# Supplementary material for: Maternal dietary fat during lactation shapes single nucleus transcriptomic profile of postnatal offspring hypothalamus in a sexually dimorphic manner in mice
Source: Nat Commun. 2024 Mar 16;15:2382. doi: 10.1038/s41467-024-46589-x (PMC10944494; doi:10.1038/s41467-024-46589-x)
Supplement: Supplementary file 4 — Supplementary Data 1 [file 41467_2024_46589_MOESM4_ESM.xlsx]

## Sheet: BW&FI EI
Supplemental table1 Descriptive statistics for traits measured in lactating mice fed diets with different fat content as well as their offspring
Item	Postnatal or lactation day	Maternal LFD	Maternal HFD
maternal BW (g)	baseline	20.93	20.87
	1 day before delivery	39.77	39.54
	lactation day 16	31.64	31.4
Maternal body fat mass (g)	before mating	1.69	1.91
	d1	2.58	2.67
	d10	3.11	3.44
	d16	3.11	3.25
Maternal body lean mass (g)	before mating	17.87	17.53
	d1	22.63	22.33
	d10	26.25	26.72
	d16	27.08	27.01
litter mass (g)	d16	28.32	33.89
pup mass (g)	d16	7.3	8.47
litter fat mass (g)	d16	2.89	5.29
litter lean mass (g)	d16	23.54	27.29
maternal MEI (KJ/day)	peak lactation	163.94	189.99
maternal DEE (KJ/day)	peak lactation	77.72	55.76
maternal MEO (KJ/day)	peak lactation	86.22	134.23

## Sheet: BW&FI EI stats
Item	Postnatal or lactation day	Maternal diet	Day (or time)	Day (or time) *maternal diet	Analytical method	Patterns
maternal BW	baseline	F1,13=0.021, P=0.887	NA	NA	ANOVA	NS
	pregnancy	F1,13=0.133, P=0.722	F2,25=800.6, P<0.001	F2,25=0.264, P=0.758	RM-GLM	NS
	lactation	F1,13=0.398, P=0.539	F15,25=50.992, P<0.001	F15,25=1.657, P=0.062	RM-GLM	NS
Maternal body fat mass	before mating	F1,13=0.636, P=0.439	NA	NA	ANOVA	NS
	d1	F1,13=0.039, P=0.847	NA	NA	ANOVA	NS
	d10	F1,13=0.469, P=0.505	NA	NA	ANOVA	NS
	d16	F1,12=0.063, P=0.807	NA	NA	ANOVA	NS
Maternal body lean mass	before mating	F1,13=0.944, P=0.349	NA	NA	ANOVA	NS
	d1	F1,13=0.213, P=0.652	NA	NA	ANOVA	NS
	d10	F1,13=0.549, P=0.472	NA	NA	ANOVA	NS
	d16	F1,13=0.006, P=0.937	NA	NA	ANOVA	NS
litter mass	d1-d11	F1,13=2.044, P=0.176	NA	NA	RM-GLM	NS
	d12-d16	F1,13=7.521, P=0.017	F1,18=334.039, P<0.001	F1,18=1.752, P=0.153	RM-GLM	LFD<HFD
	d16	F1,13=9.069, P=0.01	NA	NA	ANOVA	LFD<HFD
pup mass	d1-d11	F1,13=1.021, P=0.331	F1,15=600.321, P<0.001	F1,15=2.794, P=0.112	RM-GLM	NS
	d12-d16	F1,13=5.89, P=0.031	F2,25=56.449, P<0.001	F2,25=2.636, P=0.093	RM-GLM	LFD<HFD
	d16	F1,13=7.068, P=0.02	NA	NA	ANOVA	LFD<HFD
litter fat mass	d16	F1,11=22.505, P=0.001	NA	NA	ANOVA	LFD<HFD
litter lean mass	d16	F1,11=7.506, P=0.019	NA	NA	ANOVA	LFD<HFD
maternal FI	baseline	F1,13=0.346, P=0.567	NA	NA	ANOVA	NS
	pregnancy	F1,13<0.001, P=0.998	F5,65=1.177, P=0.33	F5,65=0.856, P=0.515	RM-GLM	NS
	lactation	F1,13=5.134, P=0.041	F14,182=35.18, P<0.001	F14,182=1.354, P=0.18	RM-GLM	LFD>HFD
maternal EI	lactation	F1,13=10.192, P=0.007	F14,182=37.967, P<0.001	F14,182=1.527, P=0.105	RM-GLM	LFD<HFD

## Sheet: MEI&DEE&MEO
Item	Maternal LFD group ( KJ per day)	Maternal HFD group ( KJ per day)	GLM (BM covariate)
			Diet		BM
			F	P	F	P
MEI	163.94±19.06	189.99±64.26	3.175	0.108	0.722	0.42
DEE	77.72±20.57	55.76±24.2	2.766	0.131	2.135	0.182
MEO	86.22±19.7	134.23±43.42	11.941	0.007	0.145	0.713

## Sheet: Dissection data for male pups
Organ	Offspring organ mass under maternal LFD (g)	Offspring organ mass under maternal HFD (g)	ANOVA		GLM (BM covariate)
			Diet		Diet		BM
			F	P	F	P	F	P
Brain	0.377±0.012	0.386±0.028	1.664	0.221	0.438	0.522	0.333	0.576
MWAT	0.038±0.012	0.038±0.006	＜0.001	0.991	1.016	0.335	2.796	0.123
Sub	0.055±0.02a	0.128±0.044b	18.983	0.001	35.965	＜0.001	11.127	0.007
BAT	0.05±0.007	0.06±0.014	3.348	0.092	0.054	0.821	17.408	0.002
Heart	0.07±0.01	0.079±0.014	1.717	0.215	0.075	0.789	1.859	0.2
Lungs	0.109±0.008	0.121±0.011	5.722	0.034	0.574	0.465	7.292	0.021
Liver	0.254±0.042	0.299±0.055	3.041	0.107	1.124	0.312	49.632	＜0.001
Pancreas	0.029±0.009	0.031±0.01	0.148	0.707	1.751	0.213	8.252	0.015
Spleen	0.036±0.007a	0.053±0.013b	12.877	0.004	5.043	0.046	1.223	0.292
stormach	0.055±0.011	0.054±0.013	0.019	0.892	1.097	0.317	2.425	0.148
Intestine	0.279±0.058	0.252±0.064	0.648	0.436	1.893	0.196	1.446	0.254
caecum	0.032±0.013	0.023±0.008	2.447	0.144	2.344	0.154	0.277	0.609
Colon	0.044±0.01	0.045±0.012	0.072	0.793	0.81	0.387	3.636	0.083
Kidneys	0.116±0.021	0.128±0.022	1.049	0.326	1.603	0.232	18.229	0.001
testis	0.027±0.007	0.029±0.001	0.46	0.51	0.941	0.353	7.624	0.019

## Sheet: Dissection data for female pups
Organ	Offspring organ mass under maternal LFD (g)	Offspring organ mass under maternal HFD (g)	ANOVA		GLM (BM covariate)
			Diet		Diet		BM
			F	P	F	P	F	P
Brain	0.371±0.028	0.385±0.024	0.791	0.393	0.074	0.791	4.516	0.06
MWAT	0.035±0.013	0.033±0.008	0.117	0.739	2.235	0.166	4.721	0.055
Sub	0.052±0.016a	0.12±0.059b	10.024	0.009	4.409	0.062	24.836	0.001
BAT	0.048±0.004a	0.057±0.009b	6.485	0.027	1.585	0.237	7.15	0.023
Heart	0.065±0.007a	0.082±0.01b	13.408	0.004	5.994	0.034	8.016	0.018
Lungs	0.108±0.008	0.123±0.035	1.35	0.27	0.122	0.734	9.698	0.011
Liver	0.271±0.034	0.293±0.052	0.943	0.352	1.523	0.245	25.829	＜0.001
Pancreas	0.023±0.009	0.028±0.007	1.084	0.32	0.146	0.71	7.944	0.018
Spleen	0.039±0.007a	0.051±0.011b	5.732	0.036	1.228	0.294	6.78	0.026
stormach	0.053±0.013	0.055±0.012	0.035	0.854	0.56	0.472	2.97	0.116
Intestine	0.278±0.049	0.243±0.047	1.665	0.223	2.141	0.174	0.547	0.476
caecum	0.031±0.019	0.022±0.011	0.274	0.611	0.677	0.43	0.531	0.483
Colon	0.049±0.013	0.041±0.006	1.816	0.205	2.521	0.143	0.747	0.408
Kidneys	0.115±0.017	0.122±0.013	0.793	0.392	1.52	0.246	22.282	0.001
