# Supplementary material for: Maternal dietary fat during lactation shapes single nucleus transcriptomic profile of postnatal offspring hypothalamus in a sexually dimorphic manner in mice
Source: Nat Commun. 2024 Mar 16;15:2382. doi: 10.1038/s41467-024-46589-x (PMC10944494; doi:10.1038/s41467-024-46589-x)
Supplement: Supplementary file 5 — Supplementary Data 2 [file 41467_2024_46589_MOESM5_ESM.xlsx]

## Sheet: sample info and qc
tissue	sample ID	age	gender	cells from Cell Ranger	QC (min nCount_RNA)	QC (max nCount_RNA)	QC (min nFeature_RNA)	QC (max nFeature_RNA)	QC (min cell)	QC (max percent.mt)	number of cells after QC	number of cells after doublet removal
Hypothalamus	M36M	p15	male	8193	500	30000	200	6000	10	5	5766	5383
Hypothalamus	M44M	p15	male	8026	500	30000	200	6000	10	5	5429	5128
Hypothalamus	M50M	p15	male	5503	500	30000	200	6000	10	5	3859	3587
Hypothalamus	M71M	p15	male	10471	500	30000	200	6000	10	5	5620	5337
Hypothalamus	M39F	p15	female	9008	500	30000	200	6000	10	5	4084	3826
Hypothalamus	M47F	p15	female	8688	500	30000	200	6000	10	5	5145	4894
Hypothalamus	M48F	p15	female	8179	500	30000	200	6000	10	5	5730	5359
Hypothalamus	M6F	p15	female	10231	500	30000	200	6000	10	5	5404	5080
	TOTAL			68299							41037	38594
