# Supplementary material for: Maternal dietary fat during lactation shapes single nucleus transcriptomic profile of postnatal offspring hypothalamus in a sexually dimorphic manner in mice
Source: Nat Commun. 2024 Mar 16;15:2382. doi: 10.1038/s41467-024-46589-x (PMC10944494; doi:10.1038/s41467-024-46589-x)
Supplement: Supplementary file 6 — Supplementary Data 3 [file 41467_2024_46589_MOESM6_ESM.xlsx]

## Sheet: full
Cell type	Number of cells	Frequency
Neurons	25570	0.662538
Astrocytes	3725	0.0965176
Oligodendrocytes	3427	0.0887962
Stromal cells	2852	0.0738975
Tanycytes	1753	0.0454216
Microglial/Macrophages	797	0.0206509
Interneurons	219	0.00567446
Endothelial cells	170	0.00440483
B cells	81	0.00209877
Total	38594

## Sheet: neuron
Cell type	Number of cells	Frequency
Gad2/Slc32a1	3841	0.150215
Nr5a1	2163	0.0845913
unassigned	1993	0.0779429
Lhx1	1729	0.0676183
Gal	1622	0.0634337
Ebf3/Synpr	1384	0.0541259
Sst	1257	0.0491592
Synpr	1156	0.0452092
Gal/Ghrh	906	0.0354321
Gal/Gad2/Slc32a1	867	0.0339069
Coro6	809	0.0316386
Lhx1/Coro6	776	0.0303481
Col11a1	765	0.0299179
Coro6/Trh	747	0.0292139
AgRP	642	0.0251075
Trh/Tac1/Bdnf	618	0.0241689
Vip/Vipr2	571	0.0223309
Avp/Rorb	555	0.0217051
Avp	500	0.0195542
Tac1/Foxp2	479	0.0187329
Col25a1/Six3	458	0.0179116
Hdc	346	0.0135315
POMC	288	0.0112632
Tcf4/Nr4a2	213	0.00833007
Hcrt	193	0.00754791
Npw	179	0.00700039
Tac2-1	157	0.00614001
Tac2-2	155	0.00606179
Pmch/Cartpt	115	0.00449746
Oxt	86	0.00336332
Total	25570	1
