# Supplementary material for: Maternal dietary fat during lactation shapes single nucleus transcriptomic profile of postnatal offspring hypothalamus in a sexually dimorphic manner in mice
Source: Nat Commun. 2024 Mar 16;15:2382. doi: 10.1038/s41467-024-46589-x (PMC10944494; doi:10.1038/s41467-024-46589-x)
Supplement: Supplementary file 7 — Supplementary Data 4 [file 41467_2024_46589_MOESM7_ESM.xlsx]

## Sheet: Major_clusters_marker_genes
Marker genes of major clusters
p_val	avg_log2FC	pct.1	pct.2	p_val_adj	gene	cell type
0	2.14071	0.88	0.128	0	Gm3764	Astrocytes
0	1.8894	0.901	0.232	0	Slc1a3	Astrocytes
0	1.69022	0.937	0.368	0	Atp1a2	Astrocytes
0	1.59755	0.999	0.922	0	Apoe	Astrocytes
0	1.50319	0.85	0.416	0	Slc1a2	Astrocytes
0	1.41286	0.856	0.282	0	Bcan	Astrocytes
0	1.32459	0.735	0.155	0	Ntsr2	Astrocytes
0	1.31172	0.675	0.091	0	Slc7a10	Astrocytes
0	1.24192	0.823	0.495	0	Mt1	Astrocytes
0	1.24163	0.896	0.586	0	Sparcl1	Astrocytes
0	1.24011	0.816	0.368	0	Ndrg2	Astrocytes
0	1.20041	0.999	0.969	0	Cst3	Astrocytes
0	0.993155	0.626	0.192	0	Slc4a4	Astrocytes
0	0.990574	0.784	0.437	0	Ttyh1	Astrocytes
0	0.985735	0.707	0.324	0	Slc6a11	Astrocytes
0	0.952288	0.541	0.076	0	Slc7a11	Astrocytes
0	0.948286	0.616	0.211	0	Agt	Astrocytes
0	0.912409	0.686	0.319	0	Atp1b2	Astrocytes
0	0.904831	0.751	0.524	0	Son	Astrocytes
0	0.896705	0.754	0.398	0	Ntm	Astrocytes
0	0.89052	0.867	0.68	0	Ckb	Astrocytes
0	0.882547	0.667	0.317	0	Dtna	Astrocytes
0	0.848113	0.504	0.058	0	Fgfr3	Astrocytes
0	0.803772	0.461	0.027	0	Phkg1	Astrocytes
0	0.803434	0.839	0.657	0	Cd81	Astrocytes
0	0.801651	0.741	0.523	0	Mt3	Astrocytes
0	0.797978	0.411	0.059	0	Itih3	Astrocytes
0	0.796783	0.584	0.255	0	Trim9	Astrocytes
0	0.788559	0.559	0.212	0	Plpp3	Astrocytes
0	0.785431	0.744	0.491	0	Ntrk2	Astrocytes
0	0.774407	0.656	0.349	0	Ptprz1	Astrocytes
0	0.754735	0.546	0.181	0	Gja1	Astrocytes
0	0.751705	0.483	0.12	0	F3	Astrocytes
0	0.736531	0.53	0.201	0	Grk3	Astrocytes
0	0.72212	0.606	0.293	0	Slc6a1	Astrocytes
0	0.715187	0.675	0.441	0	Clu	Astrocytes
0	0.696777	0.803	0.596	0	Sparc	Astrocytes
0	0.69553	0.608	0.253	0	Qk	Astrocytes
0	0.661511	0.851	0.699	0	Cpe	Astrocytes
0	0.660999	0.435	0.145	0	Mt2	Astrocytes
0	0.655246	0.415	0.107	0	Sat1	Astrocytes
0	0.645148	0.464	0.155	0	Gpr37l1	Astrocytes
0	0.639637	0.487	0.184	0	Acsl3	Astrocytes
0	0.635933	0.602	0.331	0	Serpine2	Astrocytes
0	0.635583	0.419	0.127	0	Ptch1	Astrocytes
0	0.612506	0.396	0.131	0	Aqp4	Astrocytes
0	0.609649	0.406	0.083	0	Htra1	Astrocytes
0	0.573167	0.359	0.072	0	Id2	Astrocytes
0	0.554337	0.418	0.136	0	Nfia	Astrocytes
0	0.50923	0.36	0.119	0	Pla2g7	Astrocytes
0	2.67031	0.612	0.026	0	Rgs5	Endothelial cells
0	2.45703	0.912	0.058	0	Egfl7	Endothelial cells
0	2.37679	0.847	0.031	0	Cldn5	Endothelial cells
0	1.98836	0.771	0.018	0	Flt1	Endothelial cells
0	1.89338	0.735	0.017	0	Slco1a4	Endothelial cells
0	1.89321	0.771	0.052	0	Ramp2	Endothelial cells
0	1.8207	0.594	0.022	0	Ly6c1	Endothelial cells
0	1.73424	0.659	0.034	0	Igfbp7	Endothelial cells
0	1.62508	0.653	0.032	0	Slco1c1	Endothelial cells
0	1.48885	0.606	0.032	0	Pglyrp1	Endothelial cells
0	1.41799	0.659	0.041	0	Ccdc141	Endothelial cells
0	1.33196	0.653	0.012	0	Ptprb	Endothelial cells
0	1.20353	0.518	0.024	0	Klf2	Endothelial cells
0	1.20212	0.553	0.029	0	Epas1	Endothelial cells
0	1.09962	0.576	0.013	0	Eng	Endothelial cells
0	1.08784	0.565	0.029	0	Vwa1	Endothelial cells
0	1.08707	0.653	0.034	0	Kank3	Endothelial cells
0	1.05815	0.547	0.02	0	Itga1	Endothelial cells
0	1.04538	0.506	0.012	0	Car4	Endothelial cells
0	1.03142	0.565	0.02	0	Heg1	Endothelial cells
0	1.01499	0.535	0.007	0	Cd93	Endothelial cells
0	0.952617	0.482	0.018	0	Ctla2a	Endothelial cells
0	0.938541	0.524	0.01	0	Kdr	Endothelial cells
0	0.913694	0.553	0.022	0	Slc22a8	Endothelial cells
0	0.908024	0.547	0.023	0	Rbpms	Endothelial cells
0	0.900278	0.5	0.012	0	Ets1	Endothelial cells
0	0.863726	0.476	0.015	0	Slc7a5	Endothelial cells
0	0.859176	0.524	0.012	0	Esam	Endothelial cells
0	0.806438	0.429	0.015	0	Jcad	Endothelial cells
0	0.785902	0.512	0.009	0	Rassf9	Endothelial cells
0	0.77259	0.459	0.021	0	Kitl	Endothelial cells
0	0.751948	0.482	0.016	0	Pecam1	Endothelial cells
0	0.729397	0.435	0.008	0	Adgrf5	Endothelial cells
0	0.714225	0.376	0.007	0	Ly6a	Endothelial cells
0	0.713437	0.418	0.012	0	Slc40a1	Endothelial cells
0	0.70846	0.447	0.012	0	Cd34	Endothelial cells
0	0.68644	0.412	0.012	0	Abcb1a	Endothelial cells
0	0.646484	0.441	0.007	0	Adgrl4	Endothelial cells
0	0.61162	0.388	0.009	0	Podxl	Endothelial cells
0	0.589551	0.435	0.016	0	Sema7a	Endothelial cells
0	0.542019	0.394	0.012	0	BC028528	Endothelial cells
0	0.528762	0.371	0.007	0	Nes	Endothelial cells
0	0.5026	0.347	0.009	0	Rasip1	Endothelial cells
0	0.463299	0.276	0.007	0	Vwf	Endothelial cells
0	0.450983	0.306	0.007	0	Slfn5	Endothelial cells
0	0.432592	0.324	0.007	0	Zic3	Endothelial cells
0	0.403902	0.265	0	0	Mecom	Endothelial cells
0	0.36826	0.276	0.007	0	Adgre5	Endothelial cells
0	0.325244	0.2	0	0	Tie1	Endothelial cells
0	0.304742	0.159	0	0	Slc38a5	Endothelial cells
0	2.88379	0.927	0.052	0	Cga	Interneurons
0	0.253158	0.192	0.004	0	Shroom1	Interneurons
8.47e-214	0.398402	0.279	0.014	1.48e-209	Traf1	Interneurons
2.2e-188	1.78269	0.9	0.202	3.85e-184	Rorb	Interneurons
4.43e-182	2.95166	0.95	0.306	7.76e-178	Chga	Interneurons
8.76e-130	1.28972	0.571	0.101	1.53e-125	Cck	Interneurons
2.22e-115	0.370742	0.279	0.026	3.9e-111	Flt3l	Interneurons
8.76e-113	0.891004	0.502	0.087	1.53e-108	Rpgrip1	Interneurons
6.06e-89	0.653068	0.461	0.088	1.06e-84	Psd2	Interneurons
6.4e-87	1.41211	0.731	0.251	1.12e-82	Chgb	Interneurons
4.4e-80	1.28693	1	1	7.71e-76	Malat1	Interneurons
2.93e-77	1.15457	0.653	0.203	5.14e-73	Igfbp5	Interneurons
4.9e-71	0.696492	0.53	0.133	8.58e-67	Nsa2	Interneurons
1.23e-69	0.750781	0.521	0.132	2.16e-65	Mef2c	Interneurons
7.99e-69	0.554227	0.374	0.07	1.4e-64	Hlf	Interneurons
3.52e-67	1.01417	0.511	0.134	6.17e-63	Sat1	Interneurons
5.71e-53	-1.2032	0.543	0.868	1e-48	Gria2	Interneurons
5.21e-52	0.637692	0.429	0.116	9.13e-48	Pex5l	Interneurons
1.99e-47	0.628323	0.42	0.118	3.48e-43	Kcnk9	Interneurons
2.29e-47	0.590598	0.489	0.153	4e-43	Plcb4	Interneurons
2.57e-46	0.333117	0.269	0.053	4.49e-42	Kcnk3	Interneurons
1.44e-45	0.402969	0.169	0.023	2.52e-41	Cdkn1c	Interneurons
5.56e-45	0.266119	0.21	0.034	9.74e-41	Gm9925	Interneurons
1.05e-44	-1.10629	0.059	0.574	1.85e-40	5330434G04Rik	Interneurons
2.42e-44	-1.89247	0.959	0.953	4.24e-40	Snhg11	Interneurons
1.27e-43	1.28423	0.74	0.466	2.22e-39	Scg2	Interneurons
8.5e-39	-1.1349	0.342	0.728	1.49e-34	Ube3a	Interneurons
9.22e-39	-0.850457	0.242	0.711	1.61e-34	Ank2	Interneurons
5.72e-38	-0.914601	0.096	0.566	1e-33	Miat	Interneurons
1.59e-36	0.459951	0.338	0.093	2.78e-32	Isl1	Interneurons
9.28e-34	0.263914	0.205	0.041	1.63e-29	Gm42722	Interneurons
4.47e-31	0.554855	0.447	0.172	7.82e-27	Tenm4	Interneurons
1.43e-30	0.268587	0.237	0.057	2.5e-26	Parvb	Interneurons
1.68e-29	-0.837487	0.132	0.528	2.93e-25	Matk	Interneurons
1.89e-27	-0.713556	0.096	0.482	3.31e-23	Usp29	Interneurons
4.74e-24	0.527016	0.813	0.513	8.29e-20	Rmst	Interneurons
1.5e-23	-0.634114	0.237	0.603	2.62e-19	Lsamp	Interneurons
1.87e-23	-1.41896	0.991	0.985	3.27e-19	Meg3	Interneurons
3.99e-23	-0.588399	0.032	0.36	6.99e-19	Vwa5b2	Interneurons
4.49e-23	-0.607915	0.096	0.429	7.86e-19	Cit	Interneurons
6.3e-23	-0.566652	0.055	0.388	1.1e-18	5031439G07Rik	Interneurons
6.94e-23	0.522904	0.489	0.237	1.22e-18	Per3	Interneurons
6.94e-23	-0.609388	0.306	0.665	1.22e-18	Ncam1	Interneurons
1.1e-22	-0.653601	0.119	0.457	1.92e-18	Tmem91	Interneurons
1.27e-22	-0.613955	0.059	0.389	2.23e-18	Lrfn5	Interneurons
8.91e-22	-0.558646	0.082	0.405	1.56e-17	Celf5	Interneurons
1.25e-21	-0.69205	0.046	0.363	2.2e-17	Frmd4a	Interneurons
1.29e-21	0.747323	0.772	0.642	2.26e-17	Resp18	Interneurons
2e-21	-0.648238	0.205	0.542	3.49e-17	Celf4	Interneurons
1.18e-20	0.309535	0.283	0.098	2.08e-16	Pcdhga12	Interneurons
0	1.04231	0.63	0.007	0	Ighm	B cells
0	0.754547	0.506	0.01	0	Cd37	B cells
0	0.504966	0.235	0	0	Igkc	B cells
0	0.428072	0.284	0	0	Cd79a	B cells
0	0.346388	0.247	0	0	Cd79b	B cells
0	0.28902	0.21	0	0	Slamf6	B cells
1.72e-256	3.38268	1	0.07	3.01e-252	Ebf1	B cells
1.51e-130	1.00647	0.395	0.019	2.65e-126	Cd74	B cells
4.98e-78	0.311564	0.259	0.014	8.73e-74	Arhgap45	B cells
6.85e-73	0.339505	0.259	0.015	1.2e-68	Apobec3	B cells
6.79e-50	0.256953	0.16	0.008	1.19e-45	Top2a	B cells
5.17e-44	0.341765	0.247	0.021	9.05e-40	Unc93b1	B cells
5.85e-39	0.330275	0.235	0.021	1.02e-34	Gm26740	B cells
2.06e-36	0.255733	0.173	0.013	3.6e-32	Crip1	B cells
8.31e-28	0.427641	0.284	0.042	1.45e-23	H2-K1	B cells
4.76e-24	-1.33656	0.963	0.964	8.33e-20	AC149090.1	B cells
5.09e-22	-2.42238	0.988	0.985	8.91e-18	Meg3	B cells
1.81e-20	0.271446	0.21	0.031	3.18e-16	Msn	B cells
5.94e-17	0.687063	0.358	0.103	1.04e-12	H2-D1	B cells
1.15e-16	-1.99682	0.975	0.953	2.01e-12	Snhg11	B cells
1.19e-15	0.898729	0.444	0.165	2.09e-11	Ly6e	B cells
2.87e-15	0.256619	0.185	0.031	5.03e-11	Clec2d	B cells
3.79e-15	-1.00238	0.099	0.572	6.63e-11	5330434G04Rik	B cells
6.54e-15	-1.22586	0.049	0.515	1.15e-10	Rmst	B cells
1.68e-14	0.25517	0.185	0.033	2.95e-10	Clic1	B cells
3.55e-14	-0.881967	0.037	0.479	6.21e-10	Mirg	B cells
4.14e-14	-0.766135	0.185	0.671	7.25e-10	Leng8	B cells
8.89e-13	-0.790657	0.296	0.696	1.56e-08	Snhg20	B cells
1.94e-12	-0.824469	0.099	0.527	3.4e-08	Matk	B cells
2.44e-12	-0.721233	0.062	0.471	4.27e-08	Unc80	B cells
3.54e-12	-0.854398	0.259	0.654	6.2e-08	Hap1	B cells
3.95e-12	-0.726115	0.062	0.474	6.92e-08	Tmem191c	B cells
4.61e-12	-0.731429	0.086	0.496	8.08e-08	Dclk1	B cells
1.36e-11	-0.701015	0.309	0.709	2.38e-07	Ank2	B cells
1.52e-11	-0.72359	0.111	0.515	2.65e-07	Haghl	B cells
2.52e-11	-0.646958	0.16	0.567	4.42e-07	Krit1	B cells
3.9e-11	-0.592776	0.062	0.456	6.84e-07	Bicd1	B cells
5.01e-11	-0.600886	0.025	0.393	8.77e-07	Nrbp2	B cells
5.17e-11	-0.97	0.58	0.726	9.06e-07	Ube3a	B cells
6.23e-11	-0.625642	0.037	0.404	1.09e-06	Celf5	B cells
8.8e-11	-0.850576	0.198	0.594	1.54e-06	Gm47283	B cells
1.04e-10	-0.602364	0.247	0.681	1.82e-06	Pnisr	B cells
1.85e-10	-0.627123	0.012	0.359	3.23e-06	Vwa5b2	B cells
1.85e-10	-0.648497	0.037	0.398	3.25e-06	Lrp1b	B cells
2.09e-10	-0.611696	0.272	0.689	3.66e-06	Ttc14	B cells
2.19e-10	-0.745572	0.877	0.866	3.84e-06	Gria2	B cells
2.94e-10	-0.581915	0.025	0.368	5.15e-06	Adgrl3	B cells
4.32e-10	-0.550897	0.062	0.434	7.56e-06	Snx32	B cells
4.69e-10	-0.554197	0.074	0.434	8.22e-06	Abcc5	B cells
4.99e-10	-0.590778	0.025	0.362	8.74e-06	Igsf9b	B cells
0	1.68564	0.621	0.018	0	Stab1	Microglial/Macrophages
0	1.43285	0.609	0.086	0	Maf	Microglial/Macrophages
0	1.19506	0.63	0.045	0	C1qb	Microglial/Macrophages
0	1.14054	0.423	0.061	0	Dab2	Microglial/Macrophages
0	1.12065	0.612	0.037	0	C1qc	Microglial/Macrophages
0	1.11045	0.611	0.041	0	C1qa	Microglial/Macrophages
0	0.865737	0.553	0.028	0	Csf1r	Microglial/Macrophages
0	0.74166	0.464	0.01	0	Ltc4s	Microglial/Macrophages
0	0.552719	0.356	0.044	0	Hpgds	Microglial/Macrophages
0	0.539381	0.424	0.005	0	Arhgap45	Microglial/Macrophages
0	0.529864	0.355	0.004	0	Ms4a6b	Microglial/Macrophages
0	0.525704	0.371	0.016	0	Fcrls	Microglial/Macrophages
0	0.515709	0.403	0.007	0	Cyth4	Microglial/Macrophages
0	0.51083	0.326	0.011	0	Mrc1	Microglial/Macrophages
0	0.470323	0.297	0.004	0	F13a1	Microglial/Macrophages
0	0.467314	0.319	0.014	0	Fcer1g	Microglial/Macrophages
0	0.462747	0.305	0.003	0	F630028O10Rik	Microglial/Macrophages
0	0.452413	0.275	0.004	0	Cd163	Microglial/Macrophages
0	0.422651	0.241	0.017	0	Selplg	Microglial/Macrophages
0	0.410386	0.32	0.006	0	Inpp5d	Microglial/Macrophages
0	0.406717	0.312	0.004	0	P2ry6	Microglial/Macrophages
0	0.398261	0.289	0.016	0	Unc93b1	Microglial/Macrophages
0	0.392317	0.265	0.016	0	Laptm5	Microglial/Macrophages
0	0.364267	0.253	0.024	0	Ctss	Microglial/Macrophages
0	0.340565	0.271	0.008	0	Pld4	Microglial/Macrophages
0	0.324175	0.232	0.004	0	Cbr2	Microglial/Macrophages
0	0.323761	0.235	0.012	0	Cx3cr1	Microglial/Macrophages
0	0.315001	0.235	0.01	0	Ly86	Microglial/Macrophages
0	0.314712	0.221	0.005	0	Ms4a6c	Microglial/Macrophages
0	0.305098	0.236	0.006	0	Cd37	Microglial/Macrophages
0	0.301804	0.211	0.006	0	Siglech	Microglial/Macrophages
0	0.29531	0.173	0.01	0	Lyz2	Microglial/Macrophages
0	0.293845	0.227	0.004	0	Ptprc	Microglial/Macrophages
0	0.283928	0.213	0.006	0	Fgd2	Microglial/Macrophages
0	0.279444	0.212	0.004	0	Cd33	Microglial/Macrophages
0	0.258444	0.215	0.016	0	Tyrobp	Microglial/Macrophages
0	0.254201	0.176	0.007	0	Pf4	Microglial/Macrophages
2.1e-255	1.29968	0.997	0.928	3.68e-251	Apoe	Microglial/Macrophages
2.27e-238	-2.87579	0.984	0.985	3.98e-234	Meg3	Microglial/Macrophages
3.96e-217	0.945549	0.477	0.127	6.94e-213	Mef2c	Microglial/Macrophages
1.55e-211	0.918103	1	0.971	2.71e-207	Cst3	Microglial/Macrophages
2.05e-196	0.617707	0.301	0.054	3.59e-192	Tgfbr1	Microglial/Macrophages
4.04e-185	-2.31581	0.979	0.952	7.07e-181	Snhg11	Microglial/Macrophages
2.8e-182	0.43963	0.282	0.05	4.9e-178	Cfh	Microglial/Macrophages
4.52e-175	0.270519	0.218	0.032	7.91e-171	Prkcd	Microglial/Macrophages
1.29e-172	0.636585	0.336	0.075	2.26e-168	Zfp36l1	Microglial/Macrophages
7.49e-170	0.79932	0.349	0.084	1.31e-165	Hexb	Microglial/Macrophages
6.44e-169	-1.1561	0.039	0.582	1.13e-164	5330434G04Rik	Microglial/Macrophages
8.7e-162	0.699659	0.39	0.108	1.52e-157	Grn	Microglial/Macrophages
5.47e-161	-1.10186	0.801	0.867	9.58e-157	Gria2	Microglial/Macrophages
0	3.09953	1	0.861	0	Snhg11	Neurons
0	3.0425	1	0.956	0	Meg3	Neurons
0	1.46754	0.904	0.374	0	Ube3a	Neurons
0	1.34051	0.807	0.108	0	5330434G04Rik	Neurons
0	1.21798	0.996	0.899	0	AC149090.1	Neurons
0	1.17826	0.741	0.104	0	Matk	Neurons
0	1.11241	0.69	0.061	0	Mirg	Neurons
0	1.0695	0.832	0.301	0	Hap1	Neurons
0	1.01378	0.735	0.158	0	Celf4	Neurons
0	0.985586	0.678	0.09	0	Usp29	Neurons
0	0.96972	0.811	0.26	0	Zcchc18	Neurons
0	0.962741	0.643	0.087	0	Tmem91	Neurons
0	0.924925	0.744	0.208	0	Miat	Neurons
0	0.889566	0.729	0.214	0	Ptprn	Neurons
0	0.889322	0.609	0.054	0	Celf3	Neurons
0	0.887191	0.954	0.723	0	Ly6h	Neurons
0	0.875379	0.72	0.248	0	Ahi1	Neurons
0	0.842414	0.649	0.119	0	Unc80	Neurons
0	0.838516	0.597	0.089	0	Mir124a-1hg	Neurons
0	0.823641	0.644	0.139	0	Tmem191c	Neurons
0	0.822994	0.528	0.025	0	Vwa5b2	Neurons
0	0.82187	0.552	0.063	0	Lrfn5	Neurons
0	0.812	0.957	0.687	0	Gria2	Neurons
0	0.808908	0.576	0.09	0	C230004F18Rik	Neurons
0	0.7982	0.578	0.061	0	Celf5	Neurons
0	0.777113	0.57	0.08	0	Pdlim7	Neurons
0	0.776117	0.564	0.088	0	Baiap3	Neurons
0	0.74353	0.629	0.289	0	Rmst	Neurons
0	0.730653	0.542	0.089	0	Cadps	Neurons
0	0.727702	0.549	0.086	0	Kifc2	Neurons
0	0.720588	0.54	0.07	0	Rnf112	Neurons
0	0.719135	0.61	0.161	0	Ssbp4	Neurons
0	0.708622	0.71	0.264	0	Peg3	Neurons
0	0.702332	0.929	0.765	0	Kcnq1ot1	Neurons
0	0.699512	0.871	0.534	0	Srrm2	Neurons
0	0.696594	0.515	0.158	0	Brinp3	Neurons
0	0.69238	0.701	0.383	0	Gm47283	Neurons
0	0.666965	0.576	0.134	0	Cit	Neurons
0	0.660838	0.498	0.059	0	Carmil3	Neurons
0	0.658996	0.651	0.245	0	Haghl	Neurons
0	0.652797	0.376	0.034	0	C130073E24Rik	Neurons
0	0.64457	0.482	0.125	0	Epha5	Neurons
0	0.644346	0.424	0.03	0	Lingo2	Neurons
0	0.639188	0.577	0.158	0	Slc24a5	Neurons
0	0.638975	0.464	0.04	0	B830012L14Rik	Neurons
0	0.632208	0.478	0.059	0	Pnma3	Neurons
0	0.632147	0.623	0.218	0	Gpi1	Neurons
0	0.626441	0.522	0.109	0	Lamtor4	Neurons
0	0.616468	0.856	0.564	0	Pabpn1	Neurons
0	0.609048	0.589	0.176	0	Gls	Neurons
0	2.76962	0.749	0.445	0	Plp1	Oligodendrocytes
0	2.31823	0.643	0.345	0	Mbp	Oligodendrocytes
0	1.46642	0.604	0.23	0	Sirt2	Oligodendrocytes
0	1.38938	0.726	0.245	0	Qk	Oligodendrocytes
0	1.35435	0.427	0.114	0	Mag	Oligodendrocytes
0	1.33177	0.272	0.065	0	Mobp	Oligodendrocytes
0	1.22394	0.594	0.09	0	Zeb2	Oligodendrocytes
0	1.18004	0.495	0.26	0	Nfasc	Oligodendrocytes
0	1.17838	0.701	0.425	0	Opcml	Oligodendrocytes
0	1.05414	0.683	0.304	0	Bcan	Oligodendrocytes
0	1.04881	0.53	0.31	0	Aatk	Oligodendrocytes
0	1.03412	0.418	0.025	0	Gjc3	Oligodendrocytes
0	1.03053	0.398	0.016	0	1700047M11Rik	Oligodendrocytes
0	0.959892	0.477	0.16	0	Dusp15	Oligodendrocytes
0	0.927071	0.339	0.098	0	Tcf7l2	Oligodendrocytes
0	0.910322	0.286	0.024	0	9630013A20Rik	Oligodendrocytes
0	0.896348	0.447	0.097	0	Enpp2	Oligodendrocytes
0	0.881332	0.467	0.052	0	Sox8	Oligodendrocytes
0	0.849836	0.405	0.062	0	Bcas1	Oligodendrocytes
0	0.797963	0.456	0.019	0	Sox10	Oligodendrocytes
0	0.795639	0.356	0.051	0	Tns3	Oligodendrocytes
0	0.767611	0.399	0.086	0	Gpr17	Oligodendrocytes
0	0.722328	0.446	0.102	0	Phldb1	Oligodendrocytes
0	0.709866	0.373	0.092	0	Col9a3	Oligodendrocytes
0	0.63812	0.342	0.02	0	Srpk3	Oligodendrocytes
0	0.633583	0.369	0.056	0	Arhgap31	Oligodendrocytes
0	0.589916	0.337	0.114	0	Cldn11	Oligodendrocytes
0	0.585279	0.362	0.084	0	Ankrd28	Oligodendrocytes
0	0.571299	0.356	0.126	0	Tnr	Oligodendrocytes
0	0.56633	0.346	0.064	0	Gatm	Oligodendrocytes
0	0.563902	0.349	0.123	0	Dock10	Oligodendrocytes
0	0.50558	0.358	0.107	0	Olig1	Oligodendrocytes
0	0.487576	0.282	0.015	0	Myrf	Oligodendrocytes
0	0.483222	0.313	0.047	0	Matn4	Oligodendrocytes
0	0.464736	0.247	0.06	0	Ppfibp1	Oligodendrocytes
0	0.463562	0.25	0.037	0	Enpp6	Oligodendrocytes
0	0.461648	0.256	0.042	0	Itpr2	Oligodendrocytes
0	0.460059	0.29	0.046	0	Ugt8a	Oligodendrocytes
0	0.438042	0.265	0.072	0	Mpzl1	Oligodendrocytes
0	0.419128	0.234	0.058	0	Pdgfra	Oligodendrocytes
0	0.404088	0.247	0.015	0	Plxnb3	Oligodendrocytes
0	0.377174	0.25	0.058	0	Cmtm5	Oligodendrocytes
0	0.371793	0.239	0.035	0	Sox6	Oligodendrocytes
0	0.357927	0.171	0.028	0	Mog	Oligodendrocytes
0	0.351587	0.216	0.043	0	Vcan	Oligodendrocytes
0	0.337263	0.175	0.031	0	Nckap5	Oligodendrocytes
0	0.315741	0.207	0.033	0	Elovl7	Oligodendrocytes
0	0.303518	0.179	0.022	0	Rnf122	Oligodendrocytes
0	0.299002	0.201	0.014	0	Fa2h	Oligodendrocytes
0	0.29873	0.181	0.012	0	Neu4	Oligodendrocytes
0	3.3135	0.842	0.655	0	Ptgds	Stromal cells
0	2.35218	0.831	0.397	0	Slc38a2	Stromal cells
0	2.12618	0.723	0.09	0	Neat1	Stromal cells
0	1.6704	0.69	0.401	0	Atp1a2	Stromal cells
0	1.33718	0.516	0.165	0	Mgp	Stromal cells
0	1.28142	0.383	0.099	0	Slc7a11	Stromal cells
0	1.2651	0.423	0.03	0	Slc6a20a	Stromal cells
0	1.20992	1	1	0	Malat1	Stromal cells
0	1.14041	0.589	0.137	0	Lmo4	Stromal cells
0	1.07697	0.588	0.125	0	Col1a2	Stromal cells
0	1.01882	0.347	0.01	0	Ranbp3l	Stromal cells
0	0.948202	0.389	0.02	0	Slc6a13	Stromal cells
0	0.914951	0.376	0.104	0	Vtn	Stromal cells
0	0.90445	0.347	0.015	0	Slc47a1	Stromal cells
0	0.855194	0.491	0.06	0	Gm14964	Stromal cells
0	0.807301	0.419	0.063	0	Col3a1	Stromal cells
0	0.798888	0.403	0.107	0	Igfbp2	Stromal cells
0	0.791871	0.346	0.023	0	Cp	Stromal cells
0	0.77591	0.173	0.016	0	Gm12840	Stromal cells
0	0.77142	0.435	0.036	0	Sned1	Stromal cells
0	0.767571	0.372	0.081	0	Col1a1	Stromal cells
0	0.743102	0.468	0.14	0	Foxp1	Stromal cells
0	0.704678	0.352	0.061	0	Fn1	Stromal cells
0	0.66474	0.408	0.072	0	Maf	Stromal cells
0	0.638083	0.382	0.011	0	Foxd1	Stromal cells
0	0.633891	0.362	0.072	0	Fbxl7	Stromal cells
0	0.63263	0.399	0.068	0	Id3	Stromal cells
0	0.624574	0.318	0.072	0	Apod	Stromal cells
0	0.607987	0.304	0.051	0	Clic4	Stromal cells
0	0.606223	0.305	0.032	0	Sh3pxd2a	Stromal cells
0	0.587872	0.407	0.108	0	Nr2f2	Stromal cells
0	0.57371	0.304	0.011	0	Nupr1	Stromal cells
0	0.572378	0.278	0.007	0	Slc13a4	Stromal cells
0	0.56525	0.384	0.061	0	Wls	Stromal cells
0	0.560092	0.225	0.02	0	Ctgf	Stromal cells
0	0.552386	0.374	0.052	0	Zic1	Stromal cells
0	0.549634	0.411	0.1	0	Gjb6	Stromal cells
0	0.548779	0.481	0.195	0	Gja1	Stromal cells
0	0.544544	0.336	0.047	0	Dab2	Stromal cells
0	0.542338	0.441	0.152	0	Nfib	Stromal cells
0	0.52521	0.25	0.046	0	Nov	Stromal cells
0	0.484082	0.269	0.013	0	Clec2d	Stromal cells
0	0.471427	0.298	0.035	0	Cfh	Stromal cells
0	0.465891	0.298	0.053	0	Foxp2	Stromal cells
0	0.456179	0.273	0.017	0	Arhgap29	Stromal cells
0	0.452541	0.306	0.084	0	Pcca	Stromal cells
0	0.451028	0.252	0.031	0	Id1	Stromal cells
0	0.441853	0.213	0.026	0	Slc26a2	Stromal cells
0	0.438823	0.283	0.019	0	Anxa3	Stromal cells
0	0.436859	0.326	0.086	0	Cald1	Stromal cells
0	1.46675	0.901	0.674	0	Nnat	Tanycytes
0	1.17036	0.835	0.5	0	Ntrk2	Tanycytes
0	1.07486	0.791	0.472	0	Zbtb20	Tanycytes
0	0.799104	0.512	0.184	0	Prdx6	Tanycytes
0	0.791817	0.997	0.926	0	Apoe	Tanycytes
0	0.730352	0.999	0.971	0	Cst3	Tanycytes
0	0.636729	0.373	0.052	0	Col23a1	Tanycytes
0	0.6075	0.22	0.031	0	Scn7a	Tanycytes
0	0.446528	0.273	0.051	0	Mapk15	Tanycytes
0	0.406067	0.266	0.016	0	Ccdc114	Tanycytes
0	-1.0637	0.692	0.874	0	Gria2	Tanycytes
0	-1.09942	0.945	0.964	0	AC149090.1	Tanycytes
0	-1.18298	0.35	0.743	0	Ube3a	Tanycytes
0	-2.56387	0.921	0.954	0	Snhg11	Tanycytes
1.69e-273	0.63237	0.468	0.16	2.97e-269	Nfib	Tanycytes
2.41e-266	-0.958353	0.145	0.591	4.22e-262	5330434G04Rik	Tanycytes
1.32e-263	-0.913889	0.096	0.546	2.31e-259	Matk	Tanycytes
2.04e-246	0.264716	0.199	0.035	3.58e-242	Gm42722	Tanycytes
1.69e-231	0.410288	0.272	0.066	2.96e-227	Slc16a2	Tanycytes
1.99e-227	0.800812	0.505	0.225	3.48e-223	Slit2	Tanycytes
6.72e-220	-0.740142	0.154	0.574	1.18e-215	Ank3	Tanycytes
1.49e-217	0.595426	0.606	0.282	2.61e-213	Slc1a3	Tanycytes
6.62e-213	0.536104	1	1	1.16e-208	Malat1	Tanycytes
1.02e-212	-0.706588	0.089	0.492	1.79e-208	Tmem191c	Tanycytes
5.92e-212	-0.675504	0.049	0.44	1.04e-207	Celf3	Tanycytes
8.03e-212	-1.44753	0.991	0.985	1.41e-207	Meg3	Tanycytes
4.14e-209	0.400508	0.298	0.082	7.25e-205	Gm14964	Tanycytes
9.39e-207	-0.722383	0.079	0.473	1.64e-202	Tmem91	Tanycytes
4.67e-196	-0.634637	0.067	0.444	8.17e-192	Cit	Tanycytes
2.21e-192	0.265304	0.212	0.048	3.86e-188	Ddo	Tanycytes
1.58e-189	-0.621511	0.021	0.374	2.77e-185	Vwa5b2	Tanycytes
1.93e-187	-0.705126	0.187	0.572	3.37e-183	Ptprn	Tanycytes
2.34e-187	0.997067	0.667	0.466	4.1e-183	6330403K07Rik	Tanycytes
1.5e-185	-0.712146	0.18	0.558	2.62e-181	Celf4	Tanycytes
3.97e-184	-0.591058	0.059	0.42	6.95e-180	Celf5	Tanycytes
1.22e-181	-0.772827	0.057	0.41	2.14e-177	Brinp3	Tanycytes
5.02e-181	-0.63784	0.051	0.403	8.8e-177	Lrfn5	Tanycytes
3.53e-180	-0.827848	0.105	0.466	6.18e-176	Opcml	Tanycytes
3.01e-178	-0.567302	0.048	0.397	5.27e-174	Rnf112	Tanycytes
3.17e-177	-0.691561	0.133	0.494	5.56e-173	Mirg	Tanycytes
1.7e-174	0.251775	0.199	0.046	2.98e-170	5930430L01Rik	Tanycytes
1.13e-173	-0.619743	0.087	0.442	1.98e-169	Mir124a-1hg	Tanycytes
1.37e-172	-0.566436	0.057	0.402	2.39e-168	5031439G07Rik	Tanycytes
1.64e-170	-0.54127	0.063	0.408	2.86e-166	Nav1	Tanycytes
2.85e-168	-0.514043	0.043	0.377	5e-164	Sgip1	Tanycytes
5.79e-168	-0.575476	0.075	0.421	1.01e-163	Pdlim7	Tanycytes
7.31e-165	-0.597388	0.072	0.412	1.28e-160	Lrp1b	Tanycytes
4.69e-164	0.259192	0.181	0.041	8.22e-160	Deptor	Tanycytes
2.23e-163	-0.522299	0.039	0.364	3.91e-159	Carmil3	Tanycytes
3.77e-160	-0.572417	0.071	0.404	6.61e-156	Cadps	Tanycytes

## Sheet: Number_of_DEGs_MajorClusters
Number of DEGs between different maternal dieteray groups in major clustsers
celltype_Comparisons	Numbers_of_DEGs
Astrocytes_fHFD vs mHFD	59
Astrocytes_fLFD vs fHFD	132
Astrocytes_fLFD vs mLFD	115
Astrocytes_mLFD vs mHFD	92
Endothelial_fHFD vs mHFD	1
Endothelial_fLFD vs mLFD	1
Interneuron_fHFD vs mHFD	2
Interneuron_fLFD vs mLFD	1
Interneuron_mLFD vs mHFD	1
Lym_fHFD vs mHFD	1
Lym_fLFD vs mLFD	1
Microglial_Macrophage_fHFD vs mHFD	9
Microglial_Macrophage_fLFD vs fHFD	1
Microglial_Macrophage_fLFD vs mLFD	7
Microglial_Macrophage_mLFD vs mHFD	7
Neuron_fHFD vs mHFD	966
Neuron_fLFD vs fHFD	1081
Neuron_fLFD vs mLFD	1962
Neuron_mLFD vs mHFD	1280
Oligodendrocytes_fHFD vs mHFD	41
Oligodendrocytes_fLFD vs fHFD	77
Oligodendrocytes_fLFD vs mLFD	117
Oligodendrocytes_mLFD vs mHFD	53
Stromal_fHFD vs mHFD	31
Stromal_fLFD vs fHFD	32
Stromal_fLFD vs mLFD	37
Stromal_mLFD vs mHFD	75
Tanycytes_fHFD vs mHFD	13
Tanycytes_fLFD vs fHFD	16
Tanycytes_fLFD vs mLFD	25
Tanycytes_mLFD vs mHFD	19

## Sheet: DEGs_betweenGroups_MajorCluster
DEGs between different maternal dieteray groups in major clustsers
fLFD: female offspring from maternal LFD group; fHFD: famale offspring from maternal HFD group; mLFD: male offspring from maternal LFD group; mHFD: male offspring from maternal HFD group
Comparisons	DEGs	p_val	avg_log2FC	pct.1	pct.2	p_val_adj
Astrocytes_mHFD vs fHFD	Xist	0	-3.39467	0	0.995	0
Astrocytes_mHFD vs fHFD	Mat2a	7.27708e-13	-0.291765	0.513	0.642	1.27283e-08
Astrocytes_mHFD vs fHFD	Rmst	1.29746e-07	-0.26232	0.443	0.521	0.00226939
Astrocytes_mHFD vs fHFD	Gm47283	6.83041e-11	-0.255147	0.348	0.427	1.19471e-06
Astrocytes_mHFD vs fHFD	mt-Nd4	3.53581e-13	-0.251239	0.902	0.935	6.18449e-09
Astrocytes_mHFD vs fHFD	Oxt	5.349e-10	-0.250878	0.4	0.488	9.35593e-06
Astrocytes_mHFD vs fHFD	Avp	2.6765e-11	-0.250247	0.828	0.883	4.68147e-07
Astrocytes_mHFD vs fHFD	Gm3764	1.79451e-07	-0.248733	0.869	0.874	0.00313877
Astrocytes_mHFD vs fHFD	Slc7a10	3.64203e-11	-0.248246	0.657	0.697	6.37028e-07
Astrocytes_mHFD vs fHFD	mt-Cytb	2.03457e-14	-0.243356	0.962	0.99	3.55866e-10
Astrocytes_mHFD vs fHFD	Meg3	7.76166e-08	-0.229531	0.864	0.921	0.00135759
Astrocytes_mHFD vs fHFD	Tsix	4.71152e-35	-0.201851	0.002	0.134	8.24092e-31
Astrocytes_mHFD vs fHFD	Ndrg2	9.67329e-08	-0.198381	0.795	0.825	0.00169195
Astrocytes_mHFD vs fHFD	Dtx3	1.70723e-07	-0.196701	0.296	0.4	0.00298612
Astrocytes_mHFD vs fHFD	Ttc14	9.02907e-08	-0.194653	0.555	0.619	0.00157927
Astrocytes_mHFD vs fHFD	Rab24	5.32123e-11	-0.191075	0.151	0.259	9.30736e-07
Astrocytes_mHFD vs fHFD	Bcan	5.61974e-07	-0.18749	0.827	0.865	0.00982949
Astrocytes_mHFD vs fHFD	Pmch	8.21339e-07	-0.186988	0.455	0.535	0.014366
Astrocytes_mHFD vs fHFD	Grina	1.75531e-06	-0.18255	0.367	0.446	0.0307021
Astrocytes_mHFD vs fHFD	Hnrnpa2b1	1.69788e-06	-0.178354	0.701	0.764	0.0296976
Astrocytes_mHFD vs fHFD	Nrbp2	1.46323e-07	-0.177016	0.219	0.328	0.00255934
Astrocytes_mHFD vs fHFD	mt-Co1	3.02037e-07	-0.162512	0.956	0.985	0.00528292
Astrocytes_mHFD vs fHFD	Npdc1	6.52198e-07	-0.157189	0.199	0.279	0.0114076
Astrocytes_mHFD vs fHFD	Ccnt2	7.14452e-07	-0.152905	0.331	0.389	0.0124965
Astrocytes_mHFD vs fHFD	Snrnp70	9.84679e-08	-0.143406	0.729	0.73	0.0017223
Astrocytes_mHFD vs fHFD	Luc7l3	2.52275e-06	-0.140595	0.509	0.533	0.0441254
Astrocytes_mHFD vs fHFD	Atp1a3	8.75011e-08	-0.140102	0.398	0.421	0.00153048
Astrocytes_mHFD vs fHFD	Snhg11	1.06585e-11	-0.131694	0.625	0.77	1.86427e-07
Astrocytes_mHFD vs fHFD	Zfp119a	1.78428e-06	0.0474368	0.038	0.006	0.0312089
Astrocytes_mHFD vs fHFD	Gm26798	1.94905e-07	0.0578824	0.046	0.008	0.00340909
Astrocytes_mHFD vs fHFD	Lars2	3.70485e-08	0.106025	0.129	0.053	0.000648016
Astrocytes_mHFD vs fHFD	D130040H23Rik	2.98767e-10	0.111441	0.101	0.03	5.22573e-06
Astrocytes_mHFD vs fHFD	Ppp1r10	6.32708e-07	0.116424	0.17	0.089	0.0110667
Astrocytes_mHFD vs fHFD	Il1rapl1	6.78501e-07	0.120687	0.153	0.084	0.0118677
Astrocytes_mHFD vs fHFD	Slitrk2	2.07846e-08	0.125101	0.143	0.063	0.000363543
Astrocytes_mHFD vs fHFD	Kdm5d	6.12014e-30	0.13453	0.093	0	1.07047e-25
Astrocytes_mHFD vs fHFD	B3galt2	2.96964e-07	0.143393	0.219	0.125	0.00519419
Astrocytes_mHFD vs fHFD	Prpf4b	2.80004e-07	0.148626	0.372	0.255	0.00489756
Astrocytes_mHFD vs fHFD	Son	1.76651e-08	0.155245	0.858	0.75	0.000308981
Astrocytes_mHFD vs fHFD	Tril	2.10409e-06	0.156008	0.33	0.229	0.0368026
Astrocytes_mHFD vs fHFD	Ncan	2.11801e-07	0.167236	0.279	0.178	0.00370461
Astrocytes_mHFD vs fHFD	Uty	5.85061e-38	0.176216	0.118	0	1.02333e-33
Astrocytes_mHFD vs fHFD	Sparcl1	2.29738e-07	0.176585	0.926	0.855	0.00401834
Astrocytes_mHFD vs fHFD	Ednrb	6.49306e-07	0.18263	0.396	0.286	0.011357
Astrocytes_mHFD vs fHFD	Acsl3	1.66104e-06	0.189269	0.586	0.482	0.0290533
Astrocytes_mHFD vs fHFD	Utp14b	1.31704e-07	0.19453	0.327	0.224	0.00230363
Astrocytes_mHFD vs fHFD	Rorb	1.04627e-07	0.219823	0.554	0.445	0.00183003
Astrocytes_mHFD vs fHFD	Ntm	1.03549e-08	0.227627	0.853	0.759	0.000181118
Astrocytes_mHFD vs fHFD	Ddx3y	7.40988e-51	0.23584	0.157	0	1.29606e-46
Astrocytes_mHFD vs fHFD	Plpp3	5.09691e-09	0.241142	0.641	0.521	8.91501e-05
Astrocytes_mHFD vs fHFD	Gm9925	6.71432e-18	0.266826	0.296	0.136	1.1744e-13
Astrocytes_mHFD vs fHFD	Gsdme	4.77508e-15	0.273781	0.393	0.234	8.35209e-11
Astrocytes_mHFD vs fHFD	Hbb-bs	1.97881e-15	0.283005	0.455	0.28	3.46113e-11
Astrocytes_mHFD vs fHFD	Nrxn1	8.92816e-13	0.294062	0.718	0.599	1.56162e-08
Astrocytes_mHFD vs fHFD	AY036118	5.11144e-40	0.339215	0.262	0.052	8.94042e-36
Astrocytes_mHFD vs fHFD	Apoe	4.91312e-33	0.446632	0.996	0.997	8.59354e-29
Astrocytes_mHFD vs fHFD	Eif2s3y	3.59116e-102	0.46115	0.303	0	6.2813e-98
Astrocytes_mHFD vs fHFD	Gm42418	1.32958e-31	0.51274	0.735	0.512	2.32556e-27
Astrocytes_mHFD vs fHFD	Malat1	1.54797e-38	0.558777	1	1	2.70755e-34
Astrocytes_fHFD vs fLFD	mt-Cytb	1.19735e-34	-0.386233	0.99	0.999	2.09429e-30
Astrocytes_fHFD vs fLFD	Ptgds	4.37877e-12	-0.319694	0.64	0.741	7.65891e-08
Astrocytes_fHFD vs fLFD	Ptn	8.98397e-12	-0.306166	0.632	0.724	1.57139e-07
Astrocytes_fHFD vs fLFD	Cd81	1.20103e-10	-0.266944	0.808	0.856	2.10071e-06
Astrocytes_fHFD vs fLFD	Mt3	4.80788e-08	-0.258456	0.719	0.79	0.000840945
Astrocytes_fHFD vs fLFD	Actb	3.08434e-07	-0.235361	0.585	0.671	0.00539482
Astrocytes_fHFD vs fLFD	Tmsb10	1.04654e-07	-0.23352	0.37	0.47	0.0018305
Astrocytes_fHFD vs fLFD	mt-Nd4	1.1123e-09	-0.227338	0.935	0.964	1.94552e-05
Astrocytes_fHFD vs fLFD	Pcsk1n	2.97415e-13	-0.219968	0.822	0.826	5.20209e-09
Astrocytes_fHFD vs fLFD	Tuba1a	7.45052e-08	-0.216856	0.589	0.635	0.00130317
Astrocytes_fHFD vs fLFD	Snhg11	3.12271e-10	-0.211985	0.77	0.804	5.46194e-06
Astrocytes_fHFD vs fLFD	Clu	1.98927e-06	-0.211529	0.633	0.679	0.0347943
Astrocytes_fHFD vs fLFD	Rtn1	4.05468e-07	-0.210123	0.687	0.762	0.00709205
Astrocytes_fHFD vs fLFD	Tubb2a	1.50602e-06	-0.208786	0.505	0.587	0.0263418
Astrocytes_fHFD vs fLFD	Ly6h	3.00209e-09	-0.136853	0.663	0.647	5.25095e-05
Astrocytes_fHFD vs fLFD	AC149090.1	1.11294e-08	-0.00906832	0.847	0.76	0.000194665
Astrocytes_fHFD vs fLFD	Mysm1	1.29377e-06	0.0847515	0.146	0.076	0.0226293
Astrocytes_fHFD vs fLFD	Ddx46	2.53044e-06	0.0894523	0.098	0.042	0.0442599
Astrocytes_fHFD vs fLFD	Ppp1r14b	1.94737e-06	0.0983602	0.122	0.054	0.0340615
Astrocytes_fHFD vs fLFD	Cacna1a	1.79965e-07	0.0998876	0.107	0.039	0.00314777
Astrocytes_fHFD vs fLFD	Chuk	2.62155e-06	0.103099	0.139	0.076	0.0458536
Astrocytes_fHFD vs fLFD	Eef1a2	1.43471e-06	0.104611	0.118	0.053	0.0250946
Astrocytes_fHFD vs fLFD	Cdk8	1.12325e-07	0.107217	0.114	0.044	0.00196468
Astrocytes_fHFD vs fLFD	Hip1	5.46918e-07	0.113989	0.147	0.069	0.00956614
Astrocytes_fHFD vs fLFD	Smo	3.13898e-08	0.114461	0.154	0.069	0.00054904
Astrocytes_fHFD vs fLFD	Kdm3a	8.34013e-08	0.117342	0.139	0.063	0.00145877
Astrocytes_fHFD vs fLFD	Zfp397	7.01104e-07	0.118874	0.154	0.075	0.012263
Astrocytes_fHFD vs fLFD	Zfp644	1.80917e-07	0.119996	0.167	0.081	0.00316442
Astrocytes_fHFD vs fLFD	Cnot4	2.6163e-06	0.121892	0.182	0.1	0.0457617
Astrocytes_fHFD vs fLFD	Pnpla7	1.90511e-08	0.122095	0.139	0.057	0.000333222
Astrocytes_fHFD vs fLFD	Akap9	4.29497e-07	0.122414	0.151	0.073	0.00751233
Astrocytes_fHFD vs fLFD	Nup98	3.77526e-07	0.12604	0.165	0.083	0.0066033
Astrocytes_fHFD vs fLFD	Kdm2a	2.00863e-06	0.126486	0.178	0.101	0.035133
Astrocytes_fHFD vs fLFD	Ralgps2	2.45885e-07	0.129885	0.186	0.096	0.00430077
Astrocytes_fHFD vs fLFD	Nudcd3	9.05667e-08	0.130544	0.186	0.094	0.0015841
Astrocytes_fHFD vs fLFD	Mpp6	1.87253e-06	0.132726	0.211	0.123	0.0327523
Astrocytes_fHFD vs fLFD	Phf3	7.40026e-09	0.133417	0.147	0.063	0.000129438
Astrocytes_fHFD vs fLFD	Rbm26	2.96915e-07	0.136739	0.204	0.112	0.00519333
Astrocytes_fHFD vs fLFD	Ralbp1	1.83786e-08	0.137684	0.165	0.08	0.000321459
Astrocytes_fHFD vs fLFD	Cit	4.56586e-07	0.138225	0.296	0.19	0.00798614
Astrocytes_fHFD vs fLFD	Gsdme	4.92693e-08	0.141653	0.234	0.131	0.00086177
Astrocytes_fHFD vs fLFD	Phf20l1	2.3887e-06	0.141807	0.244	0.15	0.0417808
Astrocytes_fHFD vs fLFD	Mertk	3.15348e-07	0.146619	0.251	0.149	0.00551576
Astrocytes_fHFD vs fLFD	Gm47423	1.60808e-11	0.146877	0.136	0.046	2.8127e-07
Astrocytes_fHFD vs fLFD	Ocrl	4.10505e-08	0.146958	0.3	0.185	0.000718014
Astrocytes_fHFD vs fLFD	Ppp6r3	4.15271e-08	0.148359	0.212	0.129	0.00072635
Astrocytes_fHFD vs fLFD	Safb2	6.03385e-09	0.151501	0.206	0.107	0.000105538
Astrocytes_fHFD vs fLFD	Pfkp	2.97158e-07	0.15216	0.207	0.131	0.00519759
Astrocytes_fHFD vs fLFD	Hr	1.94123e-07	0.154054	0.127	0.054	0.0033954
Astrocytes_fHFD vs fLFD	Map4k4	7.62719e-08	0.154916	0.23	0.131	0.00133407
Astrocytes_fHFD vs fLFD	Tnrc6b	9.56494e-07	0.155198	0.274	0.173	0.01673
Astrocytes_fHFD vs fLFD	Eif5	8.297e-07	0.155843	0.267	0.17	0.0145123
Astrocytes_fHFD vs fLFD	Sec61a2	8.01019e-07	0.157205	0.236	0.157	0.0140106
Astrocytes_fHFD vs fLFD	Mxd4	4.45076e-08	0.157564	0.287	0.173	0.000778483
Astrocytes_fHFD vs fLFD	BC005561	1.82008e-06	0.157672	0.259	0.166	0.031835
Astrocytes_fHFD vs fLFD	Cyp2d22	1.70425e-08	0.159117	0.204	0.11	0.000298091
Astrocytes_fHFD vs fLFD	Fam133b	1.36303e-10	0.161564	0.175	0.075	2.38407e-06
Astrocytes_fHFD vs fLFD	Ncor1	4.8762e-08	0.163491	0.225	0.126	0.000852896
Astrocytes_fHFD vs fLFD	Daam2	1.91831e-08	0.164624	0.222	0.122	0.000335532
Astrocytes_fHFD vs fLFD	Camk2n1	2.83196e-07	0.164914	0.31	0.2	0.00495338
Astrocytes_fHFD vs fLFD	Srsf5	2.11523e-06	0.16621	0.55	0.433	0.0369976
Astrocytes_fHFD vs fLFD	mt-Nd3	1.72735e-06	0.166484	0.323	0.232	0.0302131
Astrocytes_fHFD vs fLFD	Cdc37l1	2.57304e-07	0.166951	0.289	0.182	0.00450051
Astrocytes_fHFD vs fLFD	Syne1	8.1976e-07	0.167118	0.257	0.169	0.0143384
Astrocytes_fHFD vs fLFD	Dhx36	7.89972e-11	0.167651	0.194	0.101	1.38174e-06
Astrocytes_fHFD vs fLFD	Kcnk2	8.91302e-07	0.168729	0.195	0.116	0.0155898
Astrocytes_fHFD vs fLFD	Mdga2	1.38911e-06	0.176834	0.354	0.252	0.0242969
Astrocytes_fHFD vs fLFD	Plcb1	9.12457e-10	0.177884	0.241	0.126	1.59598e-05
Astrocytes_fHFD vs fLFD	Calr	7.05193e-07	0.17888	0.439	0.322	0.0123345
Astrocytes_fHFD vs fLFD	Nrcam	5.35708e-07	0.180426	0.504	0.38	0.00937007
Astrocytes_fHFD vs fLFD	5031439G07Rik	2.40612e-09	0.181534	0.282	0.16	4.20855e-05
Astrocytes_fHFD vs fLFD	Mical2	5.99272e-10	0.183293	0.272	0.15	1.04819e-05
Astrocytes_fHFD vs fLFD	Gjb6	4.63366e-07	0.183939	0.364	0.256	0.00810473
Astrocytes_fHFD vs fLFD	Fam214a	1.98727e-10	0.18541	0.234	0.12	3.47594e-06
Astrocytes_fHFD vs fLFD	Dlgap1	9.55548e-07	0.185526	0.383	0.279	0.0167135
Astrocytes_fHFD vs fLFD	Xpr1	2.92388e-07	0.186166	0.327	0.227	0.00511415
Astrocytes_fHFD vs fLFD	Abr	9.71562e-08	0.187287	0.379	0.27	0.00169936
Astrocytes_fHFD vs fLFD	Pid1	1.1641e-08	0.187873	0.27	0.168	0.000203613
Astrocytes_fHFD vs fLFD	4930402H24Rik	3.03916e-07	0.187943	0.374	0.261	0.00531579
Astrocytes_fHFD vs fLFD	mt-Atp6	4.19268e-10	0.188099	0.932	0.952	7.33341e-06
Astrocytes_fHFD vs fLFD	Kcnt1	2.96781e-08	0.189698	0.258	0.157	0.000519099
Astrocytes_fHFD vs fLFD	Tmcc1	1.17608e-09	0.195703	0.267	0.153	2.05708e-05
Astrocytes_fHFD vs fLFD	Htra1	2.89723e-07	0.196584	0.409	0.295	0.00506755
Astrocytes_fHFD vs fLFD	Tead1	9.54905e-12	0.19881	0.25	0.131	1.67022e-07
Astrocytes_fHFD vs fLFD	Pcdh9	2.82296e-12	0.200181	0.234	0.112	4.93764e-08
Astrocytes_fHFD vs fLFD	Kif1b	1.5346e-09	0.202904	0.382	0.3	2.68416e-05
Astrocytes_fHFD vs fLFD	Utp14b	1.04726e-12	0.206503	0.224	0.099	1.83177e-08
Astrocytes_fHFD vs fLFD	Nebl	7.79796e-08	0.209591	0.327	0.218	0.00136394
Astrocytes_fHFD vs fLFD	Ahcyl1	4.48541e-08	0.209658	0.494	0.385	0.000784542
Astrocytes_fHFD vs fLFD	Ttc19	2.46082e-12	0.211299	0.242	0.12	4.30422e-08
Astrocytes_fHFD vs fLFD	Ndrg3	1.91166e-11	0.211843	0.276	0.16	3.34369e-07
Astrocytes_fHFD vs fLFD	Mrpl41	1.99611e-10	0.212839	0.29	0.163	3.49139e-06
Astrocytes_fHFD vs fLFD	Gadd45g	2.70098e-07	0.216301	0.337	0.231	0.00472428
Astrocytes_fHFD vs fLFD	Macf1	1.08399e-07	0.216591	0.594	0.478	0.001896
Astrocytes_fHFD vs fLFD	Dzip1l	3.40574e-16	0.218802	0.231	0.096	5.95697e-12
Astrocytes_fHFD vs fLFD	Ttc14	6.77297e-08	0.219498	0.619	0.502	0.00118466
Astrocytes_fHFD vs fLFD	Plcd4	2.3866e-11	0.223191	0.294	0.165	4.1744e-07
Astrocytes_fHFD vs fLFD	Kcnn2	9.08625e-14	0.223654	0.265	0.126	1.58928e-09
Astrocytes_fHFD vs fLFD	Frmd4a	1.64364e-10	0.224648	0.378	0.275	2.8749e-06
Astrocytes_fHFD vs fLFD	Klf9	1.76179e-11	0.232628	0.356	0.228	3.08154e-07
Astrocytes_fHFD vs fLFD	Enah	1.27233e-09	0.233871	0.407	0.3	2.22543e-05
Astrocytes_fHFD vs fLFD	Ogt	6.65743e-10	0.23606	0.648	0.509	1.16445e-05
Astrocytes_fHFD vs fLFD	Etnppl	2.20006e-11	0.238988	0.214	0.097	3.84813e-07
Astrocytes_fHFD vs fLFD	Grk3	4.32717e-09	0.243875	0.565	0.467	7.56865e-05
Astrocytes_fHFD vs fLFD	Ttyh1	7.97858e-11	0.245697	0.798	0.7	1.39553e-06
Astrocytes_fHFD vs fLFD	Lsamp	6.36866e-11	0.247558	0.665	0.522	1.11394e-06
Astrocytes_fHFD vs fLFD	Chpt1	9.28321e-13	0.251728	0.376	0.256	1.62373e-08
Astrocytes_fHFD vs fLFD	Atp13a4	5.35991e-14	0.252072	0.336	0.186	9.37502e-10
Astrocytes_fHFD vs fLFD	Rhou	4.59374e-20	0.255224	0.235	0.08	8.03491e-16
Astrocytes_fHFD vs fLFD	Tra2a	3.74941e-11	0.260292	0.444	0.314	6.55809e-07
Astrocytes_fHFD vs fLFD	Fam107a	5.8434e-14	0.260341	0.279	0.142	1.02207e-09
Astrocytes_fHFD vs fLFD	Gm42418	1.56207e-09	0.262189	0.512	0.37	2.73221e-05
Astrocytes_fHFD vs fLFD	Kcnq1ot1	1.14324e-08	0.265869	0.51	0.401	0.000199964
Astrocytes_fHFD vs fLFD	Tcf4	9.14741e-12	0.265985	0.589	0.436	1.59997e-07
Astrocytes_fHFD vs fLFD	Xist	5.35065e-14	0.268695	0.995	0.985	9.35881e-10
Astrocytes_fHFD vs fLFD	Msi2	6.69463e-11	0.271848	0.542	0.411	1.17096e-06
Astrocytes_fHFD vs fLFD	Prex2	2.88975e-14	0.276139	0.314	0.178	5.05446e-10
Astrocytes_fHFD vs fLFD	Gm47283	1.8267e-10	0.280786	0.427	0.295	3.19507e-06
Astrocytes_fHFD vs fLFD	Pnisr	9.31151e-12	0.281635	0.707	0.612	1.62868e-07
Astrocytes_fHFD vs fLFD	Qk	2.42287e-12	0.28313	0.657	0.527	4.23784e-08
Astrocytes_fHFD vs fLFD	Slc1a2	2.81162e-12	0.288678	0.856	0.778	4.9178e-08
Astrocytes_fHFD vs fLFD	Phkg1	9.93871e-15	0.30663	0.513	0.338	1.73838e-10
Astrocytes_fHFD vs fLFD	Zbtb20	8.836e-14	0.315153	0.648	0.518	1.5455e-09
Astrocytes_fHFD vs fLFD	Itih3	9.60202e-13	0.333064	0.436	0.29	1.67949e-08
Astrocytes_fHFD vs fLFD	Tnik	8.89643e-18	0.342875	0.565	0.422	1.55608e-13
Astrocytes_fHFD vs fLFD	Malat1	1.25273e-17	0.349585	1	1	2.19116e-13
Astrocytes_fHFD vs fLFD	Sorbs1	1.66245e-19	0.361746	0.446	0.252	2.90778e-15
Astrocytes_fHFD vs fLFD	Mat2a	1.11968e-18	0.362579	0.642	0.469	1.95843e-14
Astrocytes_fHFD vs fLFD	Chka	6.44326e-21	0.366172	0.463	0.271	1.12699e-16
Astrocytes_fHFD vs fLFD	Ntrk2	8.09673e-26	0.424352	0.765	0.637	1.4162e-21
Astrocytes_fHFD vs fLFD	Son	1.01469e-22	0.444733	0.75	0.657	1.77479e-18
Astrocytes_fHFD vs fLFD	Rmst	3.20265e-24	0.472175	0.521	0.303	5.60176e-20
Astrocytes_mLFD vs fLFD	Xist	0	-3.12457	0.001	0.985	0
Astrocytes_mLFD vs fLFD	mt-Cytb	1.04758e-48	-0.460882	0.958	0.999	1.83233e-44
Astrocytes_mLFD vs fLFD	Ntm	4.81925e-25	-0.423292	0.659	0.758	8.42936e-21
Astrocytes_mLFD vs fLFD	Tmsb10	3.02316e-23	-0.400521	0.294	0.47	5.28781e-19
Astrocytes_mLFD vs fLFD	Ptn	6.87759e-21	-0.370633	0.647	0.724	1.20296e-16
Astrocytes_mLFD vs fLFD	Actb	2.14403e-17	-0.370443	0.522	0.671	3.75012e-13
Astrocytes_mLFD vs fLFD	Tuba1a	2.54989e-16	-0.344504	0.514	0.635	4.46001e-12
Astrocytes_mLFD vs fLFD	Rtn1	2.91093e-18	-0.319603	0.672	0.762	5.09151e-14
Astrocytes_mLFD vs fLFD	Dbi	2.51156e-12	-0.294174	0.546	0.652	4.39296e-08
Astrocytes_mLFD vs fLFD	Tubb2a	5.20803e-12	-0.283309	0.464	0.587	9.10937e-08
Astrocytes_mLFD vs fLFD	mt-Nd4	4.21451e-16	-0.273747	0.904	0.964	7.37159e-12
Astrocytes_mLFD vs fLFD	mt-Co3	9.13872e-20	-0.251675	0.997	0.999	1.59845e-15
Astrocytes_mLFD vs fLFD	Rpl41	4.08444e-10	-0.249368	0.432	0.518	7.1441e-06
Astrocytes_mLFD vs fLFD	Ppia	1.3398e-07	-0.224114	0.472	0.561	0.00234344
Astrocytes_mLFD vs fLFD	mt-Nd1	4.8723e-08	-0.21854	0.607	0.711	0.000852215
Astrocytes_mLFD vs fLFD	Arglu1	1.57171e-10	-0.218046	0.512	0.551	2.74908e-06
Astrocytes_mLFD vs fLFD	Ly6h	1.10264e-08	-0.203923	0.602	0.647	0.000192863
Astrocytes_mLFD vs fLFD	Fabp7	7.71807e-08	-0.196398	0.233	0.34	0.00134997
Astrocytes_mLFD vs fLFD	Gm47283	1.31323e-07	-0.18682	0.226	0.295	0.00229697
Astrocytes_mLFD vs fLFD	Rpl38	9.96126e-07	-0.186784	0.26	0.361	0.0174232
Astrocytes_mLFD vs fLFD	Rorb	2.85106e-06	-0.186465	0.377	0.417	0.0498679
Astrocytes_mLFD vs fLFD	Tubb3	3.81578e-08	-0.185223	0.217	0.305	0.000667418
Astrocytes_mLFD vs fLFD	Actg1	4.7331e-08	-0.185124	0.387	0.43	0.000827866
Astrocytes_mLFD vs fLFD	Tubb2b	5.23109e-07	-0.167495	0.195	0.289	0.0091497
Astrocytes_mLFD vs fLFD	mt-Co2	4.97977e-07	-0.167311	0.922	0.954	0.00871012
Astrocytes_mLFD vs fLFD	Pcsk1n	8.93728e-07	-0.157832	0.798	0.826	0.0156322
Astrocytes_mLFD vs fLFD	Dpysl2	2.42946e-06	-0.156029	0.177	0.26	0.0424936
Astrocytes_mLFD vs fLFD	Cirbp	4.06138e-07	-0.146204	0.187	0.247	0.00710376
Astrocytes_mLFD vs fLFD	Gap43	1.51804e-06	-0.144685	0.144	0.215	0.026552
Astrocytes_mLFD vs fLFD	Nnat	4.13383e-08	-0.138234	0.738	0.711	0.000723049
Astrocytes_mLFD vs fLFD	Tsix	4.58358e-28	-0.132911	0.001	0.092	8.01714e-24
Astrocytes_mLFD vs fLFD	Tbca	2.01758e-06	-0.102371	0.059	0.126	0.0352895
Astrocytes_mLFD vs fLFD	Fus	1.04277e-08	0.0792318	0.683	0.566	0.00018239
Astrocytes_mLFD vs fLFD	Rgs3	1.05509e-06	0.0853613	0.087	0.031	0.0184546
Astrocytes_mLFD vs fLFD	Fkbp5	4.49103e-11	0.0880104	0.081	0.017	7.85526e-07
Astrocytes_mLFD vs fLFD	Gm11713	2.501e-06	0.0896153	0.082	0.033	0.0437449
Astrocytes_mLFD vs fLFD	A330076C08Rik	1.32865e-07	0.0912377	0.096	0.032	0.00232394
Astrocytes_mLFD vs fLFD	Mobp	9.24788e-07	0.096994	0.104	0.041	0.0161755
Astrocytes_mLFD vs fLFD	Zbtb16	1.67233e-10	0.0972555	0.073	0.012	2.92508e-06
Astrocytes_mLFD vs fLFD	Nktr	1.97984e-07	0.108684	0.378	0.266	0.00346294
Astrocytes_mLFD vs fLFD	St3gal4	1.00272e-08	0.108714	0.132	0.052	0.000175386
Astrocytes_mLFD vs fLFD	Farp1	1.45254e-06	0.111481	0.143	0.069	0.0254063
Astrocytes_mLFD vs fLFD	Itsn2	8.53171e-07	0.11269	0.145	0.069	0.0149228
Astrocytes_mLFD vs fLFD	Kdm5d	2.2758e-22	0.114936	0.078	0	3.98061e-18
Astrocytes_mLFD vs fLFD	Gpt2	2.26733e-07	0.115236	0.148	0.072	0.00396578
Astrocytes_mLFD vs fLFD	Phka1	2.08889e-06	0.116182	0.142	0.078	0.0365368
Astrocytes_mLFD vs fLFD	Tob2	5.38337e-07	0.118416	0.143	0.069	0.00941605
Astrocytes_mLFD vs fLFD	Sult1a1	2.72803e-07	0.133536	0.162	0.086	0.00477159
Astrocytes_mLFD vs fLFD	Safb2	5.17275e-07	0.13774	0.191	0.107	0.00904766
Astrocytes_mLFD vs fLFD	Fam214a	1.34204e-07	0.144658	0.217	0.12	0.00234736
Astrocytes_mLFD vs fLFD	Mbnl2	1.90764e-08	0.145105	0.22	0.116	0.000333665
Astrocytes_mLFD vs fLFD	Efr3b	2.0294e-07	0.146214	0.198	0.11	0.00354963
Astrocytes_mLFD vs fLFD	Ttc19	1.31612e-07	0.147352	0.215	0.12	0.00230202
Astrocytes_mLFD vs fLFD	Rapgef3	8.43568e-07	0.151616	0.271	0.173	0.0147549
Astrocytes_mLFD vs fLFD	Pnpla7	1.69128e-11	0.153297	0.158	0.057	2.95822e-07
Astrocytes_mLFD vs fLFD	Uty	9.24774e-30	0.154675	0.104	0	1.61752e-25
Astrocytes_mLFD vs fLFD	Lifr	2.68379e-08	0.156813	0.207	0.107	0.000469422
Astrocytes_mLFD vs fLFD	Rhou	3.11866e-10	0.160805	0.183	0.08	5.45484e-06
Astrocytes_mLFD vs fLFD	Daam2	1.04319e-09	0.172178	0.235	0.122	1.82464e-05
Astrocytes_mLFD vs fLFD	Kcnt1	4.73224e-09	0.172823	0.276	0.157	8.27716e-05
Astrocytes_mLFD vs fLFD	Plcd4	1.20232e-08	0.175089	0.283	0.165	0.000210297
Astrocytes_mLFD vs fLFD	Fam107a	7.547e-09	0.1784	0.253	0.142	0.000132005
Astrocytes_mLFD vs fLFD	Ndrg3	1.00228e-09	0.184858	0.279	0.16	1.75309e-05
Astrocytes_mLFD vs fLFD	Enah	1.77659e-06	0.185878	0.399	0.3	0.0310743
Astrocytes_mLFD vs fLFD	Mertk	6.12996e-09	0.19081	0.259	0.149	0.000107219
Astrocytes_mLFD vs fLFD	Dzip1l	3.09062e-13	0.192167	0.213	0.096	5.4058e-09
Astrocytes_mLFD vs fLFD	Cdc37l1	1.60778e-09	0.192665	0.306	0.182	2.81217e-05
Astrocytes_mLFD vs fLFD	Tra2a	1.298e-06	0.194094	0.42	0.314	0.0227033
Astrocytes_mLFD vs fLFD	Rbm39	1.46414e-07	0.195024	0.677	0.551	0.00256093
Astrocytes_mLFD vs fLFD	Dtx3	8.31103e-07	0.195691	0.448	0.361	0.0145368
Astrocytes_mLFD vs fLFD	Cyp2d22	8.34391e-12	0.197165	0.23	0.11	1.45943e-07
Astrocytes_mLFD vs fLFD	Gm47423	5.85712e-15	0.203992	0.149	0.046	1.02447e-10
Astrocytes_mLFD vs fLFD	Ccnl2	2.2608e-10	0.204468	0.357	0.218	3.95436e-06
Astrocytes_mLFD vs fLFD	Klf9	1.50387e-08	0.205674	0.341	0.228	0.000263042
Astrocytes_mLFD vs fLFD	Atp1b2	1.94978e-06	0.212214	0.732	0.663	0.0341037
Astrocytes_mLFD vs fLFD	Mrpl41	5.81249e-09	0.212743	0.276	0.163	0.000101666
Astrocytes_mLFD vs fLFD	Pnisr	1.69892e-06	0.213715	0.701	0.612	0.0297158
Astrocytes_mLFD vs fLFD	Nebl	6.29293e-08	0.214628	0.33	0.218	0.0011007
Astrocytes_mLFD vs fLFD	Phkg1	2.38743e-08	0.215064	0.469	0.338	0.000417586
Astrocytes_mLFD vs fLFD	Etnppl	6.60853e-13	0.216805	0.226	0.097	1.1559e-08
Astrocytes_mLFD vs fLFD	Gpr37l1	1.24958e-08	0.217784	0.522	0.385	0.000218564
Astrocytes_mLFD vs fLFD	Prex2	3.25331e-10	0.223558	0.3	0.178	5.69037e-06
Astrocytes_mLFD vs fLFD	Ntsr2	4.27178e-07	0.224639	0.804	0.719	0.00747177
Astrocytes_mLFD vs fLFD	Ddx3y	7.55099e-42	0.226208	0.146	0	1.32074e-37
Astrocytes_mLFD vs fLFD	Atp13a4	2.77732e-12	0.229045	0.328	0.186	4.85781e-08
Astrocytes_mLFD vs fLFD	Gjb6	1.91607e-11	0.230496	0.408	0.256	3.3514e-07
Astrocytes_mLFD vs fLFD	Lhfp	8.83886e-12	0.231298	0.342	0.207	1.546e-07
Astrocytes_mLFD vs fLFD	Hspa5	2.69086e-08	0.23291	0.505	0.383	0.000470659
Astrocytes_mLFD vs fLFD	5031439G07Rik	2.88858e-12	0.234271	0.3	0.16	5.05241e-08
Astrocytes_mLFD vs fLFD	Ocrl	2.06244e-15	0.234655	0.356	0.185	3.60741e-11
Astrocytes_mLFD vs fLFD	F3	4.16918e-09	0.241021	0.542	0.411	7.29232e-05
Astrocytes_mLFD vs fLFD	Gadd45g	1.2106e-08	0.241381	0.353	0.231	0.000211746
Astrocytes_mLFD vs fLFD	Agt	1.05735e-08	0.247966	0.687	0.566	0.000184941
Astrocytes_mLFD vs fLFD	Mbp	2.00066e-07	0.248589	0.429	0.305	0.00349936
Astrocytes_mLFD vs fLFD	Tnik	1.26938e-09	0.249674	0.54	0.422	2.22027e-05
Astrocytes_mLFD vs fLFD	Sparc	9.95489e-08	0.265568	0.819	0.768	0.00174121
Astrocytes_mLFD vs fLFD	Plcb1	2.73047e-16	0.27167	0.274	0.126	4.77586e-12
Astrocytes_mLFD vs fLFD	Son	2.59719e-07	0.276421	0.738	0.657	0.00454275
Astrocytes_mLFD vs fLFD	Zbtb20	9.96376e-10	0.27858	0.63	0.518	1.74276e-05
Astrocytes_mLFD vs fLFD	Atp1a2	6.52788e-12	0.279581	0.937	0.91	1.14179e-07
Astrocytes_mLFD vs fLFD	Meg3	1.82537e-06	0.279668	0.949	0.903	0.0319276
Astrocytes_mLFD vs fLFD	Kcnn2	5.70368e-18	0.280772	0.289	0.126	9.97631e-14
Astrocytes_mLFD vs fLFD	Ttyh1	2.86872e-13	0.285562	0.809	0.7	5.01767e-09
Astrocytes_mLFD vs fLFD	Chka	6.08213e-13	0.285655	0.423	0.271	1.06383e-08
Astrocytes_mLFD vs fLFD	Htra1	4.59504e-16	0.287637	0.481	0.295	8.03718e-12
Astrocytes_mLFD vs fLFD	Apoe	1.61011e-16	0.28913	0.998	0.998	2.81624e-12
Astrocytes_mLFD vs fLFD	Hr	1.00572e-20	0.307403	0.199	0.054	1.7591e-16
Astrocytes_mLFD vs fLFD	Slc1a2	2.86503e-11	0.315254	0.866	0.778	5.01123e-07
Astrocytes_mLFD vs fLFD	Ntrk2	4.6162e-15	0.332721	0.775	0.637	8.0742e-11
Astrocytes_mLFD vs fLFD	Eif2s3y	4.84165e-67	0.341778	0.229	0	8.46853e-63
Astrocytes_mLFD vs fLFD	Plp1	3.09138e-23	0.373954	0.601	0.37	5.40713e-19
Astrocytes_mLFD vs fLFD	Itih3	4.91935e-17	0.379734	0.472	0.29	8.60443e-13
Astrocytes_mLFD vs fLFD	Mat2a	2.12263e-18	0.389644	0.648	0.469	3.71269e-14
Astrocytes_mLFD vs fLFD	Sorbs1	1.31559e-22	0.400416	0.467	0.252	2.30109e-18
Astrocytes_mLFD vs fLFD	Rmst	3.16294e-24	0.446847	0.533	0.303	5.53229e-20
Astrocytes_mHFD vs fLFD	Meg3	1.81674e-28	-0.546846	0.864	0.949	3.17766e-24
Astrocytes_mHFD vs fLFD	Gfap	3.41075e-07	-0.480422	0.333	0.387	0.00596574
Astrocytes_mHFD vs fLFD	Pabpn1	1.5069e-21	-0.385786	0.527	0.633	2.63572e-17
Astrocytes_mHFD vs fLFD	Grina	1.32813e-21	-0.377993	0.367	0.565	2.32302e-17
Astrocytes_mHFD vs fLFD	Ntsr2	8.07508e-18	-0.372902	0.691	0.804	1.41241e-13
Astrocytes_mHFD vs fLFD	Mbp	4.9778e-09	-0.365622	0.319	0.429	8.70667e-05
Astrocytes_mHFD vs fLFD	Ckb	7.73044e-16	-0.356694	0.863	0.888	1.35213e-11
Astrocytes_mHFD vs fLFD	Plp1	1.19021e-17	-0.341022	0.418	0.601	2.0818e-13
Astrocytes_mHFD vs fLFD	Bcan	1.83231e-15	-0.334322	0.827	0.878	3.2049e-11
Astrocytes_mHFD vs fLFD	Mat2a	1.448e-12	-0.31883	0.513	0.648	2.53271e-08
Astrocytes_mHFD vs fLFD	Dtx3	1.55416e-13	-0.289501	0.296	0.448	2.71837e-09
Astrocytes_mHFD vs fLFD	Gm3764	3.28302e-09	-0.284647	0.869	0.89	5.74234e-05
Astrocytes_mHFD vs fLFD	Ptgds	1.59526e-06	-0.283265	0.688	0.774	0.0279027
Astrocytes_mHFD vs fLFD	Hr	2.03264e-15	-0.28021	0.081	0.199	3.55529e-11
Astrocytes_mHFD vs fLFD	Sparc	2.23908e-11	-0.276286	0.805	0.819	3.91637e-07
Astrocytes_mHFD vs fLFD	Snhg11	3.83059e-08	-0.252026	0.625	0.71	0.000670008
Astrocytes_mHFD vs fLFD	Rab24	2.67654e-15	-0.240267	0.151	0.286	4.68153e-11
Astrocytes_mHFD vs fLFD	Ndrg2	4.07224e-08	-0.237719	0.795	0.847	0.000712276
Astrocytes_mHFD vs fLFD	Mt3	2.59119e-06	-0.231871	0.713	0.743	0.0453226
Astrocytes_mHFD vs fLFD	Slc7a10	5.23741e-09	-0.230057	0.657	0.682	9.16075e-05
Astrocytes_mHFD vs fLFD	Hnrnpa2b1	9.71996e-10	-0.229012	0.701	0.809	1.70012e-05
Astrocytes_mHFD vs fLFD	Oxt	5.35599e-08	-0.223646	0.4	0.525	0.000936816
Astrocytes_mHFD vs fLFD	Lhfp	3.31452e-11	-0.222804	0.212	0.342	5.79742e-07
Astrocytes_mHFD vs fLFD	Ocrl	1.87537e-11	-0.220614	0.224	0.356	3.28022e-07
Astrocytes_mHFD vs fLFD	Kcnn2	6.46474e-09	-0.205242	0.178	0.289	0.000113075
Astrocytes_mHFD vs fLFD	mt-Nd4	5.96708e-07	-0.20483	0.902	0.904	0.010437
Astrocytes_mHFD vs fLFD	Nrbp2	5.46122e-09	-0.203123	0.219	0.336	9.55222e-05
Astrocytes_mHFD vs fLFD	Haghl	9.45085e-08	-0.193425	0.213	0.316	0.00165305
Astrocytes_mHFD vs fLFD	Rhob	4.40464e-07	-0.18006	0.2	0.279	0.00770416
Astrocytes_mHFD vs fLFD	Plcb1	7.08221e-07	-0.177797	0.186	0.274	0.0123875
Astrocytes_mHFD vs fLFD	Ypel3	1.43029e-06	-0.16477	0.19	0.276	0.0250172
Astrocytes_mHFD vs fLFD	Ccnl2	9.95779e-07	-0.163834	0.259	0.357	0.0174172
Astrocytes_mHFD vs fLFD	Gdi1	1.89853e-06	-0.163098	0.205	0.289	0.0332072
Astrocytes_mHFD vs fLFD	Cldn11	5.87931e-10	-0.149692	0.083	0.18	1.02835e-05
Astrocytes_mHFD vs fLFD	Ring1	1.25896e-08	-0.142971	0.086	0.178	0.000220204
Astrocytes_mHFD vs fLFD	Trh	5.32446e-07	-0.0962031	0.044	0.107	0.00931302
Astrocytes_mHFD vs fLFD	Fkbp5	1.28698e-08	-0.0907954	0.021	0.081	0.000225105
Astrocytes_mHFD vs fLFD	Plekhn1	2.37719e-06	-0.088628	0.05	0.114	0.0415794
Astrocytes_mHFD vs fLFD	Plscr4	1.12432e-06	-0.0787688	0.045	0.105	0.0196655
Astrocytes_mHFD vs fLFD	E130102H24Rik	2.34439e-06	0.0728865	0.072	0.024	0.0410058
Astrocytes_mHFD vs fLFD	Ppp1r14b	1.42795e-06	0.0818032	0.092	0.036	0.0249762
Astrocytes_mHFD vs fLFD	Gm26518	4.00977e-07	0.0852253	0.104	0.041	0.00701349
Astrocytes_mHFD vs fLFD	Brd1	4.00058e-07	0.0898717	0.105	0.041	0.00699742
Astrocytes_mHFD vs fLFD	Zfp608	6.2083e-07	0.099309	0.105	0.042	0.0108589
Astrocytes_mHFD vs fLFD	E130114P18Rik	1.88605e-06	0.0998474	0.117	0.053	0.0329889
Astrocytes_mHFD vs fLFD	Zdbf2	2.29707e-06	0.100809	0.112	0.05	0.0401781
Astrocytes_mHFD vs fLFD	Snrpf	2.89547e-07	0.102514	0.119	0.05	0.00506446
Astrocytes_mHFD vs fLFD	D130040H23Rik	1.73872e-08	0.103592	0.101	0.034	0.00030412
Astrocytes_mHFD vs fLFD	Nufip2	7.11152e-08	0.11269	0.142	0.062	0.00124388
Astrocytes_mHFD vs fLFD	Purb	7.97228e-07	0.11976	0.156	0.078	0.0139443
Astrocytes_mHFD vs fLFD	mt-Nd4l	1.34939e-06	0.129	0.203	0.115	0.0236022
Astrocytes_mHFD vs fLFD	Il1rapl1	1.09875e-07	0.129487	0.153	0.077	0.00192182
Astrocytes_mHFD vs fLFD	Basp1	4.01297e-07	0.129724	0.216	0.122	0.00701908
Astrocytes_mHFD vs fLFD	Sox2	3.50595e-08	0.135011	0.167	0.082	0.000613226
Astrocytes_mHFD vs fLFD	Rps20	1.93925e-06	0.136342	0.243	0.151	0.0339193
Astrocytes_mHFD vs fLFD	B3galt2	2.02017e-06	0.137554	0.219	0.132	0.0353348
Astrocytes_mHFD vs fLFD	Gm26917	2.63981e-06	0.153393	0.241	0.151	0.046173
Astrocytes_mHFD vs fLFD	N4bp2l2	1.37606e-06	0.155464	0.263	0.171	0.0240687
Astrocytes_mHFD vs fLFD	Gpatch8	2.34931e-06	0.162029	0.387	0.279	0.0410918
Astrocytes_mHFD vs fLFD	Tmem243	3.53521e-12	0.166283	0.198	0.084	6.18344e-08
Astrocytes_mHFD vs fLFD	Srpk2	2.10776e-06	0.170146	0.36	0.271	0.0368669
Astrocytes_mHFD vs fLFD	Tcf7l2	1.5346e-07	0.172548	0.299	0.194	0.00268417
Astrocytes_mHFD vs fLFD	Rpl38	8.78597e-07	0.173668	0.369	0.26	0.0153675
Astrocytes_mHFD vs fLFD	Dclk1	2.88231e-07	0.177632	0.71	0.591	0.00504145
Astrocytes_mHFD vs fLFD	Marcks	3.98589e-08	0.177671	0.327	0.226	0.000697173
Astrocytes_mHFD vs fLFD	Tle4	4.24946e-11	0.182159	0.223	0.112	7.43274e-07
Astrocytes_mHFD vs fLFD	Gm9925	4.91927e-10	0.20505	0.296	0.173	8.6043e-06
Astrocytes_mHFD vs fLFD	Rps29	3.09824e-09	0.20818	0.411	0.283	5.41913e-05
Astrocytes_mHFD vs fLFD	Gm47283	1.22183e-09	0.212459	0.348	0.226	2.1371e-05
Astrocytes_mHFD vs fLFD	mt-Co2	4.16178e-09	0.216946	0.952	0.922	7.27937e-05
Astrocytes_mHFD vs fLFD	Slc1a3	1.38281e-08	0.220468	0.906	0.883	0.000241867
Astrocytes_mHFD vs fLFD	Acsl3	7.0113e-09	0.223407	0.586	0.477	0.000122635
Astrocytes_mHFD vs fLFD	Clk1	1.1559e-09	0.234362	0.498	0.376	2.02179e-05
Astrocytes_mHFD vs fLFD	mt-Nd2	2.71999e-09	0.239215	0.747	0.691	4.75754e-05
Astrocytes_mHFD vs fLFD	Arhgap5	1.44861e-10	0.239798	0.434	0.296	2.53376e-06
Astrocytes_mHFD vs fLFD	Hbb-bs	1.32897e-11	0.246237	0.455	0.304	2.32451e-07
Astrocytes_mHFD vs fLFD	Apoe	5.87239e-10	0.246563	0.996	0.998	1.02714e-05
Astrocytes_mHFD vs fLFD	Arglu1	8.2557e-10	0.247724	0.641	0.512	1.444e-05
Astrocytes_mHFD vs fLFD	AY036118	1.36059e-19	0.255714	0.262	0.101	2.3798e-15
Astrocytes_mHFD vs fLFD	Ptprz1	1.17072e-10	0.261315	0.732	0.648	2.0477e-06
Astrocytes_mHFD vs fLFD	mt-Nd3	2.18941e-18	0.267871	0.341	0.193	3.82949e-14
Astrocytes_mHFD vs fLFD	Utp14b	8.63413e-16	0.272671	0.327	0.165	1.5102e-11
Astrocytes_mHFD vs fLFD	Slc4a4	1.0665e-10	0.278288	0.708	0.618	1.86541e-06
Astrocytes_mHFD vs fLFD	Qk	2.52225e-13	0.287453	0.689	0.555	4.41167e-09
Astrocytes_mHFD vs fLFD	Gsdme	1.46629e-19	0.294407	0.393	0.198	2.56468e-15
Astrocytes_mHFD vs fLFD	Son	1.39707e-17	0.323557	0.858	0.738	2.44361e-13
Astrocytes_mHFD vs fLFD	Nrxn1	1.60841e-16	0.329979	0.718	0.565	2.81326e-12
Astrocytes_mHFD vs fLFD	mt-Atp6	5.73505e-21	0.352182	0.949	0.926	1.00312e-16
Astrocytes_mHFD vs fLFD	Rorb	7.1611e-20	0.36033	0.554	0.377	1.25255e-15
Astrocytes_mHFD vs fLFD	Malat1	1.19092e-44	0.554515	1	1	2.08303e-40
Astrocytes_mHFD vs fLFD	Ntm	3.31628e-49	0.590313	0.853	0.659	5.80051e-45
Astrocytes_mHFD vs fLFD	Gm42418	7.4758e-45	0.597681	0.735	0.435	1.30759e-40
Endothelial_mHFD vs fHFD	Xist	3.15546e-24	-2.87447	0	0.961	5.51922e-20
Endothelial_mLFD vs fLFD	Xist	1.61699e-23	-2.85086	0	1	2.82828e-19
Interneuron_mHFD vs fHFD	Xist	4.49738e-30	-3.9315	0	1	7.86636e-26
Interneuron_mHFD vs fHFD	Tsix	7.11173e-07	-0.438121	0	0.29	0.0124391
Interneuron_mLFD vs fLFD	Xist	1.29413e-25	-3.60407	0	1	2.26356e-21
Interneuron_mHFD vs fLFD	Malat1	2.03705e-07	0.541981	1	1	0.003563
Lym_mHFD vs fHFD	Xist	2.05184e-12	-3.07039	0	1	3.58887e-08
Lym_mLFD vs fLFD	Xist	1.13502e-07	-2.96963	0	1	0.00198527
Microglial_Macrophage_mHFD vs fHFD	Xist	2.30914e-112	-2.98099	0	0.995	4.03892e-108
Microglial_Macrophage_mHFD vs fHFD	Uty	2.54028e-07	0.160465	0.102	0	0.0044432
Microglial_Macrophage_mHFD vs fHFD	Kdm5d	1.10687e-08	0.187815	0.123	0	0.000193603
Microglial_Macrophage_mHFD vs fHFD	Eif2s3y	2.2755e-09	0.194573	0.134	0	3.98008e-05
Microglial_Macrophage_mHFD vs fHFD	AY036118	1.87795e-08	0.302045	0.235	0.037	0.000328472
Microglial_Macrophage_mHFD vs fHFD	Ddx3y	8.55093e-16	0.39562	0.23	0	1.49564e-11
Microglial_Macrophage_mHFD vs fHFD	Abca9	8.9705e-09	0.438815	0.353	0.11	0.000156903
Microglial_Macrophage_mHFD vs fHFD	Malat1	5.51422e-09	0.479549	1	1	9.64493e-05
Microglial_Macrophage_mHFD vs fHFD	Gm42418	1.20191e-15	0.791289	0.829	0.497	2.10226e-11
Microglial_Macrophage_fHFD vs fLFD	mt-Cytb	1.29201e-06	-0.41555	0.995	1	0.0225986
Microglial_Macrophage_mLFD vs fLFD	Xist	3.41539e-121	-2.98383	0	1	5.97385e-117
Microglial_Macrophage_mLFD vs fLFD	Actb	5.13902e-08	-0.542594	0.569	0.745	0.000898866
Microglial_Macrophage_mLFD vs fLFD	Tmsb10	6.11588e-07	-0.471895	0.26	0.452	0.0106973
Microglial_Macrophage_mLFD vs fLFD	mt-Cytb	1.49458e-09	-0.449986	0.954	1	2.61417e-05
Microglial_Macrophage_mLFD vs fLFD	Cox7c	1.05063e-06	-0.411992	0.229	0.478	0.0183766
Microglial_Macrophage_mLFD vs fLFD	Tsix	1.67854e-06	-0.181113	0	0.076	0.0293593
Microglial_Macrophage_mLFD vs fLFD	Ddx3y	4.07222e-09	0.247348	0.137	0	7.12272e-05
Microglial_Macrophage_mHFD vs fLFD	Meg3	1.0476e-06	-0.434848	0.888	0.92	0.0183236
Microglial_Macrophage_mHFD vs fLFD	Plp1	4.29507e-07	-0.424104	0.401	0.538	0.0075125
Microglial_Macrophage_mHFD vs fLFD	Ptgds	6.41713e-07	-0.222337	0.668	0.813	0.0112242
Microglial_Macrophage_mHFD vs fLFD	Malat1	6.02334e-09	0.386782	1	1	0.000105354
Microglial_Macrophage_mHFD vs fLFD	Abca9	1.59775e-09	0.421957	0.353	0.122	2.79463e-05
Microglial_Macrophage_mHFD vs fLFD	mt-Atp6	4.70975e-09	0.528768	0.925	0.893	8.23782e-05
Microglial_Macrophage_mHFD vs fLFD	Gm42418	1.21874e-18	0.791383	0.829	0.447	2.13169e-14
Neuron_mHFD vs fHFD	Xist	0	-3.00037	0.002	0.98	0
Neuron_mHFD vs fHFD	Matk	9.65737e-157	-0.361576	0.615	0.753	1.68917e-152
Neuron_mHFD vs fHFD	Gm47283	2.47434e-111	-0.290987	0.737	0.682	4.32787e-107
Neuron_mHFD vs fHFD	Haghl	2.5006e-102	-0.278578	0.508	0.64	4.37381e-98
Neuron_mHFD vs fHFD	Ssbp4	2.27322e-81	-0.258233	0.492	0.634	3.97609e-77
Neuron_mHFD vs fHFD	Mat2a	6.80473e-60	-0.202718	0.614	0.695	1.19022e-55
Neuron_mHFD vs fHFD	Snrnp70	6.96837e-58	-0.197411	0.83	0.881	1.21884e-53
Neuron_mHFD vs fHFD	Tmem191c	2.16647e-45	-0.188845	0.52	0.618	3.78937e-41
Neuron_mHFD vs fHFD	Pabpn1	2.18705e-51	-0.185347	0.784	0.83	3.82536e-47
Neuron_mHFD vs fHFD	Rnf112	2.67881e-52	-0.184137	0.413	0.514	4.6855e-48
Neuron_mHFD vs fHFD	Ccnt2	8.94492e-52	-0.180389	0.508	0.601	1.56456e-47
Neuron_mHFD vs fHFD	Kifc2	1.74429e-43	-0.173176	0.435	0.524	3.05093e-39
Neuron_mHFD vs fHFD	Tsix	2.49039e-211	-0.173008	0.002	0.12	4.35594e-207
Neuron_mHFD vs fHFD	Srsf5	1.04232e-41	-0.164648	0.59	0.663	1.82312e-37
Neuron_mHFD vs fHFD	Srrm2	4.88167e-36	-0.162658	0.815	0.849	8.53853e-32
Neuron_mHFD vs fHFD	Hdac3	1.14611e-41	-0.152998	0.301	0.399	2.00467e-37
Neuron_mHFD vs fHFD	Akap8l	2.37147e-35	-0.14963	0.433	0.521	4.14794e-31
Neuron_mHFD vs fHFD	Rsrp1	4.74372e-28	-0.146348	0.77	0.799	8.29725e-24
Neuron_mHFD vs fHFD	Luc7l3	7.26779e-30	-0.145849	0.687	0.743	1.27121e-25
Neuron_mHFD vs fHFD	Baiap3	2.24195e-28	-0.142363	0.473	0.535	3.9214e-24
Neuron_mHFD vs fHFD	Sparc	2.0001e-25	-0.137609	0.433	0.514	3.49837e-21
Neuron_mHFD vs fHFD	5031439G07Rik	6.31531e-27	-0.136245	0.414	0.489	1.10461e-22
Neuron_mHFD vs fHFD	Gnb2	5.76553e-29	-0.134658	0.399	0.479	1.00845e-24
Neuron_mHFD vs fHFD	Miat	3.12587e-22	-0.132369	0.66	0.697	5.46746e-18
Neuron_mHFD vs fHFD	Pcsk1n	4.01965e-20	-0.132302	0.775	0.815	7.03078e-16
Neuron_mHFD vs fHFD	Tmem145	4.01728e-27	-0.131843	0.33	0.402	7.02663e-23
Neuron_mHFD vs fHFD	Ptov1	1.38037e-32	-0.130228	0.282	0.369	2.4144e-28
Neuron_mHFD vs fHFD	Maged1	4.14669e-26	-0.128559	0.545	0.599	7.25298e-22
Neuron_mHFD vs fHFD	Eno2	5.692e-30	-0.127846	0.401	0.47	9.95589e-26
Neuron_mHFD vs fHFD	Lingo2	1.61128e-26	-0.12772	0.35	0.404	2.81829e-22
Neuron_mHFD vs fHFD	Gpi1	8.96462e-20	-0.126238	0.537	0.593	1.568e-15
Neuron_mHFD vs fHFD	Podxl2	4.13498e-25	-0.125799	0.473	0.534	7.23249e-21
Neuron_mHFD vs fHFD	Mbp	2.37918e-15	-0.12345	0.249	0.307	4.16142e-11
Neuron_mHFD vs fHFD	B830012L14Rik	3.63139e-25	-0.122668	0.38	0.448	6.35166e-21
Neuron_mHFD vs fHFD	Fus	1.81136e-23	-0.120259	0.891	0.909	3.16825e-19
Neuron_mHFD vs fHFD	Rab24	1.34692e-28	-0.119501	0.281	0.355	2.35589e-24
Neuron_mHFD vs fHFD	Dtx3	3.7643e-24	-0.119406	0.376	0.447	6.58413e-20
Neuron_mHFD vs fHFD	Lrfn5	1.64967e-17	-0.118689	0.475	0.526	2.88544e-13
Neuron_mHFD vs fHFD	Mirg	1.27296e-15	-0.113443	0.63	0.676	2.22653e-11
Neuron_mHFD vs fHFD	Psap	3.08247e-16	-0.111641	0.59	0.641	5.39155e-12
Neuron_mHFD vs fHFD	Pnck	6.09607e-21	-0.11159	0.374	0.444	1.06626e-16
Neuron_mHFD vs fHFD	Rundc3a	2.08969e-23	-0.111012	0.323	0.39	3.65507e-19
Neuron_mHFD vs fHFD	Kif1a	1.79754e-18	-0.110714	0.459	0.518	3.14407e-14
Neuron_mHFD vs fHFD	Srsf2	1.57883e-15	-0.110542	0.642	0.684	2.76154e-11
Neuron_mHFD vs fHFD	Lamtor4	1.44473e-18	-0.110217	0.407	0.477	2.52697e-14
Neuron_mHFD vs fHFD	Rogdi	3.99588e-19	-0.109137	0.388	0.453	6.98919e-15
Neuron_mHFD vs fHFD	Rfng	1.01187e-26	-0.109006	0.214	0.286	1.76986e-22
Neuron_mHFD vs fHFD	Cst3	1.90338e-20	-0.108544	0.915	0.942	3.32921e-16
Neuron_mHFD vs fHFD	Hap1	6.47952e-16	-0.10768	0.762	0.781	1.13333e-11
Neuron_mHFD vs fHFD	Nrbp2	2.47925e-18	-0.106948	0.373	0.432	4.33646e-14
Neuron_mHFD vs fHFD	Lrrc45	9.60446e-24	-0.106212	0.25	0.321	1.67992e-19
Neuron_mHFD vs fHFD	Izumo4	3.65494e-18	-0.105999	0.402	0.459	6.39286e-14
Neuron_mHFD vs fHFD	Ddx5	3.9666e-15	-0.105464	0.772	0.807	6.93799e-11
Neuron_mHFD vs fHFD	Mt3	1.10402e-15	-0.104165	0.434	0.48	1.93105e-11
Neuron_mHFD vs fHFD	mt-Cytb	1.05281e-12	-0.100843	0.919	0.942	1.84146e-08
Neuron_mHFD vs fHFD	Mlf2	1.36444e-19	-0.100717	0.351	0.407	2.38653e-15
Neuron_mHFD vs fHFD	Camkv	1.69743e-17	-0.100432	0.302	0.348	2.96897e-13
Neuron_mHFD vs fHFD	Ly6h	2.85533e-17	-0.0995022	0.909	0.935	4.99426e-13
Neuron_mHFD vs fHFD	Phf1	2.30699e-21	-0.0980645	0.2	0.27	4.03516e-17
Neuron_mHFD vs fHFD	Gdi1	8.11095e-18	-0.0979161	0.356	0.414	1.41869e-13
Neuron_mHFD vs fHFD	Rbm3	3.43751e-17	-0.0972709	0.348	0.414	6.01255e-13
Neuron_mHFD vs fHFD	Mapk8ip1	1.61152e-20	-0.0967384	0.33	0.381	2.81871e-16
Neuron_mHFD vs fHFD	Plp1	2.43833e-13	-0.0966643	0.316	0.371	4.26488e-09
Neuron_mHFD vs fHFD	Dbn1	1.17271e-17	-0.095511	0.369	0.424	2.05118e-13
Neuron_mHFD vs fHFD	Dus3l	3.38081e-21	-0.0950003	0.228	0.289	5.91337e-17
Neuron_mHFD vs fHFD	Dalrd3	1.01343e-14	-0.0933121	0.373	0.429	1.7726e-10
Neuron_mHFD vs fHFD	Gramd1a	1.05415e-16	-0.0911471	0.298	0.356	1.84381e-12
Neuron_mHFD vs fHFD	Tcea2	1.12777e-22	-0.090882	0.144	0.207	1.97258e-18
Neuron_mHFD vs fHFD	Atp13a2	5.79957e-15	-0.0906266	0.389	0.441	1.0144e-10
Neuron_mHFD vs fHFD	Sfxn3	1.01692e-16	-0.0905911	0.252	0.308	1.7787e-12
Neuron_mHFD vs fHFD	AC149090.1	9.03722e-19	-0.0898123	0.992	0.994	1.5807e-14
Neuron_mHFD vs fHFD	Ppp1r37	2.19109e-17	-0.0879409	0.251	0.31	3.83243e-13
Neuron_mHFD vs fHFD	Ttc14	4.46489e-12	-0.0876252	0.709	0.737	7.80954e-08
Neuron_mHFD vs fHFD	Dennd6b	5.91277e-14	-0.0875177	0.343	0.402	1.0342e-09
Neuron_mHFD vs fHFD	Uchl1	9.8356e-14	-0.0864242	0.434	0.479	1.72034e-09
Neuron_mHFD vs fHFD	Plppr3	9.08546e-14	-0.0856548	0.34	0.393	1.58914e-09
Neuron_mHFD vs fHFD	Grina	1.81529e-12	-0.0855565	0.441	0.485	3.17512e-08
Neuron_mHFD vs fHFD	Stub1	2.16692e-14	-0.08376	0.359	0.406	3.79016e-10
Neuron_mHFD vs fHFD	Sec61a2	2.06952e-13	-0.0837499	0.342	0.393	3.6198e-09
Neuron_mHFD vs fHFD	Pdlim7	1.21474e-11	-0.0834228	0.472	0.511	2.12471e-07
Neuron_mHFD vs fHFD	Nop56	2.35561e-12	-0.0830396	0.352	0.405	4.1202e-08
Neuron_mHFD vs fHFD	Aifm3	1.82616e-14	-0.083027	0.21	0.26	3.19414e-10
Neuron_mHFD vs fHFD	Clasrp	3.04514e-15	-0.0829894	0.255	0.309	5.32625e-11
Neuron_mHFD vs fHFD	Ndrg3	4.48265e-14	-0.082438	0.3	0.35	7.84061e-10
Neuron_mHFD vs fHFD	Vwa5b2	2.81958e-11	-0.0813069	0.459	0.493	4.93173e-07
Neuron_mHFD vs fHFD	Arf5	3.88137e-12	-0.0812474	0.373	0.425	6.7889e-08
Neuron_mHFD vs fHFD	Ring1	4.70722e-13	-0.0811798	0.292	0.345	8.2334e-09
Neuron_mHFD vs fHFD	Ttc19	1.25372e-10	-0.0808414	0.41	0.454	2.19288e-06
Neuron_mHFD vs fHFD	Fsd1	5.18425e-17	-0.0806364	0.196	0.25	9.06777e-13
Neuron_mHFD vs fHFD	Igsf9b	2.00895e-11	-0.080181	0.398	0.429	3.51385e-07
Neuron_mHFD vs fHFD	Psma1	3.97123e-13	-0.079273	0.4	0.443	6.94607e-09
Neuron_mHFD vs fHFD	Psmd3	3.12453e-15	-0.0782444	0.194	0.25	5.46512e-11
Neuron_mHFD vs fHFD	Carmil3	7.49124e-10	-0.0781789	0.412	0.461	1.31029e-05
Neuron_mHFD vs fHFD	Coro6	6.91574e-12	-0.0778687	0.18	0.22	1.20963e-07
Neuron_mHFD vs fHFD	Cdk5	1.2307e-13	-0.0763692	0.238	0.288	2.15261e-09
Neuron_mHFD vs fHFD	Pcdh15	8.11621e-10	-0.0763571	0.305	0.333	1.41961e-05
Neuron_mHFD vs fHFD	Snx32	9.4095e-10	-0.0763382	0.468	0.515	1.64582e-05
Neuron_mHFD vs fHFD	Rap1gap	5.13801e-11	-0.0756976	0.298	0.351	8.9869e-07
Neuron_mHFD vs fHFD	Dvl1	1.51882e-13	-0.0726822	0.229	0.276	2.65657e-09
Neuron_mHFD vs fHFD	Slc16a11	6.79189e-07	-0.0713251	0.361	0.401	0.0118797
Neuron_mHFD vs fHFD	Sptbn4	7.46614e-10	-0.0710651	0.285	0.332	1.3059e-05
Neuron_mHFD vs fHFD	Creld1	9.65139e-12	-0.0709892	0.251	0.298	1.68812e-07
Neuron_mHFD vs fHFD	Grik5	3.90247e-10	-0.070667	0.292	0.338	6.82581e-06
Neuron_mHFD vs fHFD	Tmsb10	1.38741e-07	-0.0701169	0.396	0.441	0.00242672
Neuron_mHFD vs fHFD	Adgrb1	4.98401e-09	-0.0699695	0.372	0.412	8.71753e-05
Neuron_mHFD vs fHFD	Oxt	3.35399e-21	-0.0693554	0.343	0.423	5.86646e-17
Neuron_mHFD vs fHFD	Map4k2	1.19052e-10	-0.0692211	0.247	0.292	2.08234e-06
Neuron_mHFD vs fHFD	Sptan1	3.39353e-10	-0.068743	0.365	0.403	5.93562e-06
Neuron_mHFD vs fHFD	Ppfia4	7.94118e-11	-0.0682229	0.312	0.35	1.38899e-06
Neuron_mHFD vs fHFD	Snrnp48	8.54174e-10	-0.0674087	0.447	0.479	1.49404e-05
Neuron_mHFD vs fHFD	Mpnd	8.09988e-17	-0.0671275	0.1	0.149	1.41675e-12
Neuron_mHFD vs fHFD	Zfp771	2.31845e-15	-0.0670588	0.107	0.155	4.0552e-11
Neuron_mHFD vs fHFD	Inafm1	2.12223e-15	-0.0669953	0.129	0.174	3.71199e-11
Neuron_mHFD vs fHFD	Pmch	5.48012e-10	-0.0669419	0.375	0.43	9.58528e-06
Neuron_mHFD vs fHFD	Ptms	2.32065e-09	-0.0669343	0.308	0.349	4.05904e-05
Neuron_mHFD vs fHFD	Rac3	5.53522e-08	-0.0668064	0.319	0.362	0.000968166
Neuron_mHFD vs fHFD	Mfsd10	5.72609e-12	-0.0666981	0.185	0.229	1.00155e-07
Neuron_mHFD vs fHFD	Arrb2	2.52868e-12	-0.0640804	0.208	0.248	4.42291e-08
Neuron_mHFD vs fHFD	Sgsm2	1.25833e-08	-0.0633717	0.305	0.344	0.000220095
Neuron_mHFD vs fHFD	Grin1	1.52611e-10	-0.0633298	0.4	0.423	2.66932e-06
Neuron_mHFD vs fHFD	Gprasp2	8.10242e-07	-0.0630446	0.455	0.49	0.0141719
Neuron_mHFD vs fHFD	Srsf1	2.24144e-08	-0.0623457	0.463	0.488	0.00039205
Neuron_mHFD vs fHFD	Sptbn1	1.29534e-08	-0.0623145	0.555	0.574	0.000226567
Neuron_mHFD vs fHFD	Begain	5.13528e-10	-0.0621274	0.173	0.215	8.98212e-06
Neuron_mHFD vs fHFD	Ctu2	1.8252e-12	-0.0618069	0.143	0.186	3.19246e-08
Neuron_mHFD vs fHFD	Ypel4	1.26012e-08	-0.0616722	0.231	0.272	0.000220408
Neuron_mHFD vs fHFD	Sppl2b	1.10612e-11	-0.061126	0.181	0.221	1.93471e-07
Neuron_mHFD vs fHFD	Aes	2.56533e-08	-0.0610941	0.28	0.318	0.000448702
Neuron_mHFD vs fHFD	Pitpnm1	9.83876e-09	-0.0608102	0.316	0.35	0.00017209
Neuron_mHFD vs fHFD	Stk25	1.79506e-09	-0.0606876	0.213	0.254	3.13975e-05
Neuron_mHFD vs fHFD	Ypel3	7.5744e-08	-0.0605901	0.278	0.316	0.00132484
Neuron_mHFD vs fHFD	Dgkz	1.06081e-08	-0.0603112	0.196	0.237	0.000185546
Neuron_mHFD vs fHFD	Zmynd8	1.51696e-07	-0.060151	0.392	0.424	0.00265331
Neuron_mHFD vs fHFD	Gfra4	1.84077e-11	-0.0601005	0.122	0.163	3.21969e-07
Neuron_mHFD vs fHFD	Anapc5	5.55398e-07	-0.0599684	0.394	0.431	0.00971447
Neuron_mHFD vs fHFD	Pfkm	1.24069e-09	-0.0599431	0.177	0.219	2.17008e-05
Neuron_mHFD vs fHFD	Ttc8	1.54027e-08	-0.0598808	0.247	0.285	0.000269408
Neuron_mHFD vs fHFD	Grid2	1.3977e-06	-0.0597694	0.394	0.418	0.0244471
Neuron_mHFD vs fHFD	Atp6v1g2	6.22422e-08	-0.0593735	0.256	0.301	0.00108868
Neuron_mHFD vs fHFD	Adgrb2	2.80609e-08	-0.059261	0.34	0.371	0.000490814
Neuron_mHFD vs fHFD	Rgs11	2.1407e-08	-0.0592072	0.233	0.265	0.00037443
Neuron_mHFD vs fHFD	Ahcyl2	8.46087e-08	-0.0591965	0.252	0.292	0.00147989
Neuron_mHFD vs fHFD	Fkbp8	2.40946e-08	-0.0587167	0.241	0.282	0.000421438
Neuron_mHFD vs fHFD	Pcbp4	1.3748e-07	-0.0585544	0.304	0.339	0.00240466
Neuron_mHFD vs fHFD	Tmem25	1.13231e-09	-0.0583344	0.173	0.213	1.98053e-05
Neuron_mHFD vs fHFD	Ddx3x	5.2143e-11	-0.0581072	0.16	0.197	9.12034e-07
Neuron_mHFD vs fHFD	Ankrd13d	9.27019e-09	-0.057494	0.213	0.251	0.000162145
Neuron_mHFD vs fHFD	Mycbp2	1.71809e-06	-0.0573332	0.587	0.63	0.030051
Neuron_mHFD vs fHFD	Nprl2	7.62849e-12	-0.0572869	0.121	0.165	1.3343e-07
Neuron_mHFD vs fHFD	Scd2	1.08533e-06	-0.0568381	0.391	0.419	0.0189835
Neuron_mHFD vs fHFD	Tmem132a	2.32305e-07	-0.0563678	0.314	0.341	0.00406325
Neuron_mHFD vs fHFD	Pcyt2	1.06064e-07	-0.0562397	0.224	0.262	0.00185516
Neuron_mHFD vs fHFD	Chuk	5.60627e-07	-0.0553904	0.24	0.278	0.00980593
Neuron_mHFD vs fHFD	Galt	2.05612e-09	-0.0548999	0.137	0.177	3.59636e-05
Neuron_mHFD vs fHFD	Pex5l	3.26544e-08	-0.0548806	0.134	0.169	0.000571158
Neuron_mHFD vs fHFD	P3h3	2.7299e-07	-0.054773	0.224	0.26	0.00477487
Neuron_mHFD vs fHFD	Slc6a11	2.51328e-07	-0.0545336	0.252	0.284	0.00439598
Neuron_mHFD vs fHFD	A230050P20Rik	2.18826e-06	-0.0544434	0.328	0.361	0.0382749
Neuron_mHFD vs fHFD	Aatk	9.44312e-07	-0.0544414	0.293	0.325	0.016517
Neuron_mHFD vs fHFD	Rnf187	1.56145e-08	-0.0542028	0.169	0.207	0.000273113
Neuron_mHFD vs fHFD	Flot1	2.77406e-09	-0.0536456	0.236	0.266	4.8521e-05
Neuron_mHFD vs fHFD	Rp9	1.506e-07	-0.0532731	0.24	0.274	0.00263414
Neuron_mHFD vs fHFD	Dnttip1	4.99221e-09	-0.0529935	0.169	0.204	8.73188e-05
Neuron_mHFD vs fHFD	Srsf7	7.34544e-07	-0.0525808	0.234	0.274	0.0128479
Neuron_mHFD vs fHFD	Fam60a	2.0768e-10	-0.05256	0.098	0.133	3.63253e-06
Neuron_mHFD vs fHFD	Rell2	6.91392e-07	-0.0525307	0.262	0.293	0.0120931
Neuron_mHFD vs fHFD	Isyna1	4.31132e-08	-0.052343	0.158	0.193	0.000754093
Neuron_mHFD vs fHFD	Zc3h3	9.58544e-12	-0.0521595	0.082	0.119	1.67659e-07
Neuron_mHFD vs fHFD	Phkg2	7.19566e-07	-0.0517653	0.232	0.267	0.0125859
Neuron_mHFD vs fHFD	Kif5b	6.27055e-07	-0.051748	0.273	0.303	0.0109678
Neuron_mHFD vs fHFD	Baiap2	4.28593e-07	-0.0516585	0.234	0.259	0.00749652
Neuron_mHFD vs fHFD	Prpf19	1.33827e-07	-0.0516159	0.208	0.242	0.00234077
Neuron_mHFD vs fHFD	Sars	1.69857e-07	-0.0512021	0.286	0.315	0.00297097
Neuron_mHFD vs fHFD	Smarcd3	2.59085e-08	-0.0508506	0.177	0.211	0.000453166
Neuron_mHFD vs fHFD	Ppp1r12c	6.49552e-07	-0.0501781	0.188	0.224	0.0113613
Neuron_mHFD vs fHFD	Atf6b	2.51504e-09	-0.0499118	0.135	0.168	4.39905e-05
Neuron_mHFD vs fHFD	Adam11	9.3266e-07	-0.0494031	0.27	0.298	0.0163132
Neuron_mHFD vs fHFD	Tbc1d17	4.41764e-08	-0.048437	0.132	0.166	0.000772689
Neuron_mHFD vs fHFD	Atad3a	3.42499e-07	-0.0479524	0.156	0.191	0.00599065
Neuron_mHFD vs fHFD	Pnisr	3.35494e-07	-0.0476903	0.692	0.69	0.00586812
Neuron_mHFD vs fHFD	Kdm5c	4.31866e-09	-0.0472863	0.1	0.133	7.55376e-05
Neuron_mHFD vs fHFD	Flna	2.57818e-06	-0.0470799	0.161	0.192	0.0450949
Neuron_mHFD vs fHFD	Gtf3c2	1.74063e-07	-0.0470317	0.198	0.226	0.00304453
Neuron_mHFD vs fHFD	Sfpq	9.22008e-07	-0.0466106	0.45	0.464	0.0161268
Neuron_mHFD vs fHFD	Zswim8	9.23145e-09	-0.0465294	0.283	0.305	0.000161467
Neuron_mHFD vs fHFD	Mib2	2.53112e-06	-0.0463429	0.185	0.216	0.0442718
Neuron_mHFD vs fHFD	Ncaph2	4.51966e-08	-0.0461113	0.125	0.157	0.000790533
Neuron_mHFD vs fHFD	Sh3glb2	2.18842e-07	-0.0457133	0.294	0.316	0.00382777
Neuron_mHFD vs fHFD	Rnpepl1	3.64961e-07	-0.0456607	0.158	0.189	0.00638354
Neuron_mHFD vs fHFD	Fastk	1.38826e-06	-0.0451421	0.164	0.195	0.0242821
Neuron_mHFD vs fHFD	Ppp2r5b	2.21818e-06	-0.0448526	0.156	0.19	0.0387982
Neuron_mHFD vs fHFD	Zfp523	9.59395e-07	-0.0445269	0.187	0.215	0.0167808
Neuron_mHFD vs fHFD	Fkbp4	8.48941e-07	-0.0440717	0.179	0.206	0.0148488
Neuron_mHFD vs fHFD	H2-Ke6	9.95904e-08	-0.0440551	0.097	0.129	0.00174194
Neuron_mHFD vs fHFD	Dnpep	2.49428e-07	-0.0435385	0.111	0.142	0.00436275
Neuron_mHFD vs fHFD	Ppp1r16a	5.02323e-08	-0.0434345	0.092	0.124	0.000878613
Neuron_mHFD vs fHFD	Rnf126	1.47532e-07	-0.0432393	0.151	0.179	0.00258047
Neuron_mHFD vs fHFD	Clcn2	2.83643e-08	-0.0432094	0.093	0.123	0.00049612
Neuron_mHFD vs fHFD	Cdh24	5.45256e-08	-0.0429032	0.087	0.116	0.000953707
Neuron_mHFD vs fHFD	Apbb1	9.99092e-07	-0.0428448	0.195	0.221	0.0174751
Neuron_mHFD vs fHFD	Ctsf	3.11229e-07	-0.0425852	0.107	0.139	0.0054437
Neuron_mHFD vs fHFD	Tmem117	2.70336e-07	-0.0424155	0.102	0.132	0.00472844
Neuron_mHFD vs fHFD	Acadvl	2.33031e-07	-0.0418682	0.101	0.13	0.00407595
Neuron_mHFD vs fHFD	Samd10	1.8992e-06	-0.0409558	0.116	0.145	0.0332188
Neuron_mHFD vs fHFD	Ubap2l	3.02934e-07	-0.0401768	0.373	0.385	0.00529863
Neuron_mHFD vs fHFD	Kat2a	1.19491e-07	-0.0400832	0.103	0.129	0.00209002
Neuron_mHFD vs fHFD	Creld2	5.9185e-09	-0.0397588	0.062	0.09	0.000103521
Neuron_mHFD vs fHFD	Sf3a2	3.33112e-10	-0.0397094	0.052	0.08	5.82647e-06
Neuron_mHFD vs fHFD	Fndc10	1.70184e-07	-0.0395645	0.08	0.108	0.00297669
Neuron_mHFD vs fHFD	Arfgef3	1.75743e-06	-0.0380103	0.297	0.31	0.0307391
Neuron_mHFD vs fHFD	Col1a1	5.15487e-08	-0.0377408	0.056	0.081	0.000901638
Neuron_mHFD vs fHFD	Pex6	3.71107e-07	-0.0374425	0.08	0.106	0.00649103
Neuron_mHFD vs fHFD	Acads	1.46917e-07	-0.0370285	0.068	0.091	0.00256972
Neuron_mHFD vs fHFD	Dpp7	7.57406e-07	-0.0359368	0.076	0.103	0.0132478
Neuron_mHFD vs fHFD	Mapk8	3.22565e-08	-0.0333248	0.326	0.332	0.000564198
Neuron_mHFD vs fHFD	Carnmt1	1.30466e-10	-0.0323601	0.033	0.057	2.28199e-06
Neuron_mHFD vs fHFD	Tekt2	1.35134e-06	-0.0291798	0.04	0.06	0.0236362
Neuron_mHFD vs fHFD	Gm20219	1.12044e-07	-0.0266012	0.027	0.045	0.00195977
Neuron_mHFD vs fHFD	Meis2	7.64154e-10	-0.0247364	0.009	0.022	1.33658e-05
Neuron_mHFD vs fHFD	Cd74	7.49484e-08	-0.0186302	0.011	0.024	0.00131092
Neuron_mHFD vs fHFD	Capn11	1.76913e-06	-0.0120172	0.006	0.015	0.0309439
Neuron_mHFD vs fHFD	Xlr4b	5.3625e-07	-0.0109663	0.002	0.009	0.00937956
Neuron_mHFD vs fHFD	S100a9	3.30163e-09	-0.00712242	0	0.004	5.77488e-05
Neuron_mHFD vs fHFD	Bglap2	1.34962e-07	-0.00488773	0	0.003	0.00236062
Neuron_mHFD vs fHFD	Gm45733	4.66748e-07	-0.00448106	0	0.003	0.00816389
Neuron_mHFD vs fHFD	Gm26745	2.00427e-06	0.00369133	0.003	0	0.0350567
Neuron_mHFD vs fHFD	1700125G02Rik	2.00427e-06	0.00369133	0.003	0	0.0350567
Neuron_mHFD vs fHFD	B230110G15Rik	2.00427e-06	0.00369133	0.003	0	0.0350567
Neuron_mHFD vs fHFD	Cyp4f17	2.00427e-06	0.00369133	0.003	0	0.0350567
Neuron_mHFD vs fHFD	1700110I01Rik	2.00427e-06	0.00369133	0.003	0	0.0350567
Neuron_mHFD vs fHFD	4930473D10Rik	2.00427e-06	0.00369133	0.003	0	0.0350567
Neuron_mHFD vs fHFD	Olfr543	8.85607e-07	0.00393709	0.003	0	0.0154902
Neuron_mHFD vs fHFD	Macrod2os1	8.85607e-07	0.00393709	0.003	0	0.0154902
Neuron_mHFD vs fHFD	Gm27243	8.85607e-07	0.00393709	0.003	0	0.0154902
Neuron_mHFD vs fHFD	Nckap5los	8.85607e-07	0.00393709	0.003	0	0.0154902
Neuron_mHFD vs fHFD	Tnfrsf18	8.85607e-07	0.00393709	0.003	0	0.0154902
Neuron_mHFD vs fHFD	Gm28285	8.85607e-07	0.00393709	0.003	0	0.0154902
Neuron_mHFD vs fHFD	9230116L04Rik	8.85607e-07	0.00393709	0.003	0	0.0154902
Neuron_mHFD vs fHFD	Macrod2os2	3.91812e-07	0.0041828	0.003	0	0.00685319
Neuron_mHFD vs fHFD	Tex50	3.91812e-07	0.0041828	0.003	0	0.00685319
Neuron_mHFD vs fHFD	Gm26835	3.91812e-07	0.0041828	0.003	0	0.00685319
Neuron_mHFD vs fHFD	Nr5a2	3.91812e-07	0.0041828	0.003	0	0.00685319
Neuron_mHFD vs fHFD	Gm42609	3.91812e-07	0.0041828	0.003	0	0.00685319
Neuron_mHFD vs fHFD	Npy6r	2.00427e-06	0.0041828	0.003	0	0.0350567
Neuron_mHFD vs fHFD	Pate1	1.73541e-07	0.00442847	0.003	0	0.0030354
Neuron_mHFD vs fHFD	Gm20700	1.73541e-07	0.00442847	0.003	0	0.0030354
Neuron_mHFD vs fHFD	4930507D05Rik	7.69407e-08	0.00467409	0.003	0	0.00134577
Neuron_mHFD vs fHFD	Gm26780	7.69407e-08	0.00467409	0.003	0	0.00134577
Neuron_mHFD vs fHFD	Gm9821	7.69407e-08	0.00467409	0.003	0	0.00134577
Neuron_mHFD vs fHFD	Gm26883	3.41425e-08	0.00491968	0.003	0	0.000597187
Neuron_mHFD vs fHFD	Plxna4os2	6.73864e-09	0.00541073	0.004	0	0.000117866
Neuron_mHFD vs fHFD	Gm26749	6.73864e-09	0.00565619	0.004	0	0.000117866
Neuron_mHFD vs fHFD	Nr1i3	1.51628e-08	0.00565619	0.004	0	0.000265212
Neuron_mHFD vs fHFD	4921534H16Rik	1.33343e-09	0.00590161	0.004	0	2.3323e-05
Neuron_mHFD vs fHFD	Pcdha11	2.64416e-10	0.00639232	0.004	0	4.6249e-06
Neuron_mHFD vs fHFD	4930551O13Rik	1.17826e-10	0.00663761	0.005	0	2.06089e-06
Neuron_mHFD vs fHFD	Gm10570	1.17826e-10	0.00663761	0.005	0	2.06089e-06
Neuron_mHFD vs fHFD	Gm26648	1.81024e-07	0.00676137	0.005	0	0.0031663
Neuron_mHFD vs fHFD	Gm26852	2.17317e-06	0.00688501	0.006	0.001	0.0380109
Neuron_mHFD vs fHFD	Gm13595	1.04493e-11	0.00737324	0.005	0	1.82768e-07
Neuron_mHFD vs fHFD	Tshb	1.94679e-06	0.00741608	0.006	0.001	0.0340513
Neuron_mHFD vs fHFD	Pcdhga10	2.1961e-08	0.00749663	0.006	0	0.00038412
Neuron_mHFD vs fHFD	Hsd3b3	2.08133e-12	0.00786346	0.005	0	3.64045e-08
Neuron_mHFD vs fHFD	Pcdha12	1.65859e-06	0.00802878	0.007	0.001	0.0290105
Neuron_mHFD vs fHFD	Gm26848	9.29269e-13	0.0081085	0.006	0	1.62538e-08
Neuron_mHFD vs fHFD	Gm45194	8.27898e-07	0.00851808	0.007	0.001	0.0144808
Neuron_mHFD vs fHFD	Prss27	1.73494e-07	0.00868156	0.008	0.002	0.00303458
Neuron_mHFD vs fHFD	Kdm6bos	1.71114e-07	0.00872181	0.007	0.001	0.00299295
Neuron_mHFD vs fHFD	Cdr1	7.39372e-15	0.00957789	0.007	0	1.29324e-10
Neuron_mHFD vs fHFD	Gm16185	1.97134e-07	0.00961831	0.009	0.002	0.00344807
Neuron_mHFD vs fHFD	Tex47	4.44193e-08	0.00978128	0.008	0.002	0.000776937
Neuron_mHFD vs fHFD	Ube4bos1	7.03126e-07	0.0100251	0.009	0.002	0.0122984
Neuron_mHFD vs fHFD	Pcdhga7	3.14704e-07	0.0105943	0.01	0.003	0.00550449
Neuron_mHFD vs fHFD	Mcm10	2.15052e-06	0.0106327	0.012	0.004	0.0376147
Neuron_mHFD vs fHFD	4933423P22Rik	1.19944e-09	0.0106773	0.009	0.001	2.09794e-05
Neuron_mHFD vs fHFD	Gm10785	6.20668e-09	0.0110835	0.01	0.002	0.000108561
Neuron_mHFD vs fHFD	AC165271.1	9.75978e-12	0.0118175	0.009	0.001	1.70708e-07
Neuron_mHFD vs fHFD	Gm20517	1.28724e-06	0.0124965	0.014	0.005	0.0225151
Neuron_mHFD vs fHFD	Pcdhgb5	9.22077e-09	0.0126221	0.013	0.004	0.000161281
Neuron_mHFD vs fHFD	Pcdhga6	1.37223e-06	0.0129395	0.015	0.006	0.0240017
Neuron_mHFD vs fHFD	Pabpc5	3.32392e-07	0.0132654	0.015	0.005	0.00581387
Neuron_mHFD vs fHFD	B230217J21Rik	3.58212e-08	0.0134718	0.014	0.004	0.000626549
Neuron_mHFD vs fHFD	Gm45486	4.84847e-10	0.0135186	0.012	0.003	8.48046e-06
Neuron_mHFD vs fHFD	Dtnbos	4.39404e-07	0.013588	0.015	0.006	0.00768562
Neuron_mHFD vs fHFD	Egr4	1.68774e-06	0.0137112	0.013	0.005	0.0295203
Neuron_mHFD vs fHFD	Gm16049	1.34761e-06	0.0138594	0.018	0.008	0.0235711
Neuron_mHFD vs fHFD	Ppp1r3e	1.41899e-06	0.0141847	0.017	0.007	0.0248195
Neuron_mHFD vs fHFD	1700080N15Rik	2.385e-07	0.0141928	0.016	0.006	0.00417161
Neuron_mHFD vs fHFD	Gm16982	1.20849e-06	0.0142204	0.019	0.008	0.0211377
Neuron_mHFD vs fHFD	Adam4	4.71548e-07	0.0142244	0.018	0.008	0.00824785
Neuron_mHFD vs fHFD	Gm26821	4.30002e-08	0.014519	0.016	0.005	0.000752117
Neuron_mHFD vs fHFD	Kl	1.1364e-06	0.014669	0.017	0.008	0.0198769
Neuron_mHFD vs fHFD	Ccdc38	1.88903e-08	0.0146822	0.015	0.005	0.000330409
Neuron_mHFD vs fHFD	Lrguk	2.16115e-06	0.0147832	0.019	0.009	0.0378006
Neuron_mHFD vs fHFD	3300002I08Rik	3.39626e-08	0.0152369	0.018	0.007	0.000594039
Neuron_mHFD vs fHFD	Kcnj13	5.47152e-08	0.0152814	0.017	0.006	0.000957024
Neuron_mHFD vs fHFD	Gm17111	1.1184e-12	0.0153459	0.013	0.002	1.9562e-08
Neuron_mHFD vs fHFD	Gm26526	2.6939e-08	0.0158053	0.018	0.007	0.000471189
Neuron_mHFD vs fHFD	Avp	4.64414e-20	0.0163103	0.707	0.772	8.12306e-16
Neuron_mHFD vs fHFD	B130046B21Rik	1.53576e-07	0.0163173	0.02	0.008	0.0026862
Neuron_mHFD vs fHFD	Rbm41	1.45249e-06	0.0167757	0.023	0.012	0.0254056
Neuron_mHFD vs fHFD	Gm39214	1.259e-07	0.0170355	0.021	0.009	0.00220212
Neuron_mHFD vs fHFD	Gm43660	6.53259e-08	0.0171594	0.021	0.009	0.00114262
Neuron_mHFD vs fHFD	Dynlt1b	2.70978e-09	0.0173358	0.019	0.007	4.73967e-05
Neuron_mHFD vs fHFD	Gm14508	1.28057e-07	0.0175893	0.023	0.01	0.00223985
Neuron_mHFD vs fHFD	Mettl4	5.77345e-07	0.0179328	0.025	0.012	0.0100983
Neuron_mHFD vs fHFD	Gm43915	1.07445e-09	0.0181002	0.019	0.007	1.87933e-05
Neuron_mHFD vs fHFD	2810032G03Rik	2.78559e-07	0.0183359	0.025	0.012	0.00487228
Neuron_mHFD vs fHFD	Sik1	4.83157e-07	0.0185686	0.026	0.013	0.00845091
Neuron_mHFD vs fHFD	Kcnh8	7.66135e-08	0.0186461	0.026	0.013	0.00134005
Neuron_mHFD vs fHFD	Gm9916	7.17382e-07	0.0191099	0.029	0.015	0.0125477
Neuron_mHFD vs fHFD	Gm26615	1.36314e-07	0.0192502	0.026	0.013	0.00238427
Neuron_mHFD vs fHFD	Zfp955b	2.99589e-07	0.0193577	0.028	0.014	0.00524011
Neuron_mHFD vs fHFD	Gm26735	9.01789e-08	0.019413	0.026	0.013	0.00157732
Neuron_mHFD vs fHFD	Mis12	5.4815e-07	0.0197044	0.029	0.015	0.00958769
Neuron_mHFD vs fHFD	Zfp971	3.0504e-10	0.0197947	0.024	0.01	5.33546e-06
Neuron_mHFD vs fHFD	Angpt2	6.75317e-10	0.0198121	0.023	0.009	1.1812e-05
Neuron_mHFD vs fHFD	Gm14399	3.17754e-07	0.0200206	0.03	0.016	0.00555783
Neuron_mHFD vs fHFD	Pvt1	1.02726e-06	0.0201562	0.032	0.018	0.0179677
Neuron_mHFD vs fHFD	Gm47802	1.46151e-08	0.020373	0.027	0.012	0.000255633
Neuron_mHFD vs fHFD	Chml	6.32433e-07	0.0204332	0.032	0.018	0.0110619
Neuron_mHFD vs fHFD	1700105P06Rik	7.48769e-10	0.0205254	0.024	0.01	1.30967e-05
Neuron_mHFD vs fHFD	4932422M17Rik	2.05749e-08	0.0205559	0.029	0.014	0.000359876
Neuron_mHFD vs fHFD	Zfp982	3.33549e-10	0.0206119	0.023	0.009	5.8341e-06
Neuron_mHFD vs fHFD	Zfp804a	7.87946e-07	0.0207576	0.031	0.017	0.013782
Neuron_mHFD vs fHFD	Zfp182	2.24603e-06	0.0207675	0.034	0.02	0.0392853
Neuron_mHFD vs fHFD	Prr16	1.61732e-08	0.0208144	0.026	0.012	0.000282885
Neuron_mHFD vs fHFD	Farp2	2.49634e-07	0.0209199	0.031	0.017	0.00436634
Neuron_mHFD vs fHFD	Gm26764	2.03427e-11	0.021026	0.023	0.008	3.55815e-07
Neuron_mHFD vs fHFD	Gm17227	2.59374e-06	0.021262	0.037	0.022	0.045367
Neuron_mHFD vs fHFD	2700069I18Rik	1.96103e-06	0.0212705	0.039	0.025	0.0343004
Neuron_mHFD vs fHFD	Zbed5	5.78544e-08	0.0212829	0.032	0.017	0.00101193
Neuron_mHFD vs fHFD	Zkscan16	2.31266e-11	0.0213439	0.023	0.008	4.04508e-07
Neuron_mHFD vs fHFD	4831440D22Rik	9.19822e-13	0.0213639	0.021	0.007	1.60886e-08
Neuron_mHFD vs fHFD	Gm13269	9.08848e-15	0.0217027	0.02	0.005	1.58967e-10
Neuron_mHFD vs fHFD	Nox1	3.31293e-19	0.0217337	0.018	0.003	5.79465e-15
Neuron_mHFD vs fHFD	Lrtm1	5.60101e-08	0.0217809	0.03	0.015	0.000979673
Neuron_mHFD vs fHFD	Nespas	8.7224e-07	0.0220123	0.037	0.022	0.0152564
Neuron_mHFD vs fHFD	Zfp597	2.78429e-06	0.0224709	0.042	0.026	0.0487001
Neuron_mHFD vs fHFD	Rbm12b1	2.15367e-06	0.0224924	0.04	0.025	0.0376698
Neuron_mHFD vs fHFD	Gpr135	1.11587e-06	0.0226914	0.04	0.025	0.0195176
Neuron_mHFD vs fHFD	Zbtb6	8.24762e-07	0.0227291	0.04	0.025	0.0144259
Neuron_mHFD vs fHFD	Zfp804b	1.78041e-13	0.022815	0.025	0.009	3.11412e-09
Neuron_mHFD vs fHFD	Plcl1	4.23846e-08	0.0230934	0.034	0.018	0.00074135
Neuron_mHFD vs fHFD	Gm9925	8.77317e-14	0.0231279	0.023	0.007	1.53452e-09
Neuron_mHFD vs fHFD	Dnajc24	3.15012e-08	0.0231312	0.034	0.018	0.000550988
Neuron_mHFD vs fHFD	Uchl4	6.24717e-10	0.0231618	0.029	0.013	1.09269e-05
Neuron_mHFD vs fHFD	Ino80dos	3.49227e-08	0.023169	0.035	0.019	0.000610832
Neuron_mHFD vs fHFD	Epha6	9.25558e-11	0.0232608	0.028	0.012	1.61889e-06
Neuron_mHFD vs fHFD	Gm45352	2.45744e-15	0.0233804	0.022	0.006	4.29831e-11
Neuron_mHFD vs fHFD	Rtl1	4.26315e-08	0.0234825	0.035	0.019	0.000745667
Neuron_mHFD vs fHFD	Slc8a1	4.53626e-08	0.0235839	0.037	0.02	0.000793437
Neuron_mHFD vs fHFD	Zdhhc24	9.83185e-07	0.0236286	0.045	0.028	0.0171969
Neuron_mHFD vs fHFD	Slc35f3	2.55453e-06	0.0237288	0.045	0.029	0.0446813
Neuron_mHFD vs fHFD	Gm16638	1.44745e-06	0.023827	0.044	0.027	0.0253173
Neuron_mHFD vs fHFD	Spag6l	1.04737e-06	0.0239881	0.044	0.028	0.0183195
Neuron_mHFD vs fHFD	Gm44777	2.49128e-07	0.0242604	0.042	0.025	0.0043575
Neuron_mHFD vs fHFD	Zfp974	1.45529e-06	0.0242611	0.044	0.028	0.0254545
Neuron_mHFD vs fHFD	Gpr21	2.4323e-07	0.0245216	0.043	0.026	0.00425434
Neuron_mHFD vs fHFD	Scml4	2.60964e-08	0.0246588	0.04	0.022	0.000456453
Neuron_mHFD vs fHFD	Zbtb41	4.40885e-07	0.0248321	0.043	0.026	0.00771152
Neuron_mHFD vs fHFD	Elp6	1.7975e-06	0.0252848	0.053	0.035	0.03144
Neuron_mHFD vs fHFD	2210408I21Rik	3.12475e-08	0.0255158	0.044	0.025	0.000546551
Neuron_mHFD vs fHFD	9530082P21Rik	5.23019e-11	0.0256148	0.032	0.014	9.14812e-07
Neuron_mHFD vs fHFD	Gm27200	4.68879e-08	0.0261127	0.043	0.025	0.000820117
Neuron_mHFD vs fHFD	Ccser1	1.80378e-08	0.0261402	0.042	0.023	0.000315499
Neuron_mHFD vs fHFD	Utp14b	4.34631e-08	0.0261497	0.044	0.025	0.000760214
Neuron_mHFD vs fHFD	Zfp882	8.73313e-07	0.0261874	0.051	0.032	0.0152751
Neuron_mHFD vs fHFD	Lrrc8c	3.78956e-08	0.0262018	0.058	0.038	0.000662832
Neuron_mHFD vs fHFD	Fastkd1	9.27331e-07	0.0264823	0.072	0.051	0.0162199
Neuron_mHFD vs fHFD	Mrpl16	2.33114e-06	0.0265441	0.058	0.039	0.040774
Neuron_mHFD vs fHFD	Slc16a7	6.68872e-07	0.0266786	0.052	0.033	0.0116992
Neuron_mHFD vs fHFD	A630089N07Rik	3.16652e-10	0.0267356	0.037	0.019	5.53856e-06
Neuron_mHFD vs fHFD	Dnah7b	4.36195e-08	0.0267743	0.054	0.034	0.00076295
Neuron_mHFD vs fHFD	Cox16	1.16865e-09	0.0268183	0.04	0.021	2.04408e-05
Neuron_mHFD vs fHFD	Slc6a20b	7.40583e-08	0.0268964	0.049	0.03	0.00129535
Neuron_mHFD vs fHFD	Fam120c	2.19437e-07	0.0269188	0.049	0.031	0.00383817
Neuron_mHFD vs fHFD	Mtcp1	8.94518e-07	0.0269572	0.054	0.035	0.015646
Neuron_mHFD vs fHFD	Gm21887	2.85197e-06	0.0273652	0.075	0.054	0.0498838
Neuron_mHFD vs fHFD	Atcayos	8.30558e-16	0.0275014	0.028	0.009	1.45273e-11
Neuron_mHFD vs fHFD	Topors	5.86338e-08	0.0276075	0.051	0.031	0.00102556
Neuron_mHFD vs fHFD	Zc3h12c	2.32516e-09	0.0276686	0.043	0.024	4.06693e-05
Neuron_mHFD vs fHFD	Qrfp	4.84024e-07	0.0278223	0.019	0.008	0.00846607
Neuron_mHFD vs fHFD	Zfp933	5.97299e-07	0.0281292	0.069	0.048	0.0104474
Neuron_mHFD vs fHFD	C2cd2	6.14228e-07	0.0281513	0.057	0.038	0.0107435
Neuron_mHFD vs fHFD	Prepl	5.29685e-07	0.0282962	0.059	0.038	0.00926472
Neuron_mHFD vs fHFD	Agbl3	3.07864e-07	0.0283059	0.056	0.036	0.00538486
Neuron_mHFD vs fHFD	Epc2	6.33454e-07	0.0283073	0.063	0.042	0.0110797
Neuron_mHFD vs fHFD	Coil	1.65807e-08	0.0286486	0.051	0.03	0.000290013
Neuron_mHFD vs fHFD	Ano4	5.0102e-07	0.0286617	0.068	0.047	0.00876335
Neuron_mHFD vs fHFD	Zfp830	2.77864e-07	0.0289373	0.058	0.037	0.00486011
Neuron_mHFD vs fHFD	Atrip	1.93317e-08	0.0289718	0.05	0.029	0.000338131
Neuron_mHFD vs fHFD	Zdhhc5	2.2472e-06	0.0290519	0.076	0.056	0.0393057
Neuron_mHFD vs fHFD	Shc3	2.80656e-13	0.0290631	0.035	0.015	4.90896e-09
Neuron_mHFD vs fHFD	Mnt	2.75376e-07	0.0291379	0.06	0.039	0.0048166
Neuron_mHFD vs fHFD	Dclre1c	1.46201e-11	0.0291494	0.041	0.02	2.5572e-07
Neuron_mHFD vs fHFD	Slitrk6	1.60211e-08	0.0292426	0.05	0.03	0.000280226
Neuron_mHFD vs fHFD	Npvf	7.99053e-09	0.0292582	0.045	0.025	0.000139762
Neuron_mHFD vs fHFD	Pycard	1.637e-07	0.0294782	0.061	0.039	0.00286328
Neuron_mHFD vs fHFD	1700029J07Rik	1.48399e-07	0.0294895	0.077	0.054	0.00259565
Neuron_mHFD vs fHFD	Zfp518a	3.0932e-10	0.0295361	0.043	0.023	5.41032e-06
Neuron_mHFD vs fHFD	Lhfpl5	1.22728e-07	0.0297237	0.058	0.037	0.00214664
Neuron_mHFD vs fHFD	Jrkl	5.42827e-11	0.0298422	0.042	0.021	9.49459e-07
Neuron_mHFD vs fHFD	Orc2	1.6151e-06	0.0298843	0.069	0.048	0.0282497
Neuron_mHFD vs fHFD	Thrb	1.70347e-07	0.029959	0.059	0.039	0.00297955
Neuron_mHFD vs fHFD	Gm11713	6.02385e-14	0.0299779	0.035	0.015	1.05363e-09
Neuron_mHFD vs fHFD	Gm26720	8.747e-14	0.0301618	0.036	0.015	1.52994e-09
Neuron_mHFD vs fHFD	Ccdc30	2.23908e-07	0.0302146	0.065	0.043	0.00391637
Neuron_mHFD vs fHFD	4930570G19Rik	7.53401e-07	0.0302961	0.074	0.052	0.0131777
Neuron_mHFD vs fHFD	Elk1	3.7437e-08	0.0304575	0.059	0.037	0.000654811
Neuron_mHFD vs fHFD	Lmo3	2.25669e-07	0.0304627	0.063	0.041	0.00394717
Neuron_mHFD vs fHFD	Rbm12b2	1.44558e-08	0.03049	0.055	0.033	0.000252846
Neuron_mHFD vs fHFD	Maml3	2.14211e-06	0.0307712	0.072	0.051	0.0374677
Neuron_mHFD vs fHFD	Pcsk1	3.49231e-07	0.0307724	0.075	0.052	0.0061084
Neuron_mHFD vs fHFD	Pgrmc2	1.59435e-06	0.0308248	0.074	0.053	0.0278867
Neuron_mHFD vs fHFD	Gm16152	4.50334e-11	0.0309169	0.048	0.026	7.87678e-07
Neuron_mHFD vs fHFD	Gm48960	2.5066e-06	0.0309333	0.08	0.058	0.043843
Neuron_mHFD vs fHFD	Acsl4	8.51505e-07	0.0310544	0.077	0.054	0.0148937
Neuron_mHFD vs fHFD	Gm26700	9.71933e-16	0.0313129	0.035	0.013	1.70001e-11
Neuron_mHFD vs fHFD	Vcan	4.82334e-08	0.031441	0.054	0.036	0.00084365
Neuron_mHFD vs fHFD	Zfp458	4.47437e-08	0.0314588	0.063	0.041	0.000782612
Neuron_mHFD vs fHFD	Ubxn2a	8.4883e-07	0.0315289	0.077	0.054	0.0148469
Neuron_mHFD vs fHFD	Erbb4	5.50755e-09	0.0316912	0.06	0.037	9.63325e-05
Neuron_mHFD vs fHFD	Ubap1l	2.36718e-11	0.0316943	0.047	0.025	4.14044e-07
Neuron_mHFD vs fHFD	Pde6a	2.7808e-10	0.0317102	0.056	0.032	4.86389e-06
Neuron_mHFD vs fHFD	Egr1	2.6501e-09	0.031766	0.045	0.026	4.63529e-05
Neuron_mHFD vs fHFD	Gm15520	1.04588e-08	0.0318346	0.058	0.036	0.000182935
Neuron_mHFD vs fHFD	Zhx1	5.08583e-08	0.0318854	0.065	0.043	0.000889562
Neuron_mHFD vs fHFD	Ikzf5	3.89226e-07	0.0320754	0.073	0.051	0.00680795
Neuron_mHFD vs fHFD	Tmf1	2.46349e-06	0.0321899	0.087	0.063	0.0430889
Neuron_mHFD vs fHFD	Eif3e	2.08249e-07	0.0323031	0.098	0.073	0.00364249
Neuron_mHFD vs fHFD	Gm5464	2.77603e-18	0.0323215	0.033	0.011	4.85555e-14
Neuron_mHFD vs fHFD	Zfp955a	6.30116e-13	0.0323308	0.044	0.021	1.10214e-08
Neuron_mHFD vs fHFD	Lysmd3	2.24726e-06	0.0326098	0.085	0.061	0.0393069
Neuron_mHFD vs fHFD	Fbxw17	8.56217e-07	0.0326383	0.091	0.066	0.0149761
Neuron_mHFD vs fHFD	Fam122a	1.56417e-07	0.0329724	0.077	0.053	0.00273589
Neuron_mHFD vs fHFD	Akirin1	6.36315e-07	0.0329778	0.084	0.06	0.0111298
Neuron_mHFD vs fHFD	Tjp1	2.0368e-06	0.0329858	0.091	0.067	0.0356256
Neuron_mHFD vs fHFD	Naa30	3.29406e-07	0.033293	0.085	0.06	0.00576165
Neuron_mHFD vs fHFD	Mterf3	2.14921e-06	0.0333491	0.091	0.067	0.0375919
Neuron_mHFD vs fHFD	Vwc2l	4.31136e-07	0.033388	0.079	0.056	0.007541
Neuron_mHFD vs fHFD	Qpctl	1.25774e-06	0.0334557	0.089	0.066	0.0219992
Neuron_mHFD vs fHFD	Usp31	2.92331e-07	0.0335464	0.079	0.055	0.00511317
Neuron_mHFD vs fHFD	Hdac9	1.49014e-06	0.033643	0.081	0.058	0.026064
Neuron_mHFD vs fHFD	Gm45321	2.05858e-12	0.0337937	0.047	0.023	3.60066e-08
Neuron_mHFD vs fHFD	Tspyl5	3.39799e-08	0.0339501	0.073	0.048	0.000594342
Neuron_mHFD vs fHFD	Zfp60	5.66013e-07	0.0340339	0.089	0.064	0.00990013
Neuron_mHFD vs fHFD	Tmem126a	1.14987e-07	0.0340413	0.078	0.054	0.00201124
Neuron_mHFD vs fHFD	Zfp799	4.34428e-10	0.0341533	0.063	0.038	7.59858e-06
Neuron_mHFD vs fHFD	Rbm15	7.94487e-11	0.034188	0.055	0.031	1.38964e-06
Neuron_mHFD vs fHFD	Kcna4	1.61308e-06	0.0341964	0.091	0.067	0.0282144
Neuron_mHFD vs fHFD	Gm10076	2.53128e-09	0.034219	0.064	0.04	4.42746e-05
Neuron_mHFD vs fHFD	Phf6	1.6547e-07	0.0343141	0.081	0.057	0.00289424
Neuron_mHFD vs fHFD	Agbl4	3.84094e-11	0.034335	0.055	0.03	6.71818e-07
Neuron_mHFD vs fHFD	1500015A07Rik	1.45306e-06	0.0343572	0.102	0.079	0.0254155
Neuron_mHFD vs fHFD	Fbxl3	1.24137e-06	0.0343576	0.097	0.072	0.0217129
Neuron_mHFD vs fHFD	Gm26906	1.89814e-20	0.0345015	0.035	0.011	3.32004e-16
Neuron_mHFD vs fHFD	E430024I08Rik	2.26374e-13	0.0345194	0.047	0.023	3.95951e-09
Neuron_mHFD vs fHFD	Gm26910	4.97812e-18	0.0345473	0.038	0.014	8.70724e-14
Neuron_mHFD vs fHFD	Med14	2.75423e-08	0.0345816	0.08	0.054	0.000481743
Neuron_mHFD vs fHFD	2023-09-02	6.36304e-12	0.0346302	0.052	0.028	1.11296e-07
Neuron_mHFD vs fHFD	Tmem87a	1.12069e-08	0.0346419	0.077	0.053	0.000196021
Neuron_mHFD vs fHFD	Nek4	2.31286e-06	0.0346563	0.108	0.081	0.0404542
Neuron_mHFD vs fHFD	Gm9801	9.28919e-07	0.0346608	0.095	0.069	0.0162477
Neuron_mHFD vs fHFD	Wdr82	5.96269e-07	0.0348514	0.093	0.069	0.0104293
Neuron_mHFD vs fHFD	Klhl15	4.05032e-11	0.034852	0.056	0.032	7.08441e-07
Neuron_mHFD vs fHFD	Lrba	3.34199e-07	0.0348656	0.094	0.07	0.00584547
Neuron_mHFD vs fHFD	4930532G15Rik	1.47204e-09	0.0349293	0.071	0.045	2.57475e-05
Neuron_mHFD vs fHFD	B230354K17Rik	5.83076e-11	0.0349519	0.058	0.033	1.01986e-06
Neuron_mHFD vs fHFD	Jun	3.61854e-07	0.0349742	0.073	0.051	0.00632918
Neuron_mHFD vs fHFD	Suco	2.10641e-07	0.0351217	0.086	0.06	0.00368432
Neuron_mHFD vs fHFD	Rnd3	1.783e-07	0.0351764	0.084	0.06	0.00311865
Neuron_mHFD vs fHFD	Gm10848	2.45778e-18	0.0352949	0.039	0.014	4.2989e-14
Neuron_mHFD vs fHFD	Gm46218	2.66836e-12	0.0354736	0.054	0.029	4.66723e-08
Neuron_mHFD vs fHFD	Rbm24	1.06423e-06	0.0357488	0.098	0.073	0.0186144
Neuron_mHFD vs fHFD	Ccdc127	3.68556e-07	0.035907	0.094	0.069	0.00644641
Neuron_mHFD vs fHFD	Susd6	9.23525e-09	0.0359237	0.073	0.048	0.000161534
Neuron_mHFD vs fHFD	Ago1	2.4059e-06	0.0360948	0.13	0.102	0.0420815
Neuron_mHFD vs fHFD	Hnrnpa0	5.6466e-08	0.0361752	0.101	0.073	0.000987646
Neuron_mHFD vs fHFD	1110032A03Rik	4.27387e-07	0.0363481	0.104	0.077	0.00747543
Neuron_mHFD vs fHFD	Tmem196	5.95315e-09	0.0363731	0.076	0.05	0.000104126
Neuron_mHFD vs fHFD	Sik2	6.60577e-07	0.0363943	0.103	0.076	0.0115542
Neuron_mHFD vs fHFD	Ankrd28	3.40057e-07	0.036668	0.102	0.076	0.00594793
Neuron_mHFD vs fHFD	Rab27b	2.82132e-06	0.0366939	0.112	0.087	0.0493477
Neuron_mHFD vs fHFD	Ddx23	2.24564e-06	0.0368601	0.115	0.088	0.0392786
Neuron_mHFD vs fHFD	Mcl1	6.45792e-07	0.036894	0.105	0.078	0.0112955
Neuron_mHFD vs fHFD	Gm15614	2.17e-25	0.0369481	0.034	0.008	3.79555e-21
Neuron_mHFD vs fHFD	Zrsr1	3.25555e-11	0.0371631	0.065	0.038	5.69428e-07
Neuron_mHFD vs fHFD	1700020I14Rik	1.24608e-07	0.0371713	0.133	0.103	0.00217952
Neuron_mHFD vs fHFD	AC101921.1	5.33063e-17	0.037218	0.045	0.019	9.3238e-13
Neuron_mHFD vs fHFD	E530011L22Rik	3.67261e-10	0.0372591	0.069	0.043	6.42376e-06
Neuron_mHFD vs fHFD	Zfyve16	2.41685e-06	0.0374018	0.117	0.09	0.0422732
Neuron_mHFD vs fHFD	Cdkn2aip	3.95992e-09	0.0374246	0.077	0.051	6.92629e-05
Neuron_mHFD vs fHFD	Zfp608	1.48742e-08	0.0374617	0.083	0.056	0.000260165
Neuron_mHFD vs fHFD	Tmem161b	1.82032e-06	0.0376111	0.121	0.093	0.0318393
Neuron_mHFD vs fHFD	Rps26	2.8562e-06	0.0376679	0.23	0.196	0.0499579
Neuron_mHFD vs fHFD	Cfap97	6.31548e-08	0.0377026	0.093	0.065	0.00110464
Neuron_mHFD vs fHFD	Ubxn7	8.86971e-09	0.0377685	0.086	0.058	0.00015514
Neuron_mHFD vs fHFD	C1ql3	1.0753e-06	0.0378242	0.062	0.042	0.018808
Neuron_mHFD vs fHFD	Acvr2a	1.5914e-09	0.0378598	0.091	0.062	2.78352e-05
Neuron_mHFD vs fHFD	Ankrd52	9.66292e-13	0.0380534	0.062	0.035	1.69014e-08
Neuron_mHFD vs fHFD	2900060B14Rik	7.5416e-10	0.0380638	0.078	0.05	1.3191e-05
Neuron_mHFD vs fHFD	Pcsk2os1	2.19769e-13	0.0382982	0.058	0.031	3.84397e-09
Neuron_mHFD vs fHFD	Actr8	1.32351e-06	0.0383803	0.145	0.114	0.0231495
Neuron_mHFD vs fHFD	Thsd7b	9.26628e-07	0.0384482	0.106	0.081	0.0162076
Neuron_mHFD vs fHFD	Skiv2l2	1.68987e-06	0.0384528	0.126	0.098	0.0295574
Neuron_mHFD vs fHFD	Wdr43	1.39802e-07	0.0385626	0.105	0.076	0.00244528
Neuron_mHFD vs fHFD	Kcnj6	1.24126e-06	0.0385952	0.124	0.095	0.0217109
Neuron_mHFD vs fHFD	Ppfia2	5.91039e-08	0.0386624	0.105	0.076	0.00103379
Neuron_mHFD vs fHFD	Rragb	1.53577e-12	0.038714	0.063	0.035	2.68621e-08
Neuron_mHFD vs fHFD	Armcx5	3.78121e-08	0.0387349	0.098	0.069	0.000661371
Neuron_mHFD vs fHFD	Zfp938	7.89581e-07	0.038836	0.125	0.095	0.0138106
Neuron_mHFD vs fHFD	Fgf12	1.27127e-08	0.0389642	0.092	0.064	0.000222357
Neuron_mHFD vs fHFD	Jade1	4.96539e-08	0.0389717	0.108	0.079	0.000868496
Neuron_mHFD vs fHFD	Fos	1.78308e-09	0.039063	0.051	0.031	3.11879e-05
Neuron_mHFD vs fHFD	Ccdc148	1.36107e-06	0.0391324	0.121	0.094	0.0238065
Neuron_mHFD vs fHFD	Zkscan2	1.71351e-06	0.0391334	0.133	0.104	0.0299711
Neuron_mHFD vs fHFD	Cpne4	2.25793e-07	0.0392903	0.084	0.06	0.00394934
Neuron_mHFD vs fHFD	Dab1	2.41623e-08	0.0393003	0.092	0.064	0.000422623
Neuron_mHFD vs fHFD	Srp54a	1.54424e-09	0.0393447	0.085	0.057	2.70103e-05
Neuron_mHFD vs fHFD	Dlx6os1	5.3336e-07	0.039352	0.062	0.045	0.009329
Neuron_mHFD vs fHFD	Stap1	1.59121e-11	0.0394114	0.069	0.041	2.78318e-07
Neuron_mHFD vs fHFD	Nptxr	3.56862e-07	0.0395923	0.192	0.158	0.00624188
Neuron_mHFD vs fHFD	Vstm2a	1.85666e-06	0.0396962	0.13	0.102	0.0324748
Neuron_mHFD vs fHFD	Osbpl2	2.21243e-07	0.039779	0.116	0.087	0.00386977
Neuron_mHFD vs fHFD	Acox1	2.44302e-06	0.0398065	0.149	0.122	0.0427308
Neuron_mHFD vs fHFD	B230219D22Rik	3.2125e-07	0.0398903	0.128	0.098	0.00561898
Neuron_mHFD vs fHFD	Gm26518	1.41567e-06	0.0399441	0.139	0.109	0.0247615
Neuron_mHFD vs fHFD	Rpgrip1l	6.93894e-10	0.0400528	0.087	0.06	1.21369e-05
Neuron_mHFD vs fHFD	Fbxw7	2.65188e-06	0.0401058	0.148	0.118	0.046384
Neuron_mHFD vs fHFD	Slc2a13	2.40113e-09	0.0401386	0.089	0.06	4.19982e-05
Neuron_mHFD vs fHFD	Galnt13	1.6472e-07	0.0401447	0.114	0.085	0.00288112
Neuron_mHFD vs fHFD	Rbak	5.44805e-11	0.0402665	0.085	0.055	9.52918e-07
Neuron_mHFD vs fHFD	Cebpz	5.7994e-08	0.0403356	0.109	0.079	0.00101437
Neuron_mHFD vs fHFD	Rc3h1	1.95495e-07	0.0403553	0.125	0.094	0.0034194
Neuron_mHFD vs fHFD	6720427I07Rik	2.65722e-07	0.0405196	0.126	0.099	0.00464775
Neuron_mHFD vs fHFD	Zbtb21	1.03206e-07	0.0405766	0.11	0.084	0.00180517
Neuron_mHFD vs fHFD	Btbd11	1.83255e-07	0.0406266	0.115	0.086	0.00320531
Neuron_mHFD vs fHFD	Psmd9	2.84309e-06	0.040653	0.176	0.143	0.0497285
Neuron_mHFD vs fHFD	Ppp4r3b	1.00267e-06	0.0406825	0.132	0.103	0.0175377
Neuron_mHFD vs fHFD	Iws1	1.90077e-06	0.0408306	0.146	0.116	0.0332464
Neuron_mHFD vs fHFD	Smarcad1	2.22289e-06	0.0408704	0.147	0.118	0.0388806
Neuron_mHFD vs fHFD	Clvs1	6.60759e-10	0.0409314	0.089	0.061	1.15573e-05
Neuron_mHFD vs fHFD	2610044O15Rik8	3.92628e-12	0.0409706	0.072	0.043	6.86745e-08
Neuron_mHFD vs fHFD	Slc16a2	3.97917e-09	0.0410737	0.095	0.065	6.95997e-05
Neuron_mHFD vs fHFD	Tmem67	6.72088e-07	0.0411155	0.133	0.103	0.0117555
Neuron_mHFD vs fHFD	Spata2	1.46786e-12	0.0412088	0.07	0.04	2.56743e-08
Neuron_mHFD vs fHFD	Mrps10	1.51321e-07	0.041229	0.12	0.091	0.00264676
Neuron_mHFD vs fHFD	Fzd3	2.57822e-07	0.0412526	0.126	0.095	0.00450957
Neuron_mHFD vs fHFD	Palm2	9.69348e-12	0.0414622	0.077	0.047	1.69549e-07
Neuron_mHFD vs fHFD	Tshz2	2.19338e-06	0.0415032	0.306	0.267	0.0383644
Neuron_mHFD vs fHFD	Akap11	2.31966e-06	0.0417531	0.229	0.194	0.0405731
Neuron_mHFD vs fHFD	Sema5a	3.68362e-07	0.0417596	0.125	0.095	0.00644301
Neuron_mHFD vs fHFD	Fam206a	4.71333e-11	0.0418388	0.083	0.053	8.24409e-07
Neuron_mHFD vs fHFD	Zfp646	3.66139e-14	0.0419885	0.065	0.035	6.40413e-10
Neuron_mHFD vs fHFD	Tm9sf3	4.81179e-07	0.0420015	0.177	0.143	0.00841631
Neuron_mHFD vs fHFD	Zfyve1	9.02409e-10	0.0420119	0.097	0.067	1.5784e-05
Neuron_mHFD vs fHFD	C1galt1	5.89823e-14	0.0420686	0.071	0.04	1.03166e-09
Neuron_mHFD vs fHFD	Pdxdc1	7.87229e-08	0.0421622	0.13	0.098	0.00137694
Neuron_mHFD vs fHFD	Nexmif	2.25689e-07	0.0422051	0.124	0.094	0.00394753
Neuron_mHFD vs fHFD	Rabgap1l	1.5212e-06	0.0423462	0.278	0.24	0.0266072
Neuron_mHFD vs fHFD	Sema6d	9.51588e-09	0.0425369	0.104	0.076	0.000166442
Neuron_mHFD vs fHFD	Ttc5	1.75744e-07	0.0426699	0.14	0.107	0.00307394
Neuron_mHFD vs fHFD	B230307C23Rik	5.66057e-11	0.0427205	0.084	0.054	9.9009e-07
Neuron_mHFD vs fHFD	Tex10	1.07235e-07	0.0427688	0.127	0.097	0.00187565
Neuron_mHFD vs fHFD	Zzz3	5.84122e-09	0.0427912	0.109	0.078	0.000102169
Neuron_mHFD vs fHFD	AI504432	4.80304e-09	0.0429607	0.104	0.074	8.40099e-05
Neuron_mHFD vs fHFD	Zmym4	2.06369e-07	0.043205	0.182	0.146	0.00360959
Neuron_mHFD vs fHFD	Brinp1	2.61033e-06	0.043207	0.169	0.138	0.0456572
Neuron_mHFD vs fHFD	Gm45509	2.08264e-15	0.0432731	0.064	0.034	3.64275e-11
Neuron_mHFD vs fHFD	2900076A07Rik	5.2986e-08	0.0433527	0.142	0.109	0.000926778
Neuron_mHFD vs fHFD	Syncrip	5.61238e-07	0.0434975	0.155	0.122	0.00981661
Neuron_mHFD vs fHFD	Slc39a10	3.56852e-08	0.0435281	0.119	0.089	0.00062417
Neuron_mHFD vs fHFD	Tnks	2.29078e-07	0.0437361	0.144	0.112	0.0040068
Neuron_mHFD vs fHFD	Slc1a1	2.47062e-08	0.0439148	0.128	0.095	0.000432136
Neuron_mHFD vs fHFD	Slc7a14	1.60614e-07	0.0440032	0.149	0.115	0.00280931
Neuron_mHFD vs fHFD	Peg10	1.2912e-09	0.0440984	0.096	0.066	2.25844e-05
Neuron_mHFD vs fHFD	Syt17	6.65569e-08	0.0441264	0.108	0.08	0.00116415
Neuron_mHFD vs fHFD	Gm47423	3.75787e-12	0.0441857	0.08	0.049	6.57289e-08
Neuron_mHFD vs fHFD	Hspa13	2.05591e-09	0.0442286	0.112	0.08	3.59599e-05
Neuron_mHFD vs fHFD	Spred1	1.19772e-09	0.0442544	0.128	0.094	2.09494e-05
Neuron_mHFD vs fHFD	Gfm2	1.75495e-09	0.0442597	0.131	0.096	3.06958e-05
Neuron_mHFD vs fHFD	Eif2s2	1.13672e-06	0.0444345	0.272	0.233	0.0198824
Neuron_mHFD vs fHFD	2900097C17Rik	1.81858e-06	0.0445298	0.206	0.17	0.0318087
Neuron_mHFD vs fHFD	Bmpr2	1.11574e-06	0.0445308	0.173	0.14	0.0195154
Neuron_mHFD vs fHFD	Acbd5	9.75245e-08	0.0445927	0.145	0.112	0.0017058
Neuron_mHFD vs fHFD	Cdh11	2.19982e-07	0.0446263	0.136	0.105	0.00384771
Neuron_mHFD vs fHFD	Gm15261	7.92467e-08	0.0449553	0.09	0.066	0.0013861
Neuron_mHFD vs fHFD	Mib1	7.95115e-08	0.0449674	0.148	0.114	0.00139074
Neuron_mHFD vs fHFD	Tet3	1.57734e-06	0.0449918	0.195	0.16	0.0275893
Neuron_mHFD vs fHFD	D430042O09Rik	6.98686e-07	0.0450053	0.214	0.178	0.0122207
Neuron_mHFD vs fHFD	Sez6l2	2.29445e-06	0.0451257	0.269	0.231	0.0401321
Neuron_mHFD vs fHFD	Ythdc1	2.37064e-06	0.0451868	0.2	0.167	0.0414649
Neuron_mHFD vs fHFD	Aimp1	3.82895e-07	0.0452674	0.158	0.125	0.00669722
Neuron_mHFD vs fHFD	Map3k2	6.61167e-10	0.0452965	0.112	0.078	1.15645e-05
Neuron_mHFD vs fHFD	Zfp652	2.09057e-10	0.0453996	0.106	0.074	3.65662e-06
Neuron_mHFD vs fHFD	Gm17477	3.69805e-23	0.0454825	0.052	0.02	6.46826e-19
Neuron_mHFD vs fHFD	Prkca	4.96178e-08	0.0454961	0.142	0.114	0.000867864
Neuron_mHFD vs fHFD	Rlf	2.75802e-06	0.0455645	0.209	0.175	0.0482406
Neuron_mHFD vs fHFD	Zbtb11	1.21208e-09	0.0455941	0.115	0.082	2.12005e-05
Neuron_mHFD vs fHFD	Fam160a2	2.90154e-08	0.045659	0.16	0.124	0.000507508
Neuron_mHFD vs fHFD	Acsl3	7.2766e-07	0.0457988	0.176	0.142	0.0127275
Neuron_mHFD vs fHFD	Purb	6.55189e-08	0.045969	0.178	0.142	0.00114599
Neuron_mHFD vs fHFD	Pde10a	5.17346e-08	0.0460345	0.329	0.284	0.000904889
Neuron_mHFD vs fHFD	Asb13	2.60285e-10	0.0460447	0.109	0.076	4.55264e-06
Neuron_mHFD vs fHFD	Ube2v2	1.76941e-06	0.0460451	0.196	0.163	0.0309488
Neuron_mHFD vs fHFD	Gm29650	9.18237e-68	0.0460732	0.032	0	1.60609e-63
Neuron_mHFD vs fHFD	Ccdc82	5.14995e-08	0.0464295	0.154	0.122	0.000900777
Neuron_mHFD vs fHFD	B3galt2	2.44572e-09	0.0464784	0.113	0.081	4.27781e-05
Neuron_mHFD vs fHFD	St8sia3	1.52019e-07	0.0465494	0.164	0.13	0.00265897
Neuron_mHFD vs fHFD	Rap2b	2.80601e-13	0.0466894	0.083	0.05	4.90798e-09
Neuron_mHFD vs fHFD	Zfp426	8.54095e-10	0.0467333	0.117	0.084	1.4939e-05
Neuron_mHFD vs fHFD	Cntn6	3.96957e-09	0.0467348	0.127	0.093	6.94318e-05
Neuron_mHFD vs fHFD	Casd1	2.57157e-09	0.0468125	0.132	0.097	4.49793e-05
Neuron_mHFD vs fHFD	Gzf1	9.63453e-13	0.0468716	0.089	0.057	1.68518e-08
Neuron_mHFD vs fHFD	0610030E20Rik	2.18995e-08	0.0470528	0.161	0.129	0.000383043
Neuron_mHFD vs fHFD	Pnmal1	4.51543e-08	0.0470956	0.156	0.121	0.000789793
Neuron_mHFD vs fHFD	Oxr1	4.17343e-08	0.0472731	0.19	0.152	0.000729974
Neuron_mHFD vs fHFD	Slc23a2	1.14018e-09	0.0474384	0.124	0.09	1.99429e-05
Neuron_mHFD vs fHFD	Xiap	1.55197e-07	0.0475501	0.182	0.145	0.00271455
Neuron_mHFD vs fHFD	Gm26733	2.17226e-28	0.0478444	0.049	0.015	3.79951e-24
Neuron_mHFD vs fHFD	Erlec1	5.80431e-10	0.047881	0.126	0.093	1.01523e-05
Neuron_mHFD vs fHFD	Nfe2l1	9.1391e-08	0.0478907	0.175	0.142	0.00159852
Neuron_mHFD vs fHFD	Ensa	5.77561e-07	0.0479087	0.215	0.177	0.0101021
Neuron_mHFD vs fHFD	Myadm	5.59672e-10	0.047938	0.124	0.09	9.78923e-06
Neuron_mHFD vs fHFD	Exoc3	3.46847e-08	0.047957	0.166	0.129	0.00060667
Neuron_mHFD vs fHFD	Gm26601	9.15749e-11	0.0480138	0.117	0.081	1.60174e-06
Neuron_mHFD vs fHFD	Zufsp	1.91727e-07	0.0480789	0.182	0.146	0.00335349
Neuron_mHFD vs fHFD	mt-Nd6	1.57441e-23	0.0480926	0.056	0.022	2.7538e-19
Neuron_mHFD vs fHFD	Msl2	1.95555e-13	0.0480958	0.093	0.057	3.42044e-09
Neuron_mHFD vs fHFD	Grm1	4.4128e-11	0.0481549	0.105	0.071	7.71843e-07
Neuron_mHFD vs fHFD	Thap3	1.64149e-07	0.0483022	0.193	0.156	0.00287113
Neuron_mHFD vs fHFD	Cyp51	2.38415e-10	0.0483037	0.119	0.085	4.17012e-06
Neuron_mHFD vs fHFD	Brinp2	1.41951e-08	0.0483549	0.148	0.115	0.000248287
Neuron_mHFD vs fHFD	Adgra1	4.80249e-07	0.0484173	0.188	0.153	0.00840003
Neuron_mHFD vs fHFD	Srgap2	9.26922e-08	0.0485713	0.175	0.139	0.00162128
Neuron_mHFD vs fHFD	Chn1	2.14119e-07	0.048731	0.181	0.146	0.00374515
Neuron_mHFD vs fHFD	Rab3gap1	3.9955e-07	0.0488459	0.207	0.17	0.00698854
Neuron_mHFD vs fHFD	Fam46a	4.66597e-10	0.0488824	0.095	0.064	8.16125e-06
Neuron_mHFD vs fHFD	Gm2464.1	1.15958e-44	0.0489738	0.039	0.005	2.02822e-40
Neuron_mHFD vs fHFD	Mtf2	1.12296e-06	0.0490881	0.218	0.183	0.0196416
Neuron_mHFD vs fHFD	Dpp8	2.70213e-09	0.0491786	0.155	0.12	4.7263e-05
Neuron_mHFD vs fHFD	Zcchc9	8.53325e-08	0.0492874	0.179	0.142	0.00149255
Neuron_mHFD vs fHFD	Rpgrip1	2.94636e-11	0.049526	0.124	0.086	5.15348e-07
Neuron_mHFD vs fHFD	Map2k4	8.46034e-07	0.0498013	0.222	0.185	0.014798
Neuron_mHFD vs fHFD	Zfp318	7.57235e-08	0.0499098	0.185	0.15	0.00132448
Neuron_mHFD vs fHFD	Fabp7	6.12683e-08	0.0499379	0.172	0.136	0.00107164
Neuron_mHFD vs fHFD	Gtpbp8	3.31764e-12	0.0499616	0.107	0.071	5.80289e-08
Neuron_mHFD vs fHFD	Esco1	1.45238e-11	0.0499624	0.116	0.08	2.54035e-07
Neuron_mHFD vs fHFD	Stxbp5l	1.75117e-06	0.0500017	0.256	0.218	0.0306297
Neuron_mHFD vs fHFD	Gabrg1	8.74044e-07	0.0500854	0.2	0.166	0.0152879
Neuron_mHFD vs fHFD	Dmxl1	2.86934e-07	0.0501909	0.279	0.236	0.00501877
Neuron_mHFD vs fHFD	Gm15594	4.19464e-34	0.0502248	0.046	0.011	7.33684e-30
Neuron_mHFD vs fHFD	Zscan18	4.89797e-12	0.0502465	0.109	0.073	8.56704e-08
Neuron_mHFD vs fHFD	Thap2	7.9573e-08	0.0504393	0.183	0.147	0.00139181
Neuron_mHFD vs fHFD	Rassf8	4.41256e-10	0.0505187	0.137	0.1	7.71801e-06
Neuron_mHFD vs fHFD	Zfp62	1.44121e-11	0.0505275	0.118	0.081	2.52082e-07
Neuron_mHFD vs fHFD	Gm20342	1.92931e-09	0.0505424	0.151	0.116	3.37455e-05
Neuron_mHFD vs fHFD	Hmgcs1	1.39121e-08	0.0506282	0.16	0.123	0.000243336
Neuron_mHFD vs fHFD	Stk38	1.69016e-07	0.0506341	0.259	0.217	0.00295625
Neuron_mHFD vs fHFD	Map4	1.16263e-07	0.0506653	0.201	0.164	0.00203356
Neuron_mHFD vs fHFD	AU041133	3.06728e-12	0.0506881	0.112	0.076	5.36498e-08
Neuron_mHFD vs fHFD	Znhit6	3.59099e-14	0.0507307	0.094	0.058	6.28101e-10
Neuron_mHFD vs fHFD	Ercc6l2	2.02416e-12	0.0508483	0.108	0.071	3.54045e-08
Neuron_mHFD vs fHFD	Cep170	6.10228e-07	0.0508702	0.235	0.199	0.0106735
Neuron_mHFD vs fHFD	Gm26609	4.75781e-17	0.0509365	0.078	0.042	8.32188e-13
Neuron_mHFD vs fHFD	Pcm1	4.04775e-07	0.0509382	0.253	0.213	0.00707992
Neuron_mHFD vs fHFD	Stam	6.29461e-11	0.0509904	0.126	0.09	1.10099e-06
Neuron_mHFD vs fHFD	Cald1	1.02992e-10	0.0511854	0.113	0.08	1.80143e-06
Neuron_mHFD vs fHFD	Htr2c	8.69958e-08	0.0513596	0.137	0.108	0.00152164
Neuron_mHFD vs fHFD	Zfp976	5.62214e-16	0.0514171	0.084	0.048	9.83369e-12
Neuron_mHFD vs fHFD	Apc	1.04589e-06	0.0516183	0.26	0.222	0.0182936
Neuron_mHFD vs fHFD	Arl4a	2.40224e-11	0.0516227	0.117	0.082	4.20176e-07
Neuron_mHFD vs fHFD	Golgb1	1.78444e-09	0.0516239	0.222	0.178	3.12116e-05
Neuron_mHFD vs fHFD	Lhx1	2.12669e-09	0.0517532	0.101	0.07	3.71979e-05
Neuron_mHFD vs fHFD	Thrap3	1.17644e-08	0.0518284	0.183	0.145	0.000205772
Neuron_mHFD vs fHFD	Apex2	3.34427e-16	0.0518903	0.094	0.055	5.84946e-12
Neuron_mHFD vs fHFD	Tmem57	3.79129e-07	0.0519595	0.238	0.2	0.00663135
Neuron_mHFD vs fHFD	Tmem181a	1.46582e-06	0.052153	0.28	0.241	0.0256386
Neuron_mHFD vs fHFD	Pdcd7	3.14179e-07	0.0523366	0.194	0.16	0.0054953
Neuron_mHFD vs fHFD	Stag1	1.03452e-08	0.0523875	0.184	0.145	0.000180948
Neuron_mHFD vs fHFD	Cacng2	1.65289e-08	0.0524792	0.18	0.143	0.000289107
Neuron_mHFD vs fHFD	Rps23	7.66595e-08	0.0526788	0.204	0.165	0.00134085
Neuron_mHFD vs fHFD	Rrbp1	9.50648e-09	0.0526901	0.188	0.153	0.000166278
Neuron_mHFD vs fHFD	Grm7	5.33533e-08	0.0527642	0.203	0.168	0.000933202
Neuron_mHFD vs fHFD	Timp4	5.91808e-12	0.0528673	0.122	0.085	1.03513e-07
Neuron_mHFD vs fHFD	Usp15	7.13453e-07	0.0530568	0.285	0.244	0.012479
Neuron_mHFD vs fHFD	Sec22a	4.06574e-12	0.0530603	0.121	0.083	7.11138e-08
Neuron_mHFD vs fHFD	Eid1	7.58575e-09	0.0531132	0.227	0.184	0.000132682
Neuron_mHFD vs fHFD	9530077C05Rik	5.30501e-13	0.0531756	0.114	0.076	9.279e-09
Neuron_mHFD vs fHFD	Igfbp5	5.16119e-07	0.0532442	0.19	0.163	0.00902744
Neuron_mHFD vs fHFD	Srcap	1.84945e-09	0.0532539	0.171	0.132	3.23486e-05
Neuron_mHFD vs fHFD	Ccdc47	4.28729e-08	0.0534647	0.215	0.176	0.000749891
Neuron_mHFD vs fHFD	Zranb2	1.47743e-06	0.0534936	0.624	0.579	0.0258417
Neuron_mHFD vs fHFD	Atp6ap2	1.46456e-06	0.053498	0.267	0.23	0.0256166
Neuron_mHFD vs fHFD	Edil3	1.99481e-06	0.053544	0.256	0.22	0.0348913
Neuron_mHFD vs fHFD	Junb	1.23993e-14	0.0536449	0.065	0.039	2.16875e-10
Neuron_mHFD vs fHFD	Tmem5	7.64666e-13	0.0538767	0.128	0.088	1.33748e-08
Neuron_mHFD vs fHFD	Nrd1	3.83544e-07	0.0538944	0.276	0.235	0.00670857
Neuron_mHFD vs fHFD	Pom121	6.11172e-13	0.0539656	0.15	0.107	1.069e-08
Neuron_mHFD vs fHFD	Tox4	1.1736e-09	0.0540942	0.178	0.137	2.05275e-05
Neuron_mHFD vs fHFD	Akap9	5.93484e-07	0.0541388	0.264	0.225	0.0103806
Neuron_mHFD vs fHFD	Gabrg2	1.41522e-07	0.054178	0.256	0.214	0.00247536
Neuron_mHFD vs fHFD	Chga	4.35824e-07	0.0542127	0.331	0.287	0.00762299
Neuron_mHFD vs fHFD	Galnt1	3.40995e-10	0.0542616	0.166	0.125	5.96435e-06
Neuron_mHFD vs fHFD	Nxph1	1.09104e-10	0.0542727	0.134	0.098	1.90834e-06
Neuron_mHFD vs fHFD	Gm16183	2.0264e-29	0.0543138	0.059	0.021	3.54438e-25
Neuron_mHFD vs fHFD	Nrg3	7.28297e-12	0.0543374	0.131	0.092	1.27386e-07
Neuron_mHFD vs fHFD	Arid4a	1.56706e-09	0.0543488	0.182	0.141	2.74094e-05
Neuron_mHFD vs fHFD	Gm26981	2.39795e-16	0.0544184	0.097	0.058	4.19426e-12
Neuron_mHFD vs fHFD	Dlg2	3.80909e-08	0.0544291	0.225	0.184	0.000666247
Neuron_mHFD vs fHFD	Gm14296	1.76708e-09	0.0544662	0.173	0.133	3.09079e-05
Neuron_mHFD vs fHFD	Enox1	1.85043e-17	0.0544704	0.092	0.052	3.23658e-13
Neuron_mHFD vs fHFD	4732440D04Rik	2.27541e-11	0.0545481	0.139	0.101	3.97991e-07
Neuron_mHFD vs fHFD	Hivep3	1.96209e-09	0.0548204	0.18	0.141	3.43189e-05
Neuron_mHFD vs fHFD	Ptbp2	3.54932e-07	0.0548539	0.27	0.23	0.00620811
Neuron_mHFD vs fHFD	Nme7	3.71733e-14	0.0548621	0.111	0.072	6.50198e-10
Neuron_mHFD vs fHFD	Prpf39	1.31155e-06	0.0548684	0.329	0.288	0.0229404
Neuron_mHFD vs fHFD	Gabrb3	9.82862e-07	0.0549518	0.316	0.275	0.0171912
Neuron_mHFD vs fHFD	Skil	2.36537e-11	0.0549888	0.156	0.119	4.13727e-07
Neuron_mHFD vs fHFD	Aifm1	5.00511e-15	0.0549948	0.112	0.071	8.75443e-11
Neuron_mHFD vs fHFD	Rgs17	1.15566e-06	0.0550689	0.288	0.251	0.0202137
Neuron_mHFD vs fHFD	Pcdh7	1.44371e-06	0.055275	0.264	0.225	0.025252
Neuron_mHFD vs fHFD	Tug1	9.46885e-11	0.0555644	0.164	0.122	1.6562e-06
Neuron_mHFD vs fHFD	Actn4	5.29463e-10	0.0556571	0.174	0.133	9.26084e-06
Neuron_mHFD vs fHFD	Ctnna2	2.46782e-13	0.055713	0.137	0.094	4.31646e-09
Neuron_mHFD vs fHFD	Xkr4	7.76946e-17	0.0557627	0.098	0.058	1.35896e-12
Neuron_mHFD vs fHFD	Tmem178b	1.59506e-08	0.0557899	0.225	0.183	0.000278992
Neuron_mHFD vs fHFD	Dip2c	7.72424e-13	0.0559502	0.133	0.091	1.35105e-08
Neuron_mHFD vs fHFD	Ddx6	1.10524e-10	0.0560277	0.167	0.127	1.93318e-06
Neuron_mHFD vs fHFD	Kcnq3	5.93188e-11	0.0560691	0.144	0.107	1.03755e-06
Neuron_mHFD vs fHFD	Btg2	3.76407e-12	0.056134	0.077	0.051	6.58374e-08
Neuron_mHFD vs fHFD	Xkr6	1.21729e-09	0.056162	0.203	0.16	2.12916e-05
Neuron_mHFD vs fHFD	Gtf2h5	1.61522e-10	0.0561752	0.195	0.15	2.82519e-06
Neuron_mHFD vs fHFD	Atrx	1.68911e-06	0.0562406	0.373	0.33	0.0295443
Neuron_mHFD vs fHFD	Arhgef9	8.91719e-11	0.0562962	0.199	0.153	1.55971e-06
Neuron_mHFD vs fHFD	Cdh13	3.03595e-08	0.056464	0.204	0.165	0.000531018
Neuron_mHFD vs fHFD	Mettl26	1.38104e-06	0.0564773	0.324	0.289	0.0241558
Neuron_mHFD vs fHFD	Armcx1	1.72111e-08	0.0566986	0.233	0.191	0.000301038
Neuron_mHFD vs fHFD	Cacna1a	6.88949e-08	0.0567384	0.423	0.373	0.00120504
Neuron_mHFD vs fHFD	Srek1	6.66963e-08	0.0567714	0.403	0.354	0.00116659
Neuron_mHFD vs fHFD	Lhfpl3	5.20838e-12	0.0570898	0.14	0.1	9.10998e-08
Neuron_mHFD vs fHFD	Gm49179	2.06287e-26	0.0571105	0.069	0.029	3.60816e-22
Neuron_mHFD vs fHFD	Fgf14	2.86706e-20	0.0571542	0.087	0.046	5.01477e-16
Neuron_mHFD vs fHFD	Akap6	2.19287e-09	0.0572327	0.215	0.172	3.83555e-05
Neuron_mHFD vs fHFD	Zfhx2	1.1547e-08	0.0573358	0.225	0.182	0.000201969
Neuron_mHFD vs fHFD	Nsun6	2.13916e-16	0.0575829	0.108	0.066	3.74161e-12
Neuron_mHFD vs fHFD	Brd1	1.18998e-11	0.0578225	0.161	0.118	2.08139e-07
Neuron_mHFD vs fHFD	Clcn3	1.28906e-06	0.0580901	0.35	0.313	0.0225469
Neuron_mHFD vs fHFD	Srpk2	2.85766e-07	0.0581649	0.445	0.397	0.00499834
Neuron_mHFD vs fHFD	Mbnl2	5.22016e-08	0.0581809	0.271	0.228	0.000913058
Neuron_mHFD vs fHFD	Xpr1	1.0221e-06	0.0583123	0.35	0.309	0.0178775
Neuron_mHFD vs fHFD	Ralgapa1	4.40901e-09	0.058357	0.264	0.228	7.7118e-05
Neuron_mHFD vs fHFD	Cyld	7.90904e-09	0.058439	0.236	0.193	0.000138337
Neuron_mHFD vs fHFD	Saraf	6.96247e-07	0.0585251	0.334	0.297	0.0121781
Neuron_mHFD vs fHFD	Supt20	1.90177e-08	0.0585356	0.256	0.218	0.000332639
Neuron_mHFD vs fHFD	Atp1a1	1.26444e-07	0.0585399	0.298	0.255	0.00221164
Neuron_mHFD vs fHFD	Rps29	9.79065e-07	0.0586034	0.333	0.298	0.0171248
Neuron_mHFD vs fHFD	Zfp160	2.88065e-14	0.0586788	0.147	0.101	5.03854e-10
Neuron_mHFD vs fHFD	Gm9856	1.30296e-11	0.058715	0.164	0.123	2.27901e-07
Neuron_mHFD vs fHFD	Nova1	1.06925e-09	0.058883	0.215	0.171	1.87022e-05
Neuron_mHFD vs fHFD	Leng9	9.36803e-19	0.0590958	0.099	0.056	1.63856e-14
Neuron_mHFD vs fHFD	Kcnb1	2.11406e-12	0.0590979	0.168	0.123	3.6977e-08
Neuron_mHFD vs fHFD	Gpbp1	5.58398e-12	0.0591671	0.181	0.135	9.76694e-08
Neuron_mHFD vs fHFD	Gria3	1.17733e-06	0.0593575	0.271	0.234	0.0205926
Neuron_mHFD vs fHFD	Rev3l	3.42931e-08	0.0595764	0.283	0.241	0.000599821
Neuron_mHFD vs fHFD	Mrpl23	2.00346e-13	0.0597731	0.149	0.104	3.50426e-09
Neuron_mHFD vs fHFD	Pigk	7.84168e-12	0.0597956	0.17	0.126	1.37159e-07
Neuron_mHFD vs fHFD	Zfp638	5.62651e-08	0.0598013	0.3	0.258	0.000984133
Neuron_mHFD vs fHFD	Bace1	4.06231e-12	0.0598615	0.171	0.126	7.10539e-08
Neuron_mHFD vs fHFD	Aak1	1.57018e-07	0.0599259	0.356	0.31	0.0027464
Neuron_mHFD vs fHFD	Fbxl12	3.10814e-14	0.0601455	0.143	0.098	5.43644e-10
Neuron_mHFD vs fHFD	Inpp5f	3.23748e-10	0.0601515	0.271	0.221	5.66268e-06
Neuron_mHFD vs fHFD	Tro	1.98332e-08	0.0603913	0.386	0.336	0.000346903
Neuron_mHFD vs fHFD	Atp2b2	5.44097e-09	0.0604291	0.255	0.212	9.5168e-05
Neuron_mHFD vs fHFD	Mapk10	4.73965e-10	0.0604994	0.214	0.171	8.29012e-06
Neuron_mHFD vs fHFD	2810004N23Rik	8.52979e-14	0.0607026	0.15	0.105	1.49195e-09
Neuron_mHFD vs fHFD	St8sia4	1.37758e-12	0.0612726	0.147	0.104	2.40953e-08
Neuron_mHFD vs fHFD	Ist1	3.4931e-10	0.0613116	0.236	0.191	6.10977e-06
Neuron_mHFD vs fHFD	Csmd1	1.91985e-09	0.0613548	0.231	0.186	3.358e-05
Neuron_mHFD vs fHFD	Gm3448	9.96474e-18	0.0616177	0.111	0.068	1.74293e-13
Neuron_mHFD vs fHFD	Gabrb2	7.56379e-20	0.0616344	0.102	0.058	1.32298e-15
Neuron_mHFD vs fHFD	mt-Atp8	4.64227e-38	0.0618621	0.062	0.018	8.1198e-34
Neuron_mHFD vs fHFD	Ankrd55	4.73485e-15	0.0619061	0.136	0.092	8.28173e-11
Neuron_mHFD vs fHFD	Zfp260	3.542e-13	0.061951	0.178	0.137	6.19531e-09
Neuron_mHFD vs fHFD	Dctn4	7.23868e-08	0.062108	0.334	0.291	0.00126612
Neuron_mHFD vs fHFD	Dennd4c	3.85154e-22	0.0622655	0.102	0.056	6.73673e-18
Neuron_mHFD vs fHFD	Pex3	1.13868e-14	0.0623987	0.141	0.097	1.99166e-10
Neuron_mHFD vs fHFD	Adam23	6.75373e-09	0.0624832	0.322	0.272	0.00011813
Neuron_mHFD vs fHFD	Tm9sf4	8.41758e-10	0.0627872	0.254	0.209	1.47232e-05
Neuron_mHFD vs fHFD	Dpm1	1.36782e-09	0.062811	0.301	0.251	2.39246e-05
Neuron_mHFD vs fHFD	Scn2a	3.4936e-07	0.0629998	0.482	0.436	0.00611066
Neuron_mHFD vs fHFD	Shisa4	7.46164e-10	0.0630116	0.232	0.186	1.30511e-05
Neuron_mHFD vs fHFD	Mdm4	2.56188e-09	0.0633711	0.299	0.251	4.48098e-05
Neuron_mHFD vs fHFD	Srgap3	7.12995e-13	0.0633827	0.194	0.145	1.2471e-08
Neuron_mHFD vs fHFD	Cacna1d	1.03432e-09	0.0634249	0.258	0.214	1.80912e-05
Neuron_mHFD vs fHFD	Cdh10	4.28794e-11	0.0635363	0.196	0.155	7.50004e-07
Neuron_mHFD vs fHFD	Rims2	1.69738e-07	0.0639043	0.382	0.336	0.00296889
Neuron_mHFD vs fHFD	Rpl15	1.28674e-08	0.0640201	0.308	0.262	0.000225063
Neuron_mHFD vs fHFD	Gm48855	1.11857e-21	0.0640813	0.101	0.056	1.95649e-17
Neuron_mHFD vs fHFD	Pcsk7	4.61166e-15	0.0642585	0.155	0.107	8.06626e-11
Neuron_mHFD vs fHFD	Hpgds	7.5314e-25	0.064526	0.089	0.043	1.31732e-20
Neuron_mHFD vs fHFD	Atp1b1	8.88961e-07	0.0647094	0.668	0.655	0.0155488
Neuron_mHFD vs fHFD	Cxxc4	1.52392e-08	0.0647901	0.311	0.266	0.000266549
Neuron_mHFD vs fHFD	D10Wsu102e	2.62757e-12	0.0648793	0.171	0.128	4.59589e-08
Neuron_mHFD vs fHFD	Mri1	3.04651e-20	0.0650287	0.115	0.067	5.32864e-16
Neuron_mHFD vs fHFD	Slc25a36	1.6029e-08	0.0650323	0.449	0.397	0.000280364
Neuron_mHFD vs fHFD	Pspc1	2.22378e-16	0.065786	0.155	0.105	3.88962e-12
Neuron_mHFD vs fHFD	Gm40841	3.43918e-13	0.0658328	0.178	0.131	6.01547e-09
Neuron_mHFD vs fHFD	Gm33533	3.2251e-33	0.065861	0.076	0.029	5.64102e-29
Neuron_mHFD vs fHFD	mt-Nd3	4.14973e-08	0.0659044	0.332	0.286	0.00072583
Neuron_mHFD vs fHFD	Arhgap5	6.20552e-10	0.0660862	0.274	0.225	1.08541e-05
Neuron_mHFD vs fHFD	Nufip2	1.19549e-13	0.0663149	0.182	0.134	2.09103e-09
Neuron_mHFD vs fHFD	Cga	9.79291e-34	0.0667917	0.073	0.027	1.71288e-29
Neuron_mHFD vs fHFD	Setd5	1.93486e-10	0.0668782	0.276	0.228	3.38426e-06
Neuron_mHFD vs fHFD	Cd200	1.38533e-10	0.0669715	0.254	0.208	2.42309e-06
Neuron_mHFD vs fHFD	Cdh2	2.74669e-11	0.0674228	0.256	0.205	4.80424e-07
Neuron_mHFD vs fHFD	Klhl7	1.00123e-08	0.0677577	0.269	0.224	0.000175125
Neuron_mHFD vs fHFD	Gm26798	5.30859e-33	0.0679875	0.081	0.033	9.28525e-29
Neuron_mHFD vs fHFD	Hmgcr	2.11165e-13	0.0680791	0.202	0.151	3.69349e-09
Neuron_mHFD vs fHFD	Grin2b	1.37785e-08	0.0683656	0.439	0.388	0.000240999
Neuron_mHFD vs fHFD	Galntl6	6.12379e-20	0.0684982	0.107	0.062	1.07111e-15
Neuron_mHFD vs fHFD	Scn3a	3.44637e-09	0.0686539	0.329	0.282	6.02805e-05
Neuron_mHFD vs fHFD	B430010I23Rik	6.39708e-25	0.0688628	0.096	0.049	1.11891e-20
Neuron_mHFD vs fHFD	Csrnp3	5.35084e-14	0.0693059	0.199	0.147	9.35916e-10
Neuron_mHFD vs fHFD	A230006K03Rik	2.76206e-18	0.0693616	0.142	0.092	4.83112e-14
Neuron_mHFD vs fHFD	Serbp1	1.17445e-12	0.06941	0.25	0.196	2.05423e-08
Neuron_mHFD vs fHFD	Ncam2	2.95995e-14	0.0697265	0.185	0.135	5.17726e-10
Neuron_mHFD vs fHFD	Lrif1	3.83303e-16	0.0697766	0.165	0.115	6.70436e-12
Neuron_mHFD vs fHFD	Rbm5	4.69371e-08	0.0697822	0.628	0.584	0.000820977
Neuron_mHFD vs fHFD	Cspg5	4.27205e-08	0.0701883	0.432	0.386	0.000747223
Neuron_mHFD vs fHFD	Esf1	1.82278e-13	0.0706772	0.222	0.172	3.18823e-09
Neuron_mHFD vs fHFD	Nrxn2	3.02448e-09	0.0707739	0.448	0.395	5.29012e-05
Neuron_mHFD vs fHFD	Chfr	1.39148e-11	0.0708152	0.335	0.278	2.43384e-07
Neuron_mHFD vs fHFD	Atxn7l3b	2.8317e-12	0.0711143	0.259	0.205	4.95292e-08
Neuron_mHFD vs fHFD	Fam69b	2.72588e-12	0.0713424	0.291	0.235	4.76784e-08
Neuron_mHFD vs fHFD	Gpm6a	2.58344e-08	0.0720793	0.458	0.417	0.00045187
Neuron_mHFD vs fHFD	Slc5a3	6.46057e-19	0.0725215	0.16	0.106	1.13002e-14
Neuron_mHFD vs fHFD	Fbl	1.40273e-12	0.0726979	0.247	0.197	2.45352e-08
Neuron_mHFD vs fHFD	Cadm3	3.81564e-15	0.0729786	0.214	0.158	6.67394e-11
Neuron_mHFD vs fHFD	Pclo	3.32649e-10	0.073652	0.339	0.297	5.81836e-06
Neuron_mHFD vs fHFD	Dync1i2	1.17777e-09	0.0736853	0.413	0.359	2.06004e-05
Neuron_mHFD vs fHFD	Scn1a	1.32823e-12	0.0740074	0.278	0.232	2.3232e-08
Neuron_mHFD vs fHFD	Sacs	1.27315e-15	0.0741075	0.204	0.156	2.22686e-11
Neuron_mHFD vs fHFD	4930447C04Rik	3.11002e-13	0.0741624	0.206	0.155	5.43973e-09
Neuron_mHFD vs fHFD	Zfp397	2.33587e-14	0.0742017	0.232	0.177	4.08568e-10
Neuron_mHFD vs fHFD	Cpeb4	4.53206e-15	0.0743767	0.218	0.163	7.92703e-11
Neuron_mHFD vs fHFD	Bscl2	6.23489e-12	0.0750685	0.315	0.261	1.09054e-07
Neuron_mHFD vs fHFD	Ccl25	2.19904e-15	0.0750836	0.229	0.171	3.84634e-11
Neuron_mHFD vs fHFD	Zer1	8.52732e-12	0.0752786	0.325	0.269	1.49151e-07
Neuron_mHFD vs fHFD	Ppp1r10	3.19682e-17	0.0756926	0.184	0.13	5.59157e-13
Neuron_mHFD vs fHFD	Taf7	9.27171e-29	0.0762729	0.111	0.057	1.62171e-24
Neuron_mHFD vs fHFD	Dsel	1.78859e-21	0.076312	0.145	0.09	3.12842e-17
Neuron_mHFD vs fHFD	4430402I18Rik	1.15659e-15	0.0767246	0.22	0.166	2.02299e-11
Neuron_mHFD vs fHFD	Disp2	1.69991e-12	0.0770522	0.327	0.274	2.97331e-08
Neuron_mHFD vs fHFD	Lcorl	2.69564e-15	0.0777883	0.21	0.17	4.71494e-11
Neuron_mHFD vs fHFD	Dlk1	2.2332e-07	0.0778017	0.253	0.214	0.0039061
Neuron_mHFD vs fHFD	Chd2	2.0753e-17	0.0780679	0.27	0.205	3.62991e-13
Neuron_mHFD vs fHFD	Slc17a6	1.57386e-14	0.078238	0.249	0.191	2.75285e-10
Neuron_mHFD vs fHFD	Dusp11	6.31768e-12	0.0782841	0.39	0.331	1.10503e-07
Neuron_mHFD vs fHFD	Pcsk2	3.822e-07	0.0783205	0.423	0.386	0.00668505
Neuron_mHFD vs fHFD	Gm44643	9.95683e-20	0.0787387	0.173	0.117	1.74155e-15
Neuron_mHFD vs fHFD	Gm26945	6.46713e-25	0.0791336	0.143	0.085	1.13117e-20
Neuron_mHFD vs fHFD	Hba-a1	2.50636e-20	0.0792185	0.143	0.091	4.38388e-16
Neuron_mHFD vs fHFD	Lars2	7.47945e-26	0.0794272	0.14	0.082	1.30823e-21
Neuron_mHFD vs fHFD	Dpp6	2.59965e-13	0.0796027	0.327	0.267	4.54706e-09
Neuron_mHFD vs fHFD	Cops5	3.1285e-18	0.0797536	0.208	0.15	5.47205e-14
Neuron_mHFD vs fHFD	Hbb-bt	7.41741e-32	0.0807463	0.105	0.05	1.29738e-27
Neuron_mHFD vs fHFD	Ranbp2	2.44738e-15	0.0818365	0.262	0.203	4.2807e-11
Neuron_mHFD vs fHFD	5330434G04Rik	2.59929e-10	0.0825709	0.827	0.795	4.54641e-06
Neuron_mHFD vs fHFD	Gls	4.79176e-11	0.0838833	0.597	0.552	8.38127e-07
Neuron_mHFD vs fHFD	Tspyl4	2.03467e-19	0.0839554	0.226	0.162	3.55883e-15
Neuron_mHFD vs fHFD	Abcc5	3.67877e-13	0.0843125	0.504	0.438	6.43453e-09
Neuron_mHFD vs fHFD	Nsd1	3.42972e-16	0.0843283	0.36	0.29	5.99893e-12
Neuron_mHFD vs fHFD	Fxr1	8.68167e-18	0.0845236	0.246	0.183	1.51851e-13
Neuron_mHFD vs fHFD	Lrrtm4	4.06518e-18	0.0848221	0.217	0.161	7.11041e-14
Neuron_mHFD vs fHFD	Srsf11	1.44597e-12	0.0848934	0.634	0.574	2.52915e-08
Neuron_mHFD vs fHFD	Ptprd	1.07885e-08	0.0857996	0.533	0.488	0.000188701
Neuron_mHFD vs fHFD	Prrc2c	2.85025e-12	0.0863467	0.424	0.369	4.98537e-08
Neuron_mHFD vs fHFD	Sst	4.5348e-09	0.0863801	0.235	0.204	7.93182e-05
Neuron_mHFD vs fHFD	Flrt3	2.12519e-21	0.0870854	0.201	0.138	3.71716e-17
Neuron_mHFD vs fHFD	Cdk12	8.71077e-20	0.0873972	0.238	0.174	1.5236e-15
Neuron_mHFD vs fHFD	Hba-a2	2.7699e-30	0.0876602	0.126	0.066	4.84483e-26
Neuron_mHFD vs fHFD	Ddx50	1.05708e-13	0.0877139	0.422	0.358	1.84894e-09
Neuron_mHFD vs fHFD	Tmx4	9.62055e-14	0.0881642	0.394	0.33	1.68273e-09
Neuron_mHFD vs fHFD	Tmem130	1.64795e-13	0.0884327	0.407	0.359	2.88242e-09
Neuron_mHFD vs fHFD	Igf2bp3	7.55881e-20	0.0887329	0.228	0.167	1.32211e-15
Neuron_mHFD vs fHFD	Lrrn3	6.22507e-24	0.0887349	0.179	0.117	1.08883e-19
Neuron_mHFD vs fHFD	Chd9	5.17573e-16	0.0887917	0.325	0.26	9.05286e-12
Neuron_mHFD vs fHFD	Slc12a5	3.27843e-14	0.0894287	0.434	0.376	5.7343e-10
Neuron_mHFD vs fHFD	Gabrg3	3.34892e-21	0.0912941	0.22	0.156	5.85759e-17
Neuron_mHFD vs fHFD	Rps27	1.06409e-16	0.0916005	0.313	0.249	1.8612e-12
Neuron_mHFD vs fHFD	D830024N08Rik	2.66817e-39	0.0917097	0.122	0.057	4.6669e-35
Neuron_mHFD vs fHFD	Tcaf1	4.51107e-16	0.0923736	0.361	0.3	7.89031e-12
Neuron_mHFD vs fHFD	Cbarp	5.13288e-12	0.0928767	0.567	0.512	8.97791e-08
Neuron_mHFD vs fHFD	Gm38393	8.84106e-18	0.0931895	0.302	0.235	1.54639e-13
Neuron_mHFD vs fHFD	Etnk1	3.1204e-14	0.0952597	0.518	0.455	5.45788e-10
Neuron_mHFD vs fHFD	Lrrc4c	5.32861e-29	0.0958014	0.183	0.113	9.32028e-25
Neuron_mHFD vs fHFD	Clk1	5.5946e-14	0.0960186	0.563	0.507	9.78552e-10
Neuron_mHFD vs fHFD	Gm26909	4.17953e-50	0.0962722	0.125	0.052	7.31042e-46
Neuron_mHFD vs fHFD	Galnt11	2.0851e-25	0.0966773	0.224	0.156	3.64706e-21
Neuron_mHFD vs fHFD	Chgb	3.70455e-19	0.0968054	0.294	0.237	6.47963e-15
Neuron_mHFD vs fHFD	Kcnq1ot1	1.42771e-07	0.0975014	0.927	0.929	0.00249721
Neuron_mHFD vs fHFD	Ralyl	1.59038e-19	0.098006	0.267	0.2	2.78173e-15
Neuron_mHFD vs fHFD	Gm14703	6.97696e-30	0.0985454	0.188	0.119	1.22034e-25
Neuron_mHFD vs fHFD	Ttc3	1.28955e-14	0.0996563	0.806	0.761	2.25555e-10
Neuron_mHFD vs fHFD	Jph4	3.30011e-17	0.100393	0.459	0.386	5.77222e-13
Neuron_mHFD vs fHFD	Ntng1	3.03326e-13	0.100712	0.31	0.251	5.30547e-09
Neuron_mHFD vs fHFD	Arglu1	8.55547e-13	0.101651	0.829	0.79	1.49644e-08
Neuron_mHFD vs fHFD	Gm26724	1.84834e-24	0.101929	0.257	0.188	3.23294e-20
Neuron_mHFD vs fHFD	Snrpf	1.01693e-28	0.102101	0.209	0.138	1.77871e-24
Neuron_mHFD vs fHFD	Syt11	1.05869e-16	0.102107	0.445	0.379	1.85176e-12
Neuron_mHFD vs fHFD	E130102H24Rik	2.39419e-37	0.102125	0.156	0.085	4.18768e-33
Neuron_mHFD vs fHFD	Sumo2	6.4581e-22	0.102884	0.322	0.248	1.12959e-17
Neuron_mHFD vs fHFD	Gm26917	2.3997e-19	0.105125	0.328	0.264	4.19731e-15
Neuron_mHFD vs fHFD	P2ry14	3.75569e-31	0.106457	0.205	0.133	6.56908e-27
Neuron_mHFD vs fHFD	Cacna2d1	9.98475e-18	0.107842	0.335	0.279	1.74643e-13
Neuron_mHFD vs fHFD	Zfp329	7.874e-26	0.108884	0.288	0.209	1.37724e-21
Neuron_mHFD vs fHFD	Kcnip4	1.20215e-26	0.111183	0.236	0.166	2.10267e-22
Neuron_mHFD vs fHFD	Tle4	4.26872e-22	0.112425	0.256	0.192	7.46642e-18
Neuron_mHFD vs fHFD	Gpatch8	1.34068e-20	0.11254	0.489	0.414	2.34498e-16
Neuron_mHFD vs fHFD	Gm45159	1.19977e-28	0.113727	0.234	0.162	2.09853e-24
Neuron_mHFD vs fHFD	Negr1	6.90001e-16	0.115363	0.534	0.473	1.20688e-11
Neuron_mHFD vs fHFD	Brinp3	9.0266e-09	0.115597	0.506	0.474	0.000157884
Neuron_mHFD vs fHFD	Peg3	4.40829e-18	0.117545	0.714	0.672	7.71054e-14
Neuron_mHFD vs fHFD	mt-Nd5	1.51804e-35	0.120446	0.235	0.151	2.6552e-31
Neuron_mHFD vs fHFD	Gsdme	2.08713e-33	0.120642	0.211	0.142	3.65059e-29
Neuron_mHFD vs fHFD	Dynlt1a	1.76548e-27	0.122782	0.39	0.302	3.08799e-23
Neuron_mHFD vs fHFD	Grik2	1.66185e-30	0.128963	0.299	0.218	2.90674e-26
Neuron_mHFD vs fHFD	Tmem243	1.23795e-42	0.129632	0.229	0.137	2.16531e-38
Neuron_mHFD vs fHFD	mt-Co3	4.3756e-16	0.131034	0.986	0.99	7.65336e-12
Neuron_mHFD vs fHFD	C130073E24Rik	1.09414e-15	0.133382	0.409	0.348	1.91376e-11
Neuron_mHFD vs fHFD	Zcchc7	2.9589e-28	0.134866	0.636	0.546	5.17541e-24
Neuron_mHFD vs fHFD	Gm16105	4.6941e-56	0.135644	0.205	0.107	8.21046e-52
Neuron_mHFD vs fHFD	Ahi1	3.56145e-32	0.139074	0.775	0.685	6.22933e-28
Neuron_mHFD vs fHFD	Prpf4b	4.50463e-29	0.140105	0.471	0.38	7.87906e-25
Neuron_mHFD vs fHFD	Usp29	9.31218e-25	0.142941	0.702	0.637	1.62879e-20
Neuron_mHFD vs fHFD	Gm26699	6.46483e-37	0.146616	0.398	0.303	1.13076e-32
Neuron_mHFD vs fHFD	mt-Nd4l	5.6188e-59	0.146968	0.217	0.115	9.82784e-55
Neuron_mHFD vs fHFD	mt-Co2	6.12522e-21	0.147401	0.912	0.904	1.07136e-16
Neuron_mHFD vs fHFD	N4bp2l2	5.13981e-36	0.148991	0.437	0.339	8.99004e-32
Neuron_mHFD vs fHFD	Ube3a	3.71502e-24	0.149893	0.913	0.91	6.49793e-20
Neuron_mHFD vs fHFD	Sgcz	1.22982e-47	0.157546	0.26	0.164	2.15108e-43
Neuron_mHFD vs fHFD	Rorb	7.60358e-22	0.162696	0.244	0.184	1.32994e-17
Neuron_mHFD vs fHFD	Zdbf2	1.1371e-47	0.165458	0.312	0.211	1.9889e-43
Neuron_mHFD vs fHFD	Son	3.96397e-39	0.1734	0.517	0.412	6.93338e-35
Neuron_mHFD vs fHFD	Celf4	9.22296e-48	0.198141	0.747	0.685	1.61319e-43
Neuron_mHFD vs fHFD	mt-Nd2	4.00604e-36	0.198183	0.743	0.691	7.00697e-32
Neuron_mHFD vs fHFD	Tenm1	1.52832e-60	0.198723	0.358	0.248	2.67318e-56
Neuron_mHFD vs fHFD	Scg2	4.89567e-39	0.203499	0.513	0.439	8.56302e-35
Neuron_mHFD vs fHFD	Nrxn1	5.5864e-61	0.210068	0.588	0.461	9.77118e-57
Neuron_mHFD vs fHFD	Hbb-bs	8.28053e-64	0.211536	0.358	0.237	1.44835e-59
Neuron_mHFD vs fHFD	Acp1	4.22674e-59	0.213147	0.485	0.377	7.393e-55
Neuron_mHFD vs fHFD	Bc1	8.61427e-70	0.216162	0.4	0.277	1.50672e-65
Neuron_mHFD vs fHFD	Snhg11	8.38383e-209	0.225863	1	1	1.46642e-204
Neuron_mHFD vs fHFD	AY036118	8.73224e-201	0.25689	0.23	0.053	1.52736e-196
Neuron_mHFD vs fHFD	Ddx3y	0	0.26365	0.186	0	0
Neuron_mHFD vs fHFD	Slc24a5	1.16077e-108	0.287631	0.617	0.466	2.03031e-104
Neuron_mHFD vs fHFD	Uty	0	0.2917	0.209	0	0
Neuron_mHFD vs fHFD	Il1rapl1	5.25779e-128	0.295741	0.399	0.228	9.1964e-124
Neuron_mHFD vs fHFD	C230004F18Rik	1.30017e-101	0.303332	0.655	0.512	2.27413e-97
Neuron_mHFD vs fHFD	Kdm5d	0	0.315656	0.227	0	0
Neuron_mHFD vs fHFD	mt-Atp6	1.01071e-97	0.341453	0.917	0.894	1.76783e-93
Neuron_mHFD vs fHFD	Malat1	5.23875e-229	0.468557	1	1	9.16309e-225
Neuron_mHFD vs fHFD	Gm42418	8.80691e-247	0.478356	0.686	0.437	1.54042e-242
Neuron_mHFD vs fHFD	Eif2s3y	0	0.563031	0.386	0	0
Neuron_fHFD vs fLFD	mt-Cytb	3.13822e-224	-0.451749	0.942	0.975	5.48906e-220
Neuron_fHFD vs fLFD	mt-Nd4	1.18848e-111	-0.332736	0.859	0.921	2.07877e-107
Neuron_fHFD vs fLFD	Ptgds	7.27005e-109	-0.31219	0.513	0.679	1.27161e-104
Neuron_fHFD vs fLFD	Actb	2.65234e-100	-0.306905	0.569	0.709	4.63921e-96
Neuron_fHFD vs fLFD	Tuba1a	1.81619e-93	-0.279094	0.535	0.657	3.17669e-89
Neuron_fHFD vs fLFD	Tmsb10	8.90228e-85	-0.255483	0.441	0.586	1.5571e-80
Neuron_fHFD vs fLFD	Actg1	2.28595e-71	-0.226844	0.376	0.505	3.99835e-67
Neuron_fHFD vs fLFD	Tubb2a	2.12493e-63	-0.221699	0.458	0.569	3.71672e-59
Neuron_fHFD vs fLFD	mt-Co3	1.06707e-72	-0.218257	0.99	0.994	1.86641e-68
Neuron_fHFD vs fLFD	Rtn1	2.13995e-48	-0.210166	0.79	0.849	3.74298e-44
Neuron_fHFD vs fLFD	Pabpn1	2.97371e-49	-0.209472	0.83	0.845	5.20132e-45
Neuron_fHFD vs fLFD	Cirbp	1.06283e-65	-0.20538	0.343	0.471	1.859e-61
Neuron_fHFD vs fLFD	Atp1b1	1.64163e-50	-0.20527	0.655	0.733	2.87138e-46
Neuron_fHFD vs fLFD	Ubb	1.01002e-51	-0.203954	0.622	0.701	1.76663e-47
Neuron_fHFD vs fLFD	Cd81	2.63209e-50	-0.199623	0.565	0.645	4.60379e-46
Neuron_fHFD vs fLFD	Gapdh	6.12288e-52	-0.199097	0.509	0.618	1.07095e-47
Neuron_fHFD vs fLFD	Snhg20	9.59012e-52	-0.193651	0.753	0.835	1.67741e-47
Neuron_fHFD vs fLFD	Ptn	6.22582e-49	-0.192145	0.402	0.511	1.08896e-44
Neuron_fHFD vs fLFD	Tecr	7.33475e-47	-0.191447	0.684	0.746	1.28292e-42
Neuron_fHFD vs fLFD	Bsg	1.63375e-44	-0.184858	0.491	0.598	2.85758e-40
Neuron_fHFD vs fLFD	Pcsk1n	1.26467e-35	-0.184212	0.815	0.867	2.21203e-31
Neuron_fHFD vs fLFD	Stmn3	2.18938e-46	-0.182463	0.478	0.575	3.82945e-42
Neuron_fHFD vs fLFD	Il1rapl1	1.82006e-54	-0.181741	0.228	0.32	3.18346e-50
Neuron_fHFD vs fLFD	6330403K07Rik	2.27856e-38	-0.180791	0.475	0.564	3.98543e-34
Neuron_fHFD vs fLFD	Brinp3	3.88072e-21	-0.180234	0.474	0.541	6.78777e-17
Neuron_fHFD vs fLFD	Gm27032	3.31348e-42	-0.177784	0.355	0.46	5.79561e-38
Neuron_fHFD vs fLFD	Myef2	5.17729e-46	-0.175629	0.431	0.54	9.05559e-42
Neuron_fHFD vs fLFD	Nnat	4.42541e-29	-0.175234	0.6	0.678	7.74049e-25
Neuron_fHFD vs fLFD	Atp1a3	5.41838e-40	-0.171378	0.58	0.662	9.47729e-36
Neuron_fHFD vs fLFD	Syp	9.76019e-40	-0.170058	0.54	0.63	1.70715e-35
Neuron_fHFD vs fLFD	Cpe	2.71613e-36	-0.169112	0.624	0.69	4.75078e-32
Neuron_fHFD vs fLFD	Fxyd6	3.05948e-45	-0.168239	0.301	0.4	5.35134e-41
Neuron_fHFD vs fLFD	Mir124a-1hg	6.48541e-33	-0.167746	0.507	0.594	1.13436e-28
Neuron_fHFD vs fLFD	Tmem91	8.09159e-31	-0.165971	0.581	0.642	1.4153e-26
Neuron_fHFD vs fLFD	Ndn	4.92707e-38	-0.163571	0.429	0.52	8.61793e-34
Neuron_fHFD vs fLFD	Caly	1.23772e-35	-0.163496	0.58	0.659	2.1649e-31
Neuron_fHFD vs fLFD	Psap	7.29923e-34	-0.160401	0.641	0.703	1.27671e-29
Neuron_fHFD vs fLFD	Ly6h	1.45582e-34	-0.159926	0.935	0.949	2.54638e-30
Neuron_fHFD vs fLFD	Rtn3	1.45717e-38	-0.159847	0.424	0.524	2.54873e-34
Neuron_fHFD vs fLFD	Slc24a5	4.42826e-35	-0.157694	0.466	0.551	7.74546e-31
Neuron_fHFD vs fLFD	Plppr3	1.30414e-39	-0.156086	0.393	0.476	2.28107e-35
Neuron_fHFD vs fLFD	Grina	2.67085e-35	-0.155545	0.485	0.572	4.67159e-31
Neuron_fHFD vs fLFD	Ppia	3.35508e-34	-0.15338	0.446	0.536	5.86837e-30
Neuron_fHFD vs fLFD	Itm2b	2.93389e-27	-0.14999	0.581	0.651	5.13166e-23
Neuron_fHFD vs fLFD	Cbarp	7.82796e-30	-0.148769	0.512	0.597	1.36919e-25
Neuron_fHFD vs fLFD	Tmem145	3.57694e-30	-0.148502	0.402	0.482	6.25642e-26
Neuron_fHFD vs fLFD	H3f3b	1.37936e-33	-0.147559	0.394	0.484	2.41263e-29
Neuron_fHFD vs fLFD	Leng8	1.10092e-31	-0.147186	0.677	0.747	1.92561e-27
Neuron_fHFD vs fLFD	Gdi1	1.16949e-34	-0.147137	0.414	0.496	2.04556e-30
Neuron_fHFD vs fLFD	Pam	2.43502e-28	-0.146776	0.318	0.408	4.2591e-24
Neuron_fHFD vs fLFD	Fam173a	1.73041e-33	-0.146689	0.442	0.523	3.02666e-29
Neuron_fHFD vs fLFD	Bc1	8.31748e-37	-0.146576	0.277	0.368	1.45481e-32
Neuron_fHFD vs fLFD	Npdc1	1.55281e-34	-0.146399	0.417	0.502	2.71602e-30
Neuron_fHFD vs fLFD	Nap1l5	4.62158e-30	-0.145955	0.514	0.6	8.08361e-26
Neuron_fHFD vs fLFD	Atp6v0e2	1.08717e-39	-0.143596	0.245	0.335	1.90158e-35
Neuron_fHFD vs fLFD	Srsf2	1.62077e-27	-0.141222	0.684	0.746	2.83488e-23
Neuron_fHFD vs fLFD	Hap1	5.31195e-23	-0.140639	0.781	0.815	9.29113e-19
Neuron_fHFD vs fLFD	Zfp414	5.62031e-51	-0.13995	0.141	0.229	9.83048e-47
Neuron_fHFD vs fLFD	App	2.94126e-28	-0.13991	0.47	0.547	5.14455e-24
Neuron_fHFD vs fLFD	Clu	2.81001e-28	-0.135064	0.387	0.465	4.91499e-24
Neuron_fHFD vs fLFD	Ckb	6.02015e-22	-0.131182	0.597	0.663	1.05298e-17
Neuron_fHFD vs fLFD	Hmgn3	9.42618e-22	-0.126829	0.444	0.515	1.64873e-17
Neuron_fHFD vs fLFD	Scg2	1.35332e-17	-0.126756	0.439	0.492	2.36709e-13
Neuron_fHFD vs fLFD	Tubb5	2.24169e-29	-0.126558	0.275	0.354	3.92095e-25
Neuron_fHFD vs fLFD	Ctxn1	8.2121e-28	-0.125172	0.243	0.314	1.43638e-23
Neuron_fHFD vs fLFD	Dbi	3.76701e-23	-0.1245	0.421	0.504	6.58887e-19
Neuron_fHFD vs fLFD	Scg5	7.20388e-24	-0.123361	0.375	0.452	1.26003e-19
Neuron_fHFD vs fLFD	Atp13a2	9.44496e-24	-0.123047	0.441	0.511	1.65202e-19
Neuron_fHFD vs fLFD	Tubb3	3.40662e-27	-0.12262	0.312	0.391	5.95851e-23
Neuron_fHFD vs fLFD	Slc25a4	1.3376e-23	-0.122185	0.401	0.477	2.3396e-19
Neuron_fHFD vs fLFD	Sparcl1	1.4712e-21	-0.121995	0.501	0.577	2.57328e-17
Neuron_fHFD vs fLFD	Resp18	3.12342e-19	-0.121348	0.67	0.709	5.46317e-15
Neuron_fHFD vs fLFD	Pld3	9.18107e-29	-0.120913	0.316	0.376	1.60586e-24
Neuron_fHFD vs fLFD	Chga	8.00951e-26	-0.120826	0.287	0.357	1.40094e-21
Neuron_fHFD vs fLFD	Nsg2	5.59706e-23	-0.120205	0.373	0.447	9.78982e-19
Neuron_fHFD vs fLFD	Hnrnpdl	3.51079e-23	-0.118948	0.406	0.484	6.14072e-19
Neuron_fHFD vs fLFD	Tarbp2	5.70832e-36	-0.118092	0.209	0.278	9.98442e-32
Neuron_fHFD vs fLFD	Rpl41	5.29933e-21	-0.11713	0.501	0.58	9.26906e-17
Neuron_fHFD vs fLFD	Ndufa4	2.09404e-20	-0.115965	0.384	0.459	3.66269e-16
Neuron_fHFD vs fLFD	Ctsl	3.10494e-25	-0.11573	0.252	0.328	5.43086e-21
Neuron_fHFD vs fLFD	Pgrmc1	1.73453e-19	-0.115233	0.446	0.512	3.03387e-15
Neuron_fHFD vs fLFD	Gpm6a	4.09455e-20	-0.114238	0.417	0.482	7.16177e-16
Neuron_fHFD vs fLFD	Kdm6b	6.82781e-24	-0.114202	0.254	0.334	1.19425e-19
Neuron_fHFD vs fLFD	Eif4g1	8.76027e-23	-0.112721	0.355	0.428	1.53226e-18
Neuron_fHFD vs fLFD	Aplp1	5.52502e-18	-0.112703	0.541	0.597	9.66381e-14
Neuron_fHFD vs fLFD	Pdlim7	1.49013e-17	-0.112067	0.511	0.571	2.60639e-13
Neuron_fHFD vs fLFD	Gng3	5.07483e-25	-0.11109	0.225	0.292	8.87639e-21
Neuron_fHFD vs fLFD	Abhd14b	3.46062e-22	-0.110279	0.258	0.327	6.05297e-18
Neuron_fHFD vs fLFD	Fhl1	3.5828e-26	-0.109579	0.265	0.329	6.26667e-22
Neuron_fHFD vs fLFD	Rac3	1.28549e-19	-0.108749	0.362	0.422	2.24844e-15
Neuron_fHFD vs fLFD	Tmem132a	3.74766e-18	-0.107317	0.341	0.407	6.55504e-14
Neuron_fHFD vs fLFD	Gpr162	3.2232e-22	-0.107155	0.253	0.325	5.63769e-18
Neuron_fHFD vs fLFD	Marcksl1	3.15249e-27	-0.107039	0.172	0.247	5.51402e-23
Neuron_fHFD vs fLFD	2310061I04Rik	1.73239e-26	-0.107008	0.195	0.265	3.03013e-22
Neuron_fHFD vs fLFD	Stmn2	2.15442e-18	-0.10698	0.397	0.462	3.76829e-14
Neuron_fHFD vs fLFD	Tspan3	1.84933e-20	-0.106974	0.338	0.398	3.23467e-16
Neuron_fHFD vs fLFD	Tuba1b	7.83917e-20	-0.1067	0.337	0.398	1.37115e-15
Neuron_fHFD vs fLFD	Mapre3	1.23062e-25	-0.106014	0.219	0.287	2.15247e-21
Neuron_fHFD vs fLFD	Bex2	2.33747e-18	-0.105869	0.378	0.45	4.08847e-14
Neuron_fHFD vs fLFD	Tmem179	8.82531e-20	-0.105756	0.315	0.384	1.54363e-15
Neuron_fHFD vs fLFD	Csdc2	7.60898e-30	-0.105448	0.134	0.203	1.33089e-25
Neuron_fHFD vs fLFD	Trh	2.19628e-21	-0.105324	0.089	0.141	3.84152e-17
Neuron_fHFD vs fLFD	Srsf1	3.87975e-18	-0.10508	0.488	0.562	6.78607e-14
Neuron_fHFD vs fLFD	Tmem130	1.41157e-18	-0.104893	0.359	0.42	2.46899e-14
Neuron_fHFD vs fLFD	Eef1a1	3.45146e-19	-0.104891	0.409	0.488	6.03695e-15
Neuron_fHFD vs fLFD	Mlf2	4.14351e-18	-0.10359	0.407	0.463	7.24741e-14
Neuron_fHFD vs fLFD	Mt3	2.717e-16	-0.103461	0.48	0.551	4.7523e-12
Neuron_fHFD vs fLFD	Cox4i1	2.51736e-15	-0.102984	0.465	0.526	4.40311e-11
Neuron_fHFD vs fLFD	mt-Co1	1.6237e-16	-0.102695	0.927	0.948	2.84002e-12
Neuron_fHFD vs fLFD	Mir124-2hg	5.05646e-17	-0.102546	0.243	0.295	8.84425e-13
Neuron_fHFD vs fLFD	Snhg9	8.35815e-22	-0.102378	0.25	0.319	1.46192e-17
Neuron_fHFD vs fLFD	Tmbim6	3.70268e-21	-0.10182	0.255	0.319	6.47635e-17
Neuron_fHFD vs fLFD	Dpysl2	1.38652e-18	-0.10103	0.318	0.384	2.42517e-14
Neuron_fHFD vs fLFD	Tspan7	3.27417e-18	-0.100808	0.317	0.379	5.72685e-14
Neuron_fHFD vs fLFD	Lamtor4	4.24266e-16	-0.100771	0.477	0.536	7.42084e-12
Neuron_fHFD vs fLFD	A230050P20Rik	2.54857e-17	-0.100275	0.361	0.424	4.45771e-13
Neuron_fHFD vs fLFD	Rtl8a	1.96083e-20	-0.099388	0.221	0.284	3.4297e-16
Neuron_fHFD vs fLFD	Gabbr1	1.88659e-16	-0.0993586	0.459	0.53	3.29983e-12
Neuron_fHFD vs fLFD	Oaz1	8.56021e-17	-0.0988893	0.382	0.448	1.49727e-12
Neuron_fHFD vs fLFD	Csf2ra	7.20548e-16	-0.0984875	0.354	0.412	1.26031e-11
Neuron_fHFD vs fLFD	Tubb2b	1.79763e-21	-0.0980402	0.224	0.285	3.14424e-17
Neuron_fHFD vs fLFD	Cox7c	1.10202e-15	-0.0973477	0.385	0.449	1.92754e-11
Neuron_fHFD vs fLFD	Wdr6	8.52195e-20	-0.0967297	0.231	0.295	1.49057e-15
Neuron_fHFD vs fLFD	Thy1	2.3559e-15	-0.0949332	0.329	0.39	4.12071e-11
Neuron_fHFD vs fLFD	Ssr4	9.79826e-15	-0.0945119	0.4	0.455	1.71381e-10
Neuron_fHFD vs fLFD	Vamp2	2.00271e-16	-0.0943367	0.331	0.393	3.50295e-12
Neuron_fHFD vs fLFD	Fabp5	8.59343e-19	-0.0934962	0.207	0.271	1.50308e-14
Neuron_fHFD vs fLFD	Atp6ap1	5.79777e-19	-0.093118	0.272	0.329	1.01409e-14
Neuron_fHFD vs fLFD	Fxyd7	7.59989e-19	-0.0928647	0.241	0.297	1.3293e-14
Neuron_fHFD vs fLFD	Lsm7	3.37224e-17	-0.0926174	0.297	0.355	5.89839e-13
Neuron_fHFD vs fLFD	Coro1b	9.35646e-29	-0.0923031	0.113	0.171	1.63654e-24
Neuron_fHFD vs fLFD	Slc22a17	1.3214e-13	-0.0914379	0.693	0.715	2.31127e-09
Neuron_fHFD vs fLFD	Gaa	9.17581e-13	-0.0907777	0.445	0.494	1.60494e-08
Neuron_fHFD vs fLFD	Serinc1	2.4485e-13	-0.0907078	0.4	0.457	4.28268e-09
Neuron_fHFD vs fLFD	Pdcd4	8.21479e-16	-0.0904934	0.236	0.298	1.43685e-11
Neuron_fHFD vs fLFD	Atp5g1	5.90681e-14	-0.0904851	0.353	0.407	1.03316e-09
Neuron_fHFD vs fLFD	Zcchc12	8.47363e-18	-0.0902816	0.297	0.343	1.48212e-13
Neuron_fHFD vs fLFD	Pianp	2.46331e-14	-0.0902633	0.348	0.407	4.30858e-10
Neuron_fHFD vs fLFD	Pdia3	2.77064e-18	-0.0895253	0.192	0.251	4.84612e-14
Neuron_fHFD vs fLFD	Cox5b	9.82878e-15	-0.0893764	0.309	0.368	1.71915e-10
Neuron_fHFD vs fLFD	Rab3a	4.04774e-16	-0.0890281	0.247	0.311	7.07989e-12
Neuron_fHFD vs fLFD	Vgf	6.68079e-11	-0.0890026	0.34	0.392	1.16854e-06
Neuron_fHFD vs fLFD	Fth1	8.35003e-15	-0.0887014	0.322	0.388	1.4605e-10
Neuron_fHFD vs fLFD	Atpif1	6.71726e-12	-0.0882714	0.455	0.507	1.17492e-07
Neuron_fHFD vs fLFD	Syngr3	3.28807e-16	-0.0878247	0.252	0.307	5.75117e-12
Neuron_fHFD vs fLFD	AI480526	1.28278e-13	-0.0877046	0.339	0.395	2.24371e-09
Neuron_fHFD vs fLFD	Mrpl4	9.01707e-20	-0.0876873	0.222	0.273	1.57718e-15
Neuron_fHFD vs fLFD	Tmem59l	2.08459e-13	-0.0874644	0.362	0.412	3.64616e-09
Neuron_fHFD vs fLFD	Dus3l	1.52953e-14	-0.087269	0.289	0.341	2.67531e-10
Neuron_fHFD vs fLFD	Selenom	1.65557e-13	-0.0872509	0.332	0.392	2.89576e-09
Neuron_fHFD vs fLFD	Selenop	4.45185e-18	-0.0864285	0.188	0.244	7.78673e-14
Neuron_fHFD vs fLFD	Reep2	1.59394e-14	-0.0864262	0.298	0.35	2.78797e-10
Neuron_fHFD vs fLFD	Ubc	1.14667e-13	-0.0861634	0.298	0.353	2.00564e-09
Neuron_fHFD vs fLFD	Pnn	5.32914e-11	-0.0860554	0.615	0.646	9.32119e-07
Neuron_fHFD vs fLFD	Spcs1	6.79306e-15	-0.0858801	0.248	0.31	1.18817e-10
Neuron_fHFD vs fLFD	Sparc	4.53597e-10	-0.0857394	0.514	0.564	7.93386e-06
Neuron_fHFD vs fLFD	Ndrg4	9.68915e-12	-0.085342	0.455	0.509	1.69473e-07
Neuron_fHFD vs fLFD	Fabp7	9.33793e-21	-0.0850818	0.136	0.192	1.6333e-16
Neuron_fHFD vs fLFD	Gm1673	4.39023e-12	-0.0848	0.366	0.424	7.67895e-08
Neuron_fHFD vs fLFD	Tmsb4x	1.87278e-12	-0.0842749	0.407	0.469	3.27567e-08
Neuron_fHFD vs fLFD	Aldoa	6.06582e-12	-0.0841386	0.38	0.431	1.06097e-07
Neuron_fHFD vs fLFD	Mettl26	2.52975e-14	-0.0841197	0.289	0.337	4.42479e-10
Neuron_fHFD vs fLFD	Atp5d	1.61512e-15	-0.0840063	0.23	0.287	2.825e-11
Neuron_fHFD vs fLFD	Cox8a	4.89508e-11	-0.0839145	0.465	0.523	8.56198e-07
Neuron_fHFD vs fLFD	Laptm4a	5.84821e-15	-0.0832952	0.236	0.289	1.02291e-10
Neuron_fHFD vs fLFD	Bex3	4.44694e-14	-0.0831643	0.28	0.331	7.77815e-10
Neuron_fHFD vs fLFD	Edf1	2.29403e-14	-0.0826989	0.235	0.291	4.0125e-10
Neuron_fHFD vs fLFD	Atp6v1g2	1.47363e-13	-0.0826627	0.301	0.35	2.57753e-09
Neuron_fHFD vs fLFD	Nsg1	2.91805e-12	-0.0825085	0.35	0.408	5.10396e-08
Neuron_fHFD vs fLFD	Serpine2	1.96142e-13	-0.0821818	0.266	0.327	3.43072e-09
Neuron_fHFD vs fLFD	Cyc1	9.37458e-14	-0.082027	0.264	0.316	1.63971e-09
Neuron_fHFD vs fLFD	Rcn2	9.67392e-15	-0.0816324	0.246	0.295	1.69207e-10
Neuron_fHFD vs fLFD	Ctnnb1	1.10781e-13	-0.0814703	0.241	0.297	1.93767e-09
Neuron_fHFD vs fLFD	Atp1b2	7.354e-13	-0.0812327	0.273	0.323	1.28629e-08
Neuron_fHFD vs fLFD	Cst3	8.66804e-12	-0.079674	0.942	0.951	1.51613e-07
Neuron_fHFD vs fLFD	Eef2	3.97615e-12	-0.079638	0.307	0.358	6.95468e-08
Neuron_fHFD vs fLFD	Itm2c	2.04032e-10	-0.0791855	0.404	0.446	3.56872e-06
Neuron_fHFD vs fLFD	Naxe	4.25767e-16	-0.0791173	0.205	0.254	7.44709e-12
Neuron_fHFD vs fLFD	Aup1	9.0458e-19	-0.0787855	0.181	0.226	1.5822e-14
Neuron_fHFD vs fLFD	Ppib	3.93016e-11	-0.078522	0.324	0.375	6.87425e-07
Neuron_fHFD vs fLFD	Arxes2	9.58618e-17	-0.0781301	0.19	0.238	1.67672e-12
Neuron_fHFD vs fLFD	Arl6ip1	2.6451e-10	-0.0775586	0.327	0.376	4.62654e-06
Neuron_fHFD vs fLFD	Atp9a	1.79542e-12	-0.0773964	0.296	0.343	3.14036e-08
Neuron_fHFD vs fLFD	Selenok	1.77374e-11	-0.0763246	0.272	0.318	3.10244e-07
Neuron_fHFD vs fLFD	Rabl2	2.4429e-16	-0.0762292	0.215	0.26	4.27287e-12
Neuron_fHFD vs fLFD	Sfxn3	8.78221e-11	-0.0758122	0.308	0.352	1.5361e-06
Neuron_fHFD vs fLFD	Cfl1	9.62169e-12	-0.0756961	0.276	0.327	1.68293e-07
Neuron_fHFD vs fLFD	Cox6a1	4.12559e-10	-0.0753211	0.296	0.346	7.21607e-06
Neuron_fHFD vs fLFD	Serf2	5.96488e-11	-0.0752362	0.29	0.34	1.04332e-06
Neuron_fHFD vs fLFD	Mrps26	6.49255e-12	-0.0750552	0.257	0.306	1.13561e-07
Neuron_fHFD vs fLFD	1500011B03Rik	1.23131e-14	-0.0749105	0.157	0.207	2.15369e-10
Neuron_fHFD vs fLFD	Stub1	2.46975e-09	-0.0748658	0.406	0.453	4.31984e-05
Neuron_fHFD vs fLFD	Scd2	4.32528e-09	-0.0746439	0.419	0.464	7.56535e-05
Neuron_fHFD vs fLFD	Dhx30	9.83616e-10	-0.0745668	0.5	0.537	1.72044e-05
Neuron_fHFD vs fLFD	R3hdm4	6.90588e-11	-0.0744848	0.309	0.356	1.20791e-06
Neuron_fHFD vs fLFD	Izumo4	1.08063e-08	-0.0744723	0.459	0.497	0.000189013
Neuron_fHFD vs fLFD	Ap2m1	1.13812e-13	-0.0744339	0.231	0.276	1.99069e-09
Neuron_fHFD vs fLFD	Flot1	1.39954e-12	-0.0742223	0.266	0.306	2.44793e-08
Neuron_fHFD vs fLFD	Nenf	9.99204e-12	-0.0740936	0.241	0.288	1.74771e-07
Neuron_fHFD vs fLFD	Arxes1	2.82065e-14	-0.073816	0.159	0.208	4.9336e-10
Neuron_fHFD vs fLFD	Selenof	3.00835e-13	-0.0735402	0.21	0.258	5.2619e-09
Neuron_fHFD vs fLFD	Arglu1	8.19951e-08	-0.0734542	0.79	0.797	0.00143418
Neuron_fHFD vs fLFD	Ptprs	2.52897e-08	-0.0732098	0.612	0.652	0.000442342
Neuron_fHFD vs fLFD	Nptn	1.78852e-09	-0.0729811	0.416	0.457	3.1283e-05
Neuron_fHFD vs fLFD	Mrpl41	4.68984e-09	-0.0727359	0.36	0.401	8.203e-05
Neuron_fHFD vs fLFD	Slc6a11	1.47206e-10	-0.0726577	0.284	0.334	2.57478e-06
Neuron_fHFD vs fLFD	Rpl9	2.58573e-09	-0.0721688	0.364	0.413	4.5227e-05
Neuron_fHFD vs fLFD	Calm2	5.10632e-10	-0.0717317	0.368	0.407	8.93147e-06
Neuron_fHFD vs fLFD	Ndufa3	4.2596e-11	-0.0714359	0.233	0.284	7.45047e-07
Neuron_fHFD vs fLFD	Ywhae	5.66924e-10	-0.0713342	0.268	0.316	9.91606e-06
Neuron_fHFD vs fLFD	Ndufc2	2.2834e-09	-0.071214	0.292	0.337	3.99389e-05
Neuron_fHFD vs fLFD	Ndufa13	5.17248e-10	-0.0711861	0.309	0.361	9.04719e-06
Neuron_fHFD vs fLFD	Tmed4	1.86383e-12	-0.0710238	0.199	0.25	3.26003e-08
Neuron_fHFD vs fLFD	Ptma	3.10427e-10	-0.070863	0.236	0.282	5.42969e-06
Neuron_fHFD vs fLFD	Mdh1	4.80571e-10	-0.0708089	0.284	0.327	8.40567e-06
Neuron_fHFD vs fLFD	Comtd1	4.67191e-13	-0.070369	0.171	0.217	8.17163e-09
Neuron_fHFD vs fLFD	Vezt	3.57801e-09	-0.070329	0.392	0.433	6.2583e-05
Neuron_fHFD vs fLFD	Erp29	1.12145e-10	-0.070084	0.279	0.321	1.96153e-06
Neuron_fHFD vs fLFD	Reep5	3.29607e-11	-0.0698923	0.266	0.306	5.76515e-07
Neuron_fHFD vs fLFD	mt-Co2	3.14822e-10	-0.0698261	0.904	0.928	5.50654e-06
Neuron_fHFD vs fLFD	Cd200	5.93025e-14	-0.0697414	0.208	0.246	1.03726e-09
Neuron_fHFD vs fLFD	Ctsb	3.0869e-10	-0.0695975	0.25	0.295	5.3993e-06
Neuron_fHFD vs fLFD	Map1lc3a	5.47351e-10	-0.0694033	0.271	0.318	9.57371e-06
Neuron_fHFD vs fLFD	Hsp90ab1	6.3271e-08	-0.0693683	0.408	0.448	0.00110667
Neuron_fHFD vs fLFD	Olfm2	1.21373e-13	-0.0692233	0.161	0.204	2.12293e-09
Neuron_fHFD vs fLFD	Ip6k2	6.39809e-12	-0.0689865	0.231	0.271	1.11909e-07
Neuron_fHFD vs fLFD	Penk	1.14101e-13	-0.0689025	0.069	0.102	1.99574e-09
Neuron_fHFD vs fLFD	Calm3	2.81613e-10	-0.0688514	0.239	0.287	4.92569e-06
Neuron_fHFD vs fLFD	Raph1	1.04054e-07	-0.0687142	0.431	0.461	0.00182
Neuron_fHFD vs fLFD	Ywhaz	2.31824e-11	-0.0686967	0.204	0.25	4.05483e-07
Neuron_fHFD vs fLFD	Atp6v0a1	8.29128e-09	-0.0686586	0.346	0.393	0.000145023
Neuron_fHFD vs fLFD	2310035C23Rik	6.88521e-10	-0.0686149	0.28	0.332	1.20429e-05
Neuron_fHFD vs fLFD	Phpt1	1.4922e-18	-0.0682277	0.083	0.131	2.61e-14
Neuron_fHFD vs fLFD	Olfm1	3.43879e-11	-0.0680198	0.198	0.243	6.01479e-07
Neuron_fHFD vs fLFD	Paxx	4.5978e-12	-0.0679809	0.201	0.244	8.04201e-08
Neuron_fHFD vs fLFD	Rpl29	4.70652e-10	-0.0675253	0.23	0.278	8.23217e-06
Neuron_fHFD vs fLFD	Uqcr11	1.27403e-08	-0.0671857	0.277	0.32	0.00022284
Neuron_fHFD vs fLFD	Ppm1g	1.64774e-09	-0.0671332	0.243	0.284	2.88206e-05
Neuron_fHFD vs fLFD	Ache	2.71716e-08	-0.0669312	0.379	0.418	0.000475259
Neuron_fHFD vs fLFD	Uvssa	1.01199e-11	-0.0668743	0.158	0.205	1.77008e-07
Neuron_fHFD vs fLFD	Tmem147	4.3304e-10	-0.0668465	0.26	0.302	7.5743e-06
Neuron_fHFD vs fLFD	Bex1	1.97562e-12	-0.0668388	0.198	0.239	3.45556e-08
Neuron_fHFD vs fLFD	Trim46	2.12746e-11	-0.0668025	0.192	0.236	3.72115e-07
Neuron_fHFD vs fLFD	Vamp1	4.62443e-13	-0.0667966	0.142	0.186	8.08859e-09
Neuron_fHFD vs fLFD	Dcaf15	4.72966e-14	-0.0666274	0.16	0.2	8.27264e-10
Neuron_fHFD vs fLFD	Samd14	7.47029e-11	-0.0659751	0.192	0.237	1.30663e-06
Neuron_fHFD vs fLFD	Spint2	3.7672e-13	-0.0658749	0.139	0.183	6.58922e-09
Neuron_fHFD vs fLFD	2210016L21Rik	1.44575e-08	-0.0658288	0.313	0.356	0.000252876
Neuron_fHFD vs fLFD	Mllt11	3.25936e-08	-0.0657409	0.325	0.368	0.000570094
Neuron_fHFD vs fLFD	Impact	1.86978e-08	-0.0656636	0.341	0.383	0.000327043
Neuron_fHFD vs fLFD	Thra	6.60951e-08	-0.0652	0.336	0.38	0.00115607
Neuron_fHFD vs fLFD	Ociad1	6.79287e-10	-0.0648917	0.241	0.281	1.18814e-05
Neuron_fHFD vs fLFD	L1cam	3.30633e-10	-0.0646171	0.306	0.339	5.78311e-06
Neuron_fHFD vs fLFD	H13	5.27924e-10	-0.064582	0.27	0.308	9.23391e-06
Neuron_fHFD vs fLFD	mt-Nd4l	9.38654e-14	-0.0637529	0.115	0.158	1.6418e-09
Neuron_fHFD vs fLFD	Nptxr	8.48014e-11	-0.0637221	0.158	0.202	1.48326e-06
Neuron_fHFD vs fLFD	Hsbp1	1.91811e-09	-0.0636816	0.206	0.25	3.35496e-05
Neuron_fHFD vs fLFD	Retreg2	1.10331e-09	-0.063509	0.208	0.25	1.9298e-05
Neuron_fHFD vs fLFD	Prmt2	3.87285e-09	-0.0630635	0.258	0.297	6.774e-05
Neuron_fHFD vs fLFD	Calm1	5.39097e-07	-0.0628219	0.392	0.435	0.00942934
Neuron_fHFD vs fLFD	Eno2	2.28044e-06	-0.0627341	0.47	0.503	0.0398872
Neuron_fHFD vs fLFD	Atp5g3	9.86192e-09	-0.0627263	0.245	0.289	0.000172495
Neuron_fHFD vs fLFD	Lrrc4b	2.34255e-08	-0.062664	0.265	0.308	0.000409735
Neuron_fHFD vs fLFD	Rpl37	5.34809e-08	-0.0621067	0.316	0.364	0.000935434
Neuron_fHFD vs fLFD	Spock2	2.98228e-07	-0.0619165	0.386	0.429	0.0052163
Neuron_fHFD vs fLFD	Colgalt1	3.54474e-11	-0.0617666	0.17	0.21	6.20011e-07
Neuron_fHFD vs fLFD	Rps27a	8.31692e-08	-0.0616493	0.286	0.326	0.00145471
Neuron_fHFD vs fLFD	Rbm3	2.95439e-07	-0.0613036	0.414	0.447	0.00516752
Neuron_fHFD vs fLFD	mt-Nd1	1.82331e-13	-0.0612725	0.651	0.714	3.18916e-09
Neuron_fHFD vs fLFD	Slc1a3	1.82538e-09	-0.0611291	0.158	0.198	3.19277e-05
Neuron_fHFD vs fLFD	Gm42715	8.02182e-17	-0.0611002	0.074	0.116	1.4031e-12
Neuron_fHFD vs fLFD	Ergic3	8.86685e-09	-0.0610763	0.239	0.281	0.00015509
Neuron_fHFD vs fLFD	Nrxn2	6.17964e-07	-0.0600743	0.395	0.429	0.0108088
Neuron_fHFD vs fLFD	Nsmf	3.44271e-08	-0.0600303	0.241	0.284	0.000602165
Neuron_fHFD vs fLFD	Rell2	3.0293e-07	-0.0599449	0.293	0.331	0.00529855
Neuron_fHFD vs fLFD	Spock1	1.17519e-10	-0.0599407	0.148	0.186	2.05553e-06
Neuron_fHFD vs fLFD	Tubb4b	4.86646e-09	-0.0598943	0.187	0.229	8.51193e-05
Neuron_fHFD vs fLFD	Rps8	4.01623e-07	-0.0594635	0.317	0.361	0.00702479
Neuron_fHFD vs fLFD	Magel2	3.63803e-09	-0.0593817	0.164	0.202	6.36327e-05
Neuron_fHFD vs fLFD	Tubb4a	8.18705e-12	-0.059246	0.109	0.149	1.432e-07
Neuron_fHFD vs fLFD	Ptpn5	3.30045e-07	-0.05908	0.306	0.34	0.00577281
Neuron_fHFD vs fLFD	Rnf208	6.94756e-10	-0.0590798	0.199	0.236	1.2152e-05
Neuron_fHFD vs fLFD	Deaf1	3.22948e-11	-0.05905	0.126	0.168	5.64868e-07
Neuron_fHFD vs fLFD	Syt11	2.52337e-06	-0.0590086	0.379	0.414	0.0441363
Neuron_fHFD vs fLFD	Gfra4	1.93386e-09	-0.0586662	0.163	0.201	3.38251e-05
Neuron_fHFD vs fLFD	Cdip1	1.33906e-08	-0.0586656	0.303	0.336	0.000234214
Neuron_fHFD vs fLFD	Dennd6b	8.76628e-07	-0.0586243	0.402	0.433	0.0153331
Neuron_fHFD vs fLFD	Slc25a36	2.36105e-06	-0.0585261	0.397	0.438	0.0412971
Neuron_fHFD vs fLFD	Gpm6b	1.10517e-06	-0.0584702	0.324	0.366	0.0193305
Neuron_fHFD vs fLFD	Lrpap1	2.50308e-09	-0.0583131	0.242	0.275	4.37814e-05
Neuron_fHFD vs fLFD	Vdac1	8.68679e-10	-0.0582476	0.195	0.23	1.51941e-05
Neuron_fHFD vs fLFD	2610524H06Rik	4.46479e-10	-0.0582262	0.148	0.187	7.80937e-06
Neuron_fHFD vs fLFD	C1qtnf12	2.07408e-11	-0.0581434	0.118	0.155	3.62777e-07
Neuron_fHFD vs fLFD	Ndufb8	8.59208e-09	-0.0580531	0.228	0.263	0.000150284
Neuron_fHFD vs fLFD	Elob	4.05336e-07	-0.0579858	0.274	0.314	0.00708974
Neuron_fHFD vs fLFD	Insig1	6.12286e-15	-0.0579532	0.073	0.114	1.07095e-10
Neuron_fHFD vs fLFD	Tusc3	1.51419e-10	-0.0578472	0.278	0.306	2.64846e-06
Neuron_fHFD vs fLFD	Rab34	1.27779e-08	-0.0576158	0.24	0.271	0.000223498
Neuron_fHFD vs fLFD	Ndufs3	2.29324e-09	-0.0575788	0.18	0.224	4.01111e-05
Neuron_fHFD vs fLFD	Saraf	3.68279e-07	-0.0575696	0.297	0.33	0.00644156
Neuron_fHFD vs fLFD	Tspan13	8.01703e-08	-0.0570971	0.217	0.259	0.00140226
Neuron_fHFD vs fLFD	Ogdhl	2.13164e-09	-0.0570483	0.133	0.173	3.72845e-05
Neuron_fHFD vs fLFD	Pnkd	1.50053e-14	-0.057043	0.16	0.191	2.62458e-10
Neuron_fHFD vs fLFD	Aph1a	1.92437e-09	-0.056964	0.172	0.211	3.36592e-05
Neuron_fHFD vs fLFD	Stard3nl	1.84445e-09	-0.0569474	0.162	0.198	3.22612e-05
Neuron_fHFD vs fLFD	Atp6ap2	1.49406e-07	-0.0567202	0.23	0.269	0.00261326
Neuron_fHFD vs fLFD	Arl6ip4	6.57919e-10	-0.0563844	0.152	0.191	1.15077e-05
Neuron_fHFD vs fLFD	Hint1	1.70543e-06	-0.0561237	0.307	0.349	0.0298296
Neuron_fHFD vs fLFD	Cfl2	2.05029e-07	-0.0558207	0.251	0.288	0.00358616
Neuron_fHFD vs fLFD	Sumo2	2.71106e-08	-0.0556981	0.248	0.28	0.000474191
Neuron_fHFD vs fLFD	Arhgdig	9.67111e-07	-0.0555742	0.26	0.295	0.0169157
Neuron_fHFD vs fLFD	Cpne6	1.92656e-07	-0.0551453	0.192	0.226	0.00336974
Neuron_fHFD vs fLFD	Fndc4	3.99046e-09	-0.0551446	0.305	0.332	6.97972e-05
Neuron_fHFD vs fLFD	Trappc2l	2.55629e-09	-0.0549124	0.144	0.181	4.4712e-05
Neuron_fHFD vs fLFD	Slc50a1	1.32457e-06	-0.0546072	0.338	0.366	0.023168
Neuron_fHFD vs fLFD	Sqstm1	7.39911e-13	-0.0544936	0.106	0.141	1.29418e-08
Neuron_fHFD vs fLFD	Spcs2	8.24541e-07	-0.0537832	0.227	0.264	0.014422
Neuron_fHFD vs fLFD	Mgst3	2.11881e-11	-0.0537674	0.1	0.136	3.70601e-07
Neuron_fHFD vs fLFD	Wdr18	1.28355e-08	-0.0537347	0.167	0.204	0.000224506
Neuron_fHFD vs fLFD	Cox5a	1.74471e-06	-0.0536917	0.229	0.265	0.0305168
Neuron_fHFD vs fLFD	Gnai2	5.15617e-09	-0.0533814	0.221	0.25	9.01866e-05
Neuron_fHFD vs fLFD	Rps24	1.73434e-06	-0.0533524	0.277	0.31	0.0303353
Neuron_fHFD vs fLFD	Fam98c	1.07205e-10	-0.0531117	0.122	0.156	1.87513e-06
Neuron_fHFD vs fLFD	Rpl11	3.6466e-07	-0.0530877	0.233	0.264	0.00637827
Neuron_fHFD vs fLFD	Ak2	8.35124e-08	-0.053013	0.22	0.252	0.00146072
Neuron_fHFD vs fLFD	Bmyc	5.8577e-08	-0.0529312	0.176	0.216	0.00102457
Neuron_fHFD vs fLFD	Hsf2	5.17407e-07	-0.0528331	0.205	0.239	0.00904997
Neuron_fHFD vs fLFD	Ssna1	5.30996e-08	-0.0526841	0.17	0.208	0.000928765
Neuron_fHFD vs fLFD	Tssc4	3.2618e-07	-0.052438	0.2	0.239	0.00570522
Neuron_fHFD vs fLFD	Snrpn	8.63725e-08	-0.0523331	0.244	0.274	0.00151074
Neuron_fHFD vs fLFD	Gm5914	4.43779e-13	-0.0523064	0.066	0.102	7.76214e-09
Neuron_fHFD vs fLFD	Tmem256	2.25486e-08	-0.0521003	0.159	0.193	0.000394397
Neuron_fHFD vs fLFD	Mob4	2.85996e-07	-0.0519951	0.214	0.247	0.00500236
Neuron_fHFD vs fLFD	Fcho1	1.27036e-06	-0.0519797	0.248	0.28	0.0222199
Neuron_fHFD vs fLFD	Gpcpd1	2.85659e-07	-0.0519305	0.18	0.215	0.00499646
Neuron_fHFD vs fLFD	Nrsn2	1.06806e-06	-0.0517678	0.282	0.311	0.0186814
Neuron_fHFD vs fLFD	Inpp4a	2.10557e-06	-0.0516743	0.271	0.304	0.0368285
Neuron_fHFD vs fLFD	Vmac	1.27292e-15	-0.0513697	0.051	0.087	2.22647e-11
Neuron_fHFD vs fLFD	Ywhaq	9.39346e-07	-0.0513148	0.206	0.242	0.0164301
Neuron_fHFD vs fLFD	Chgb	7.06049e-07	-0.0511059	0.237	0.265	0.0123495
Neuron_fHFD vs fLFD	Ipo9	2.0664e-09	-0.0506239	0.147	0.177	3.61433e-05
Neuron_fHFD vs fLFD	Cuta	3.22459e-07	-0.0503937	0.168	0.201	0.00564014
Neuron_fHFD vs fLFD	Arl6ip5	4.53696e-11	-0.0499429	0.083	0.12	7.9356e-07
Neuron_fHFD vs fLFD	Ddost	1.13911e-08	-0.0498171	0.157	0.187	0.000199242
Neuron_fHFD vs fLFD	Sdc3	3.926e-07	-0.0495542	0.17	0.204	0.00686697
Neuron_fHFD vs fLFD	Smarcc2	5.33725e-08	-0.0492893	0.273	0.297	0.000933538
Neuron_fHFD vs fLFD	Stmn4	1.27954e-07	-0.0491977	0.164	0.195	0.00223804
Neuron_fHFD vs fLFD	Pfn1	7.18935e-08	-0.0491274	0.176	0.207	0.00125749
Neuron_fHFD vs fLFD	Crlf2	1.10837e-07	-0.048975	0.164	0.195	0.00193865
Neuron_fHFD vs fLFD	Rab10os	9.60948e-08	-0.0487549	0.217	0.242	0.00168079
Neuron_fHFD vs fLFD	Uba52	1.6775e-07	-0.0487276	0.163	0.194	0.00293411
Neuron_fHFD vs fLFD	Slc2a6	2.64847e-08	-0.0483136	0.12	0.152	0.000463244
Neuron_fHFD vs fLFD	Naa40	2.91167e-10	-0.0479112	0.082	0.116	5.0928e-06
Neuron_fHFD vs fLFD	Samd10	9.33827e-10	-0.0479039	0.145	0.172	1.63336e-05
Neuron_fHFD vs fLFD	Rps16	2.31782e-06	-0.0476665	0.223	0.252	0.040541
Neuron_fHFD vs fLFD	Emc4	1.12729e-07	-0.0475226	0.148	0.181	0.00197174
Neuron_fHFD vs fLFD	Cbx3	6.08078e-07	-0.0475059	0.176	0.206	0.0106359
Neuron_fHFD vs fLFD	Arf3	2.46659e-07	-0.047121	0.136	0.168	0.00431431
Neuron_fHFD vs fLFD	Adrm1	1.06636e-07	-0.0470682	0.15	0.181	0.00186518
Neuron_fHFD vs fLFD	Slc32a1	3.76758e-07	-0.0469422	0.153	0.18	0.00658988
Neuron_fHFD vs fLFD	Arf1	8.10987e-07	-0.0469172	0.169	0.2	0.014185
Neuron_fHFD vs fLFD	AI413582	5.39277e-10	-0.0468093	0.078	0.111	9.43249e-06
Neuron_fHFD vs fLFD	Alkbh6	2.22044e-08	-0.0465889	0.147	0.176	0.000388377
Neuron_fHFD vs fLFD	Wdr77	5.72383e-11	-0.0465734	0.1	0.129	1.00116e-06
Neuron_fHFD vs fLFD	Tmem151a	2.34412e-06	-0.0464775	0.179	0.208	0.041001
Neuron_fHFD vs fLFD	Tceal3	1.01872e-07	-0.04645	0.116	0.149	0.00178185
Neuron_fHFD vs fLFD	Fam241b	3.14493e-07	-0.0463037	0.134	0.166	0.00550079
Neuron_fHFD vs fLFD	Rrp1	1.95572e-07	-0.0461551	0.209	0.236	0.00342075
Neuron_fHFD vs fLFD	Wtap	7.5191e-11	-0.045744	0.067	0.097	1.31517e-06
Neuron_fHFD vs fLFD	Acd	3.38419e-08	-0.0454609	0.136	0.163	0.000591928
Neuron_fHFD vs fLFD	Smarcd3	9.04137e-07	-0.0450644	0.211	0.237	0.0158143
Neuron_fHFD vs fLFD	Abhd11	1.2087e-06	-0.0449775	0.15	0.18	0.0211413
Neuron_fHFD vs fLFD	Amt	2.82932e-06	-0.044635	0.138	0.169	0.0494876
Neuron_fHFD vs fLFD	Rnf5	1.42861e-10	-0.0446281	0.081	0.109	2.49877e-06
Neuron_fHFD vs fLFD	Pea15a	2.1145e-07	-0.0446278	0.174	0.199	0.00369847
Neuron_fHFD vs fLFD	Fscn1	1.06081e-09	-0.0446233	0.078	0.107	1.85547e-05
Neuron_fHFD vs fLFD	Isca2	9.02966e-08	-0.0445097	0.229	0.252	0.00157938
Neuron_fHFD vs fLFD	Ppp2r1a	2.13642e-06	-0.0444857	0.143	0.173	0.0373681
Neuron_fHFD vs fLFD	Vapa	2.13318e-08	-0.04446	0.146	0.17	0.000373114
Neuron_fHFD vs fLFD	Repin1	4.98718e-07	-0.044368	0.138	0.167	0.00872308
Neuron_fHFD vs fLFD	Msmo1	1.94564e-07	-0.0437019	0.111	0.138	0.00340313
Neuron_fHFD vs fLFD	Tmem181a	2.43844e-06	-0.0436861	0.241	0.264	0.0426508
Neuron_fHFD vs fLFD	Hmgcs1	3.08879e-07	-0.0434057	0.123	0.15	0.00540261
Neuron_fHFD vs fLFD	Hypk	1.06464e-06	-0.0431205	0.138	0.166	0.0186216
Neuron_fHFD vs fLFD	Iqsec1	4.51469e-07	-0.0428405	0.146	0.174	0.00789665
Neuron_fHFD vs fLFD	Tspan6	4.61752e-07	-0.0424807	0.106	0.134	0.00807651
Neuron_fHFD vs fLFD	Psme1	7.8853e-07	-0.0418828	0.168	0.193	0.0137922
Neuron_fHFD vs fLFD	Thap3	4.2404e-08	-0.0415971	0.156	0.179	0.000741688
Neuron_fHFD vs fLFD	Plpp5	9.56496e-07	-0.0410914	0.113	0.14	0.0167301
Neuron_fHFD vs fLFD	Nme3	9.97513e-09	-0.0406416	0.069	0.097	0.000174475
Neuron_fHFD vs fLFD	Vat1	4.0412e-07	-0.0403157	0.089	0.117	0.00706846
Neuron_fHFD vs fLFD	Sharpin	2.90821e-07	-0.0396295	0.134	0.158	0.00508675
Neuron_fHFD vs fLFD	Brd3os	5.99426e-09	-0.0394986	0.071	0.098	0.000104846
Neuron_fHFD vs fLFD	Agpat1	9.27839e-08	-0.0394316	0.083	0.11	0.00162288
Neuron_fHFD vs fLFD	Pigt	1.50048e-06	-0.0392523	0.148	0.171	0.0262448
Neuron_fHFD vs fLFD	Wbp1	5.81715e-07	-0.0390033	0.098	0.124	0.0101748
Neuron_fHFD vs fLFD	Get4	2.33542e-07	-0.038821	0.105	0.13	0.00408489
Neuron_fHFD vs fLFD	Eme2	7.28979e-09	-0.0387819	0.062	0.089	0.000127506
Neuron_fHFD vs fLFD	Vtn	8.43243e-07	-0.0387079	0.082	0.108	0.0147492
Neuron_fHFD vs fLFD	Zfp579	1.98404e-08	-0.0385989	0.063	0.09	0.000347029
Neuron_fHFD vs fLFD	Grcc10	3.09043e-07	-0.0381831	0.079	0.106	0.00540547
Neuron_fHFD vs fLFD	Fads1	1.99401e-06	-0.0379373	0.137	0.159	0.0348772
Neuron_fHFD vs fLFD	Fndc10	1.20133e-07	-0.037745	0.108	0.13	0.00210124
Neuron_fHFD vs fLFD	Ncbp2	2.91466e-08	-0.0376186	0.117	0.14	0.000509804
Neuron_fHFD vs fLFD	Cbln4	6.59349e-08	-0.0363626	0.053	0.076	0.00115327
Neuron_fHFD vs fLFD	Pld6	2.18068e-08	-0.0360819	0.048	0.072	0.000381423
Neuron_fHFD vs fLFD	Pim3	6.69004e-07	-0.0360001	0.073	0.098	0.0117015
Neuron_fHFD vs fLFD	Arhgap33	5.32611e-07	-0.0359167	0.201	0.219	0.0093159
Neuron_fHFD vs fLFD	Tmem246	1.60972e-06	-0.0356852	0.144	0.163	0.0281557
Neuron_fHFD vs fLFD	Igsf21	2.12065e-07	-0.0355751	0.061	0.086	0.00370922
Neuron_fHFD vs fLFD	Timm13	7.94625e-08	-0.0355328	0.154	0.172	0.00138988
Neuron_fHFD vs fLFD	Maged2	2.27366e-06	-0.0347599	0.179	0.196	0.0397685
Neuron_fHFD vs fLFD	Fam81a	5.49284e-07	-0.0339868	0.055	0.078	0.00960753
Neuron_fHFD vs fLFD	Fos	7.05808e-07	-0.0339764	0.031	0.046	0.0123453
Neuron_fHFD vs fLFD	Bloc1s1	4.09834e-08	-0.033723	0.051	0.073	0.00071684
Neuron_fHFD vs fLFD	AC146911.1	3.49442e-07	-0.0334384	0.054	0.077	0.00611209
Neuron_fHFD vs fLFD	1810022K09Rik	1.65322e-06	-0.0333739	0.185	0.201	0.0289166
Neuron_fHFD vs fLFD	Pcyox1l	1.32363e-07	-0.032633	0.049	0.071	0.00231516
Neuron_fHFD vs fLFD	Tram1l1	1.03198e-09	-0.0318154	0.134	0.149	1.80503e-05
Neuron_fHFD vs fLFD	Gatm	2.99936e-07	-0.0310668	0.043	0.064	0.00524618
Neuron_fHFD vs fLFD	Mapk15	2.40058e-06	-0.029553	0.053	0.07	0.0419886
Neuron_fHFD vs fLFD	Fam213b	2.13694e-06	-0.028926	0.051	0.07	0.0373773
Neuron_fHFD vs fLFD	Rpl3	9.29798e-07	-0.0271779	0.216	0.225	0.0162631
Neuron_fHFD vs fLFD	Spry2	8.88613e-09	-0.0266727	0.023	0.041	0.000155427
Neuron_fHFD vs fLFD	Mkrn3	5.17019e-12	-0.0254778	0.012	0.029	9.04318e-08
Neuron_fHFD vs fLFD	Map7d2	1.29528e-06	-0.0245298	0.113	0.125	0.0226558
Neuron_fHFD vs fLFD	Fam181a	7.67483e-08	-0.0225721	0.017	0.033	0.0013424
Neuron_fHFD vs fLFD	Spag8	3.05597e-07	-0.021239	0.018	0.033	0.0053452
Neuron_fHFD vs fLFD	Gm43796	5.00317e-08	-0.0207207	0.014	0.028	0.000875105
Neuron_fHFD vs fLFD	Rilp	1.0482e-06	-0.0203984	0.02	0.034	0.018334
Neuron_fHFD vs fLFD	Acta2	8.75702e-12	-0.0151327	0.002	0.012	1.53169e-07
Neuron_fHFD vs fLFD	Gm20683	7.09629e-07	-0.0125625	0.005	0.014	0.0124121
Neuron_fHFD vs fLFD	Gm26870	1.44722e-07	-0.0119088	0.004	0.012	0.00253134
Neuron_fHFD vs fLFD	Sgcz	4.40584e-08	-0.0058975	0.164	0.154	0.000770626
Neuron_fHFD vs fLFD	Glyat	2.4253e-06	-0.00504902	0	0.003	0.042421
Neuron_fHFD vs fLFD	Gm28285	4.39732e-08	-0.00480899	0	0.003	0.000769135
Neuron_fHFD vs fLFD	Gm26848	9.78657e-08	-0.00456892	0	0.003	0.00171177
Neuron_fHFD vs fLFD	Gm30085	9.78657e-08	-0.00456892	0	0.003	0.00171177
Neuron_fHFD vs fLFD	Tex50	4.86092e-07	-0.00408866	0	0.003	0.00850224
Neuron_fHFD vs fLFD	Pjvk	1.08509e-06	-0.00384847	0	0.003	0.0189793
Neuron_fHFD vs fLFD	Crybg2	2.4253e-06	-0.00360824	0	0.003	0.042421
Neuron_fHFD vs fLFD	Gm45486	2.46446e-06	0.00387082	0.003	0	0.0431058
Neuron_fHFD vs fLFD	Gm42421	2.46446e-06	0.00387082	0.003	0	0.0431058
Neuron_fHFD vs fLFD	Hspa1b	2.46446e-06	0.00387082	0.003	0	0.0431058
Neuron_fHFD vs fLFD	Chat	1.30823e-06	0.00407426	0.003	0	0.0228822
Neuron_fHFD vs fLFD	Gm28196	1.30823e-06	0.00407426	0.003	0	0.0228822
Neuron_fHFD vs fLFD	Gm48708	1.30823e-06	0.00407426	0.003	0	0.0228822
Neuron_fHFD vs fLFD	Gm6569	1.30823e-06	0.00407426	0.003	0	0.0228822
Neuron_fHFD vs fLFD	Gm42488	6.95012e-07	0.00427767	0.003	0	0.0121565
Neuron_fHFD vs fLFD	Papln	1.30823e-06	0.00427767	0.003	0	0.0228822
Neuron_fHFD vs fLFD	Adam21	3.69503e-07	0.00448106	0.003	0	0.00646297
Neuron_fHFD vs fLFD	Nxf3	3.69503e-07	0.00448106	0.003	0	0.00646297
Neuron_fHFD vs fLFD	Slc9b1	1.96575e-07	0.00468441	0.003	0	0.0034383
Neuron_fHFD vs fLFD	Olfr873	1.96575e-07	0.00468441	0.003	0	0.0034383
Neuron_fHFD vs fLFD	Vax1	5.57324e-08	0.00509103	0.004	0	0.000974815
Neuron_fHFD vs fLFD	Gm43221	2.96984e-08	0.0052943	0.004	0	0.000519454
Neuron_fHFD vs fLFD	Hsd3b2	2.96984e-08	0.0052943	0.004	0	0.000519454
Neuron_fHFD vs fLFD	Gm15856	2.96984e-08	0.0052943	0.004	0	0.000519454
Neuron_fHFD vs fLFD	Slc22a13	5.57324e-08	0.0052943	0.004	0	0.000974815
Neuron_fHFD vs fLFD	Gm15867	8.4443e-09	0.00570075	0.004	0	0.000147699
Neuron_fHFD vs fLFD	S100a8	4.50546e-09	0.00691941	0.004	0	7.8805e-05
Neuron_fHFD vs fLFD	S100a9	2.40475e-09	0.00712242	0.004	0	4.20616e-05
Neuron_fHFD vs fLFD	Mhrt	7.81836e-07	0.0111897	0.012	0.004	0.0136751
Neuron_fHFD vs fLFD	AC154782.1	7.37169e-09	0.0115245	0.01	0.002	0.000128938
Neuron_fHFD vs fLFD	Vwc2l	2.84988e-06	0.011857	0.056	0.044	0.0498472
Neuron_fHFD vs fLFD	2410021H03Rik	4.97527e-18	0.0125929	0.009	0	8.70225e-14
Neuron_fHFD vs fLFD	Gm10848	1.46386e-06	0.0126089	0.014	0.005	0.0256043
Neuron_fHFD vs fLFD	Gm10371	1.32522e-06	0.013144	0.015	0.006	0.0231794
Neuron_fHFD vs fLFD	9530034E10Rik	2.59719e-07	0.0139779	0.015	0.005	0.00454274
Neuron_fHFD vs fLFD	Xlr4b	4.10858e-19	0.0144118	0.009	0	7.18632e-15
Neuron_fHFD vs fLFD	Slc6a20b	2.62742e-06	0.0161229	0.03	0.018	0.0459562
Neuron_fHFD vs fLFD	Cebpb	1.30869e-08	0.0165606	0.019	0.007	0.000228903
Neuron_fHFD vs fLFD	Mre11a	6.90018e-07	0.0172701	0.024	0.012	0.0120691
Neuron_fHFD vs fLFD	Smc2	7.02211e-07	0.0174029	0.033	0.02	0.0122824
Neuron_fHFD vs fLFD	Pou5f2	2.43663e-06	0.0185912	0.035	0.021	0.042619
Neuron_fHFD vs fLFD	Upf3b	5.1596e-07	0.01863	0.161	0.139	0.00902465
Neuron_fHFD vs fLFD	Jdp2	1.01215e-09	0.0187302	0.022	0.009	1.77036e-05
Neuron_fHFD vs fLFD	Man2b1	2.6377e-06	0.0196291	0.12	0.101	0.0461361
Neuron_fHFD vs fLFD	Sun2	1.08513e-06	0.0197676	0.034	0.019	0.01898
Neuron_fHFD vs fLFD	Dync1li2	9.82523e-08	0.0199831	0.162	0.14	0.00171853
Neuron_fHFD vs fLFD	Gm15520	3.91707e-07	0.0200122	0.036	0.021	0.00685134
Neuron_fHFD vs fLFD	Rrp8	6.33194e-08	0.020503	0.029	0.015	0.00110752
Neuron_fHFD vs fLFD	Sppl2a	1.83506e-07	0.0205584	0.13	0.11	0.00320971
Neuron_fHFD vs fLFD	Pycard	1.50093e-06	0.0209244	0.039	0.024	0.0262527
Neuron_fHFD vs fLFD	Cobl	2.40405e-06	0.0211601	0.057	0.041	0.0420493
Neuron_fHFD vs fLFD	Dnttip2	1.54246e-07	0.0216219	0.035	0.02	0.00269792
Neuron_fHFD vs fLFD	Tnnc1	1.19976e-06	0.0216219	0.035	0.02	0.0209851
Neuron_fHFD vs fLFD	Taf3	2.05205e-06	0.0216757	0.043	0.027	0.0358923
Neuron_fHFD vs fLFD	Skp2	2.20299e-06	0.0217672	0.052	0.035	0.0385325
Neuron_fHFD vs fLFD	Fam122a	1.52519e-06	0.0220393	0.053	0.036	0.0266771
Neuron_fHFD vs fLFD	Pde6a	1.30686e-07	0.0223274	0.032	0.017	0.00228582
Neuron_fHFD vs fLFD	Xlr3b	1.021e-09	0.0224798	0.026	0.011	1.78582e-05
Neuron_fHFD vs fLFD	A830092H15Rik	3.45784e-09	0.0226823	0.033	0.016	6.0481e-05
Neuron_fHFD vs fLFD	Brwd3	8.21124e-07	0.0235108	0.056	0.038	0.0143623
Neuron_fHFD vs fLFD	Rfx7	9.3962e-07	0.0238727	0.208	0.182	0.0164349
Neuron_fHFD vs fLFD	Ptprg	1.64781e-06	0.0239165	0.1	0.079	0.0288218
Neuron_fHFD vs fLFD	Als2	1.48438e-06	0.0241687	0.054	0.036	0.0259632
Neuron_fHFD vs fLFD	Znhit6	6.15193e-07	0.0243199	0.058	0.04	0.0107603
Neuron_fHFD vs fLFD	Fnbp4	8.86071e-07	0.0243954	0.145	0.122	0.0154983
Neuron_fHFD vs fLFD	Adcy9	5.95581e-09	0.0245355	0.036	0.019	0.000104173
Neuron_fHFD vs fLFD	Spopl	1.62294e-08	0.0247803	0.12	0.096	0.000283868
Neuron_fHFD vs fLFD	Zdhhc18	2.79277e-07	0.0249637	0.094	0.073	0.00488484
Neuron_fHFD vs fLFD	Zfp609	1.91715e-09	0.0250377	0.043	0.025	3.35328e-05
Neuron_fHFD vs fLFD	Cmc2	5.85822e-07	0.0251112	0.045	0.028	0.0102466
Neuron_fHFD vs fLFD	E230001N04Rik	1.72898e-08	0.0252801	0.037	0.02	0.000302416
Neuron_fHFD vs fLFD	Wwp2	7.13471e-08	0.0253305	0.076	0.055	0.00124793
Neuron_fHFD vs fLFD	Soga1	1.32348e-07	0.0255028	0.045	0.027	0.0023149
Neuron_fHFD vs fLFD	Hpgds	3.72788e-07	0.0256209	0.043	0.026	0.00652043
Neuron_fHFD vs fLFD	Gm26606	8.23719e-07	0.0256514	0.048	0.03	0.0144077
Neuron_fHFD vs fLFD	Srp72	2.76862e-06	0.0258276	0.124	0.101	0.048426
Neuron_fHFD vs fLFD	Plekhm3	5.3537e-08	0.0259537	0.053	0.034	0.000936416
Neuron_fHFD vs fLFD	Xkr4	1.09016e-06	0.0263272	0.058	0.038	0.0190679
Neuron_fHFD vs fLFD	Manba	1.16209e-07	0.0264756	0.046	0.028	0.00203262
Neuron_fHFD vs fLFD	Gm14827	1.67828e-07	0.0265997	0.095	0.073	0.00293547
Neuron_fHFD vs fLFD	Deptor	8.64561e-08	0.0268339	0.042	0.024	0.0015122
Neuron_fHFD vs fLFD	Acp6	5.59394e-07	0.0269191	0.054	0.035	0.00978435
Neuron_fHFD vs fLFD	Hmgxb4	1.06815e-07	0.0270878	0.05	0.03	0.0018683
Neuron_fHFD vs fLFD	Ier5l	9.4108e-11	0.0270952	0.036	0.017	1.64604e-06
Neuron_fHFD vs fLFD	Gm45509	1.38169e-11	0.0273013	0.034	0.015	2.41671e-07
Neuron_fHFD vs fLFD	Ccdc177	2.11482e-08	0.0273734	0.046	0.027	0.000369904
Neuron_fHFD vs fLFD	Brf1	5.31264e-08	0.0277319	0.055	0.034	0.000929235
Neuron_fHFD vs fLFD	Zfp933	4.80264e-09	0.0277595	0.048	0.027	8.40029e-05
Neuron_fHFD vs fLFD	Mcmdc2	4.4685e-08	0.0277712	0.054	0.034	0.000781585
Neuron_fHFD vs fLFD	Ppp1r12a	1.3347e-08	0.0277779	0.18	0.151	0.000233453
Neuron_fHFD vs fLFD	Cebpz	2.19906e-06	0.0277817	0.079	0.058	0.0384637
Neuron_fHFD vs fLFD	Tmem65	1.73854e-06	0.0278546	0.071	0.05	0.0304088
Neuron_fHFD vs fLFD	Slk	7.90778e-07	0.0278967	0.061	0.041	0.0138315
Neuron_fHFD vs fLFD	Ints9	2.46935e-06	0.0279251	0.063	0.043	0.0431914
Neuron_fHFD vs fLFD	Sntb2	1.06783e-09	0.0280371	0.046	0.026	1.86773e-05
Neuron_fHFD vs fLFD	Gm48960	1.12054e-06	0.0281391	0.058	0.038	0.0195994
Neuron_fHFD vs fLFD	Stk24	7.05507e-11	0.0282307	0.039	0.019	1.234e-06
Neuron_fHFD vs fLFD	Gm10076	9.98285e-11	0.028579	0.04	0.02	1.7461e-06
Neuron_fHFD vs fLFD	Smad7	2.31264e-06	0.0288275	0.074	0.053	0.0404503
Neuron_fHFD vs fLFD	Ddx27	1.37157e-06	0.028842	0.094	0.072	0.0239901
Neuron_fHFD vs fLFD	Ftl1-ps1	1.48303e-07	0.0288482	0.062	0.041	0.00259397
Neuron_fHFD vs fLFD	Rbsn	4.73578e-07	0.0288525	0.062	0.042	0.00828335
Neuron_fHFD vs fLFD	Nhsl2	4.33032e-07	0.028874	0.058	0.038	0.00757416
Neuron_fHFD vs fLFD	Gm26691	2.65074e-06	0.0290045	0.07	0.049	0.0463642
Neuron_fHFD vs fLFD	Esyt3	2.71936e-06	0.0291632	0.073	0.052	0.0475644
Neuron_fHFD vs fLFD	Sos1	2.25725e-06	0.0291911	0.085	0.063	0.0394815
Neuron_fHFD vs fLFD	Ccdc12	2.15037e-07	0.0292052	0.144	0.118	0.00376122
Neuron_fHFD vs fLFD	Btbd7	1.5847e-06	0.0293944	0.153	0.127	0.0277181
Neuron_fHFD vs fLFD	Prmt9	1.41876e-06	0.0294372	0.088	0.065	0.0248156
Neuron_fHFD vs fLFD	Fam107a	9.23632e-11	0.029509	0.043	0.022	1.61552e-06
Neuron_fHFD vs fLFD	Klhl33	5.11878e-08	0.0295607	0.065	0.043	0.000895326
Neuron_fHFD vs fLFD	Usp36	2.26702e-06	0.0295967	0.131	0.106	0.0396524
Neuron_fHFD vs fLFD	Dlgap2	5.06589e-07	0.0296145	0.064	0.043	0.00886075
Neuron_fHFD vs fLFD	H1fx	6.88437e-14	0.0296698	0.035	0.014	1.20415e-09
Neuron_fHFD vs fLFD	Gm26609	9.66704e-11	0.0297046	0.042	0.022	1.69086e-06
Neuron_fHFD vs fLFD	Luzp1	2.70279e-07	0.0298264	0.06	0.039	0.00472746
Neuron_fHFD vs fLFD	Scn2b	5.18505e-07	0.0298401	0.177	0.149	0.00906918
Neuron_fHFD vs fLFD	Zfp410	2.4617e-06	0.0298753	0.103	0.079	0.0430575
Neuron_fHFD vs fLFD	B430010I23Rik	2.11956e-09	0.0298932	0.049	0.028	3.70732e-05
Neuron_fHFD vs fLFD	Sox5	1.94745e-06	0.0299222	0.067	0.047	0.0340628
Neuron_fHFD vs fLFD	Rab23	2.03569e-06	0.029949	0.077	0.055	0.0356063
Neuron_fHFD vs fLFD	Pibf1	1.30591e-06	0.030143	0.107	0.083	0.0228417
Neuron_fHFD vs fLFD	Clmn	2.5467e-06	0.030313	0.091	0.068	0.0445443
Neuron_fHFD vs fLFD	Samd4	6.68657e-08	0.0305491	0.079	0.056	0.00116955
Neuron_fHFD vs fLFD	Tmem164	3.94748e-07	0.0305943	0.065	0.043	0.00690453
Neuron_fHFD vs fLFD	9530077C05Rik	1.75477e-08	0.0306048	0.076	0.053	0.000306926
Neuron_fHFD vs fLFD	Fbll1	8.179e-11	0.0306464	0.054	0.031	1.43059e-06
Neuron_fHFD vs fLFD	Rpia	3.35913e-07	0.0306999	0.074	0.051	0.00587545
Neuron_fHFD vs fLFD	Nfatc3	8.8721e-08	0.030715	0.083	0.059	0.00155182
Neuron_fHFD vs fLFD	Rnf216	2.72567e-06	0.0308604	0.078	0.056	0.0476747
Neuron_fHFD vs fLFD	Eid2	3.17792e-13	0.0308734	0.038	0.017	5.5585e-09
Neuron_fHFD vs fLFD	Nim1k	1.18762e-06	0.0308993	0.077	0.054	0.0207727
Neuron_fHFD vs fLFD	Ogfrl1	6.76954e-07	0.030903	0.097	0.073	0.0118406
Neuron_fHFD vs fLFD	Bcl7c	3.54213e-07	0.0309702	0.068	0.046	0.00619554
Neuron_fHFD vs fLFD	Ccdc22	4.802e-07	0.0310369	0.069	0.047	0.00839919
Neuron_fHFD vs fLFD	Golga3	6.01773e-08	0.031041	0.096	0.071	0.00105256
Neuron_fHFD vs fLFD	E130308A19Rik	1.11206e-06	0.0311993	0.077	0.055	0.019451
Neuron_fHFD vs fLFD	Sft2d3	1.26402e-07	0.0314903	0.07	0.047	0.0022109
Neuron_fHFD vs fLFD	Pag1	8.32659e-07	0.0315052	0.078	0.055	0.014564
Neuron_fHFD vs fLFD	2310057M21Rik	1.60413e-06	0.0315579	0.081	0.058	0.0280579
Neuron_fHFD vs fLFD	Bud23	1.45891e-06	0.031783	0.134	0.107	0.0255178
Neuron_fHFD vs fLFD	Pi4k2a	1.29867e-08	0.0318316	0.071	0.047	0.000227151
Neuron_fHFD vs fLFD	Lgals8	1.66527e-06	0.0318466	0.117	0.091	0.0291273
Neuron_fHFD vs fLFD	Map4k3	2.04359e-06	0.0319451	0.093	0.069	0.0357445
Neuron_fHFD vs fLFD	Golga1	1.04159e-07	0.031988	0.103	0.077	0.00182184
Neuron_fHFD vs fLFD	Bbx	4.59994e-07	0.0320787	0.076	0.053	0.00804576
Neuron_fHFD vs fLFD	Ankrd26	9.10961e-09	0.032137	0.061	0.038	0.000159336
Neuron_fHFD vs fLFD	Xpot	7.68942e-07	0.0323267	0.089	0.065	0.0134496
Neuron_fHFD vs fLFD	Hnrnpul1	2.67925e-07	0.0323804	0.148	0.12	0.00468628
Neuron_fHFD vs fLFD	Hist3h2a	2.18247e-09	0.0324158	0.061	0.037	3.81736e-05
Neuron_fHFD vs fLFD	Scaf8	2.35313e-06	0.0324507	0.096	0.072	0.0411587
Neuron_fHFD vs fLFD	Zranb1	2.10279e-06	0.0324816	0.176	0.147	0.0367799
Neuron_fHFD vs fLFD	Slit3	4.19459e-12	0.0325173	0.049	0.025	7.33676e-08
Neuron_fHFD vs fLFD	Gm26981	1.60318e-09	0.0325973	0.058	0.034	2.80412e-05
Neuron_fHFD vs fLFD	Fbxl17	2.1776e-08	0.0326112	0.064	0.042	0.000380883
Neuron_fHFD vs fLFD	Zfp131	4.98201e-08	0.0326384	0.08	0.055	0.000871403
Neuron_fHFD vs fLFD	Ttf1	2.09854e-09	0.0330151	0.058	0.035	3.67056e-05
Neuron_fHFD vs fLFD	St7	1.246e-06	0.03312	0.18	0.15	0.0217938
Neuron_fHFD vs fLFD	Zmat4	1.40493e-06	0.033301	0.09	0.066	0.0245736
Neuron_fHFD vs fLFD	BC030499	2.44143e-06	0.0334327	0.076	0.054	0.042703
Neuron_fHFD vs fLFD	Kif17	4.87404e-08	0.0335513	0.07	0.046	0.000852519
Neuron_fHFD vs fLFD	Cep250	1.8424e-08	0.0336687	0.117	0.089	0.000322254
Neuron_fHFD vs fLFD	Khdrbs3	1.45318e-08	0.0338206	0.116	0.087	0.000254176
Neuron_fHFD vs fLFD	Prkx	3.66052e-10	0.0341015	0.066	0.041	6.40262e-06
Neuron_fHFD vs fLFD	Prdm15	1.8504e-06	0.0341847	0.095	0.07	0.0323653
Neuron_fHFD vs fLFD	Hipk2	5.68416e-07	0.0342876	0.092	0.066	0.00994216
Neuron_fHFD vs fLFD	Pcmtd2	1.48027e-06	0.0343637	0.138	0.11	0.0258913
[truncated: 4,258 more rows]

## Sheet: GO_DEGs_MajorClusters
GO enrichment analysis of DEGs between different maternal dieteray groups in major clustsers (top 3 in number of DEGs)
ONTOLOGY	ID	Description	pvalue	p.adjust	qvalue	geneID	Count	Comparisons	GeneRatio	BgRatio
BP	GO:0050808	synapse organization	1.36462e-08	1.0234e-05	7.23391e-06	Oxt/Ndrg2/Bcan/Il1rapl1/Slitrk2/Ncan/Sparcl1/Nrxn1/Apoe/Malat1	10	Astrocytes_mHFD vs fHFD	0.196078	0.0171444
BP	GO:0050807	regulation of synapse organization	1.96438e-08	1.0234e-05	7.23391e-06	Oxt/Il1rapl1/Slitrk2/Ncan/Sparcl1/Nrxn1/Apoe/Malat1	8	Astrocytes_mHFD vs fHFD	0.156863	0.00912751
BP	GO:0050803	regulation of synapse structure or activity	2.47796e-08	1.0234e-05	7.23391e-06	Oxt/Il1rapl1/Slitrk2/Ncan/Sparcl1/Nrxn1/Apoe/Malat1	8	Astrocytes_mHFD vs fHFD	0.156863	0.00940515
BP	GO:0097090	presynaptic membrane organization	1.47539e-06	0.000457004	0.000323034	Il1rapl1/Nrxn1/Apoe	3	Astrocytes_mHFD vs fHFD	0.0588235	0.00045117
BP	GO:0043084	penile erection	2.87808e-06	0.000713187	0.000504118	Oxt/Avp/Ednrb	3	Astrocytes_mHFD vs fHFD	0.0588235	0.000555286
BP	GO:0055078	sodium ion homeostasis	3.94466e-06	0.000814573	0.000575782	Oxt/Avp/Atp1a3/Ednrb	4	Astrocytes_mHFD vs fHFD	0.0784314	0.00208232
BP	GO:0007625	grooming behavior	9.02267e-06	0.00125774	0.000889036	Oxt/Avp/Nrxn1	3	Astrocytes_mHFD vs fHFD	0.0588235	0.000798223
BP	GO:0000375	RNA splicing, via transesterification reactions	1.01615e-05	0.00125774	0.000889036	Hnrnpa2b1/Snrnp70/Luc7l3/Prpf4b/Son/Malat1	6	Astrocytes_mHFD vs fHFD	0.117647	0.0097522
BP	GO:0000377	RNA splicing, via transesterification reactions with bulged adenosine as nucleophile	1.01615e-05	0.00125774	0.000889036	Hnrnpa2b1/Snrnp70/Luc7l3/Prpf4b/Son/Malat1	6	Astrocytes_mHFD vs fHFD	0.117647	0.0097522
BP	GO:0000398	mRNA splicing, via spliceosome	1.01615e-05	0.00125774	0.000889036	Hnrnpa2b1/Snrnp70/Luc7l3/Prpf4b/Son/Malat1	6	Astrocytes_mHFD vs fHFD	0.117647	0.0097522
BP	GO:0007620	copulation	1.16885e-05	0.00125774	0.000889036	Oxt/Avp/Ednrb	3	Astrocytes_mHFD vs fHFD	0.0588235	0.000867634
BP	GO:0051965	positive regulation of synapse assembly	1.24647e-05	0.00125774	0.000889036	Oxt/Il1rapl1/Slitrk2/Nrxn1	4	Astrocytes_mHFD vs fHFD	0.0784314	0.00277643
BP	GO:0035813	regulation of renal sodium excretion	1.31966e-05	0.00125774	0.000889036	Oxt/Avp/Ednrb	3	Astrocytes_mHFD vs fHFD	0.0588235	0.000902339
BP	GO:0035812	renal sodium excretion	1.8477e-05	0.00163521	0.00115585	Oxt/Avp/Ednrb	3	Astrocytes_mHFD vs fHFD	0.0588235	0.00100646
BP	GO:0044062	regulation of excretion	2.49872e-05	0.00206394	0.0014589	Oxt/Avp/Ednrb	3	Astrocytes_mHFD vs fHFD	0.0588235	0.00111057
BP	GO:0099560	synaptic membrane adhesion	3.00707e-05	0.0023286	0.00164598	Slitrk2/Sparcl1/Nrxn1	3	Astrocytes_mHFD vs fHFD	0.0588235	0.00117998
BP	GO:0097254	renal tubular secretion	4.21814e-05	0.00290348	0.00205233	Oxt/Avp/Ednrb	3	Astrocytes_mHFD vs fHFD	0.0588235	0.0013188
BP	GO:1905606	regulation of presynapse assembly	4.21814e-05	0.00290348	0.00205233	Il1rapl1/Slitrk2/Nrxn1	3	Astrocytes_mHFD vs fHFD	0.0588235	0.0013188
BP	GO:0048024	regulation of mRNA splicing, via spliceosome	4.69499e-05	0.00306163	0.00216412	Hnrnpa2b1/Snrnp70/Son/Malat1	4	Astrocytes_mHFD vs fHFD	0.0784314	0.003887
BP	GO:0099174	regulation of presynapse organization	5.71161e-05	0.0034222	0.00241899	Il1rapl1/Slitrk2/Nrxn1	3	Astrocytes_mHFD vs fHFD	0.0588235	0.00145762
BP	GO:0098801	regulation of renal system process	6.13232e-05	0.0034222	0.00241899	Oxt/Avp/Ednrb	3	Astrocytes_mHFD vs fHFD	0.0588235	0.00149233
BP	GO:0051963	regulation of synapse assembly	6.34718e-05	0.0034222	0.00241899	Oxt/Il1rapl1/Slitrk2/Nrxn1	4	Astrocytes_mHFD vs fHFD	0.0784314	0.00419935
BP	GO:0060047	heart contraction	6.35275e-05	0.0034222	0.00241899	Oxt/Pmch/Atp1a3/Uty/Ednrb	5	Astrocytes_mHFD vs fHFD	0.0980392	0.00825987
BP	GO:1901890	positive regulation of cell junction assembly	6.9817e-05	0.0036043	0.00254771	Oxt/Il1rapl1/Slitrk2/Nrxn1	4	Astrocytes_mHFD vs fHFD	0.0784314	0.00430346
BP	GO:0008380	RNA splicing	7.73675e-05	0.00381803	0.00269878	Hnrnpa2b1/Snrnp70/Luc7l3/Prpf4b/Son/Malat1	6	Astrocytes_mHFD vs fHFD	0.117647	0.014021
BP	GO:0003015	heart process	8.01201e-05	0.00381803	0.00269878	Oxt/Pmch/Atp1a3/Uty/Ednrb	5	Astrocytes_mHFD vs fHFD	0.0980392	0.00867634
BP	GO:0007617	mating behavior	0.000121573	0.00537962	0.0038026	Oxt/Avp/Ednrb	3	Astrocytes_mHFD vs fHFD	0.0588235	0.00187409
BP	GO:0099054	presynapse assembly	0.000121573	0.00537962	0.0038026	Il1rapl1/Slitrk2/Nrxn1	3	Astrocytes_mHFD vs fHFD	0.0588235	0.00187409
BP	GO:0007588	excretion	0.000135527	0.0056568	0.00399852	Oxt/Avp/Ednrb	3	Astrocytes_mHFD vs fHFD	0.0588235	0.0019435
BP	GO:0097105	presynaptic membrane assembly	0.000136969	0.0056568	0.00399852	Il1rapl1/Nrxn1	2	Astrocytes_mHFD vs fHFD	0.0392157	0.000347054
BP	GO:0050684	regulation of mRNA processing	0.000145765	0.00582588	0.00411804	Hnrnpa2b1/Snrnp70/Son/Malat1	4	Astrocytes_mHFD vs fHFD	0.0784314	0.0052058
BP	GO:0045924	regulation of female receptivity	0.000167216	0.00627821	0.00443777	Oxt/Avp	2	Astrocytes_mHFD vs fHFD	0.0392157	0.000381759
BP	GO:0060405	regulation of penile erection	0.000167216	0.00627821	0.00443777	Oxt/Ednrb	2	Astrocytes_mHFD vs fHFD	0.0392157	0.000381759
BP	GO:0099172	presynapse organization	0.000174868	0.0063165	0.00446483	Il1rapl1/Slitrk2/Nrxn1	3	Astrocytes_mHFD vs fHFD	0.0588235	0.00211703
BP	GO:0006397	mRNA processing	0.00018059	0.0063165	0.00446483	Hnrnpa2b1/Snrnp70/Luc7l3/Prpf4b/Son/Malat1	6	Astrocytes_mHFD vs fHFD	0.117647	0.0163809
BP	GO:0035176	social behavior	0.00018353	0.0063165	0.00446483	Oxt/Avp/Nrxn1	3	Astrocytes_mHFD vs fHFD	0.0588235	0.00215173
BP	GO:0043484	regulation of RNA splicing	0.000200494	0.00671384	0.00474569	Hnrnpa2b1/Snrnp70/Son/Malat1	4	Astrocytes_mHFD vs fHFD	0.0784314	0.00565697
BP	GO:0051703	biological process involved in intraspecies interaction between organisms	0.000211176	0.00688546	0.004867	Oxt/Avp/Nrxn1	3	Astrocytes_mHFD vs fHFD	0.0588235	0.00225585
BP	GO:0040029	regulation of gene expression, epigenetic	0.000219961	0.00697041	0.00492705	Xist/Meg3/Tsix/Uty	4	Astrocytes_mHFD vs fHFD	0.0784314	0.00579579
BP	GO:0055067	monovalent inorganic cation homeostasis	0.000225034	0.00697041	0.00492705	Oxt/Avp/Atp1a3/Ednrb	4	Astrocytes_mHFD vs fHFD	0.0784314	0.0058305
BP	GO:0019098	reproductive behavior	0.000241388	0.00726391	0.00513451	Oxt/Avp/Ednrb	3	Astrocytes_mHFD vs fHFD	0.0588235	0.00235996
BP	GO:0006874	cellular calcium ion homeostasis	0.000246234	0.00726391	0.00513451	Oxt/Avp/Pmch/Grina/Ednrb/Apoe	6	Astrocytes_mHFD vs fHFD	0.117647	0.0173527
BP	GO:0015849	organic acid transport	0.000256752	0.00739804	0.00522932	Oxt/Avp/Slc7a10/Acsl3/Apoe	5	Astrocytes_mHFD vs fHFD	0.0980392	0.0111404
BP	GO:0060180	female mating behavior	0.000275728	0.00776426	0.00548818	Oxt/Avp	2	Astrocytes_mHFD vs fHFD	0.0392157	0.000485875
BP	GO:0035815	positive regulation of renal sodium excretion	0.000317788	0.00874976	0.00618478	Oxt/Ednrb	2	Astrocytes_mHFD vs fHFD	0.0392157	0.00052058
BP	GO:0007416	synapse assembly	0.00038121	0.0102476	0.00724353	Oxt/Il1rapl1/Slitrk2/Nrxn1	4	Astrocytes_mHFD vs fHFD	0.0784314	0.00669813
BP	GO:0031644	regulation of nervous system process	0.00038873	0.0102476	0.00724353	Oxt/Avp/Ednrb/Nrxn1	4	Astrocytes_mHFD vs fHFD	0.0784314	0.00673284
BP	GO:0042711	maternal behavior	0.000410679	0.0103843	0.00734018	Oxt/Avp	2	Astrocytes_mHFD vs fHFD	0.0392157	0.000589991
BP	GO:0042756	drinking behavior	0.000410679	0.0103843	0.00734018	Oxt/Pmch	2	Astrocytes_mHFD vs fHFD	0.0392157	0.000589991
BP	GO:0051962	positive regulation of nervous system development	0.00042856	0.0106197	0.00750656	Oxt/Il1rapl1/Slitrk2/Nrxn1/Apoe	5	Astrocytes_mHFD vs fHFD	0.0980392	0.0124592
BP	GO:0060746	parental behavior	0.000461491	0.0112115	0.00792489	Oxt/Avp	2	Astrocytes_mHFD vs fHFD	0.0392157	0.000624696
BP	GO:0099173	postsynapse organization	0.000496413	0.011828	0.00836064	Ndrg2/Il1rapl1/Nrxn1/Apoe	4	Astrocytes_mHFD vs fHFD	0.0784314	0.00718401
BP	GO:0098742	cell-cell adhesion via plasma-membrane adhesion molecules	0.000562452	0.0131486	0.00929415	Il1rapl1/Slitrk2/Sparcl1/Nrxn1	4	Astrocytes_mHFD vs fHFD	0.0784314	0.00742695
BP	GO:0008217	regulation of blood pressure	0.000623841	0.0140534	0.0099337	Oxt/Avp/Pmch/Ednrb	4	Astrocytes_mHFD vs fHFD	0.0784314	0.00763518
BP	GO:1901888	regulation of cell junction assembly	0.000623841	0.0140534	0.0099337	Oxt/Il1rapl1/Slitrk2/Nrxn1	4	Astrocytes_mHFD vs fHFD	0.0784314	0.00763518
BP	GO:0034377	plasma lipoprotein particle assembly	0.000693613	0.0150759	0.0106565	Acsl3/Apoe	2	Astrocytes_mHFD vs fHFD	0.0392157	0.000763518
BP	GO:0072578	neurotransmitter-gated ion channel clustering	0.000693613	0.0150759	0.0106565	Nrxn1/Apoe	2	Astrocytes_mHFD vs fHFD	0.0392157	0.000763518
BP	GO:0015908	fatty acid transport	0.000705734	0.0150759	0.0106565	Oxt/Acsl3/Apoe	3	Astrocytes_mHFD vs fHFD	0.0588235	0.00340112
BP	GO:0050795	regulation of behavior	0.000770386	0.0161781	0.0114355	Pmch/Nrxn1/Apoe	3	Astrocytes_mHFD vs fHFD	0.0588235	0.00350524
BP	GO:0046889	positive regulation of lipid biosynthetic process	0.000910734	0.0188067	0.0132935	Avp/Acsl3/Apoe	3	Astrocytes_mHFD vs fHFD	0.0588235	0.00371347
BP	GO:0065005	protein-lipid complex assembly	0.000971456	0.0197317	0.0139474	Acsl3/Apoe	2	Astrocytes_mHFD vs fHFD	0.0392157	0.000902339
BP	GO:0099175	regulation of postsynapse organization	0.00101274	0.0202384	0.0143055	Il1rapl1/Nrxn1/Apoe	3	Astrocytes_mHFD vs fHFD	0.0588235	0.00385229
BP	GO:0002027	regulation of heart rate	0.00103932	0.0202884	0.0143409	Oxt/Pmch/Ednrb	3	Astrocytes_mHFD vs fHFD	0.0588235	0.003887
BP	GO:0035809	regulation of urine volume	0.00104799	0.0202884	0.0143409	Oxt/Ednrb	2	Astrocytes_mHFD vs fHFD	0.0392157	0.000937044
BP	GO:0016577	histone demethylation	0.00112732	0.021163	0.0149591	Kdm5d/Uty	2	Astrocytes_mHFD vs fHFD	0.0392157	0.00097175
BP	GO:0070076	histone lysine demethylation	0.00112732	0.021163	0.0149591	Kdm5d/Uty	2	Astrocytes_mHFD vs fHFD	0.0392157	0.00097175
BP	GO:0016055	Wnt signaling pathway	0.00119385	0.0220773	0.0156054	Ndrg2/Uty/Ednrb/Plpp3/Apoe	5	Astrocytes_mHFD vs fHFD	0.0980392	0.0156521
BP	GO:0198738	cell-cell signaling by wnt	0.00121745	0.0221826	0.0156798	Ndrg2/Uty/Ednrb/Plpp3/Apoe	5	Astrocytes_mHFD vs fHFD	0.0980392	0.0157215
BP	GO:1903522	regulation of blood circulation	0.00126201	0.0226614	0.0160182	Oxt/Avp/Pmch/Ednrb	4	Astrocytes_mHFD vs fHFD	0.0784314	0.00923162
BP	GO:0003014	renal system process	0.00136123	0.0240937	0.0170307	Oxt/Avp/Ednrb	3	Astrocytes_mHFD vs fHFD	0.0588235	0.00426876
BP	GO:0006482	protein demethylation	0.00147256	0.0249933	0.0176665	Kdm5d/Uty	2	Astrocytes_mHFD vs fHFD	0.0392157	0.00111057
BP	GO:0008214	protein dealkylation	0.00147256	0.0249933	0.0176665	Kdm5d/Uty	2	Astrocytes_mHFD vs fHFD	0.0392157	0.00111057
BP	GO:0060074	synapse maturation	0.00147256	0.0249933	0.0176665	Bcan/Nrxn1	2	Astrocytes_mHFD vs fHFD	0.0392157	0.00111057
BP	GO:0009048	dosage compensation by inactivation of X chromosome	0.00186196	0.0311752	0.0220363	Xist/Tsix	2	Astrocytes_mHFD vs fHFD	0.0392157	0.00124939
BP	GO:0019934	cGMP-mediated signaling	0.00196613	0.0324805	0.0229589	Ednrb/Apoe	2	Astrocytes_mHFD vs fHFD	0.0392157	0.0012841
BP	GO:0060070	canonical Wnt signaling pathway	0.00205536	0.0333568	0.0235783	Uty/Ednrb/Plpp3/Apoe	4	Astrocytes_mHFD vs fHFD	0.0784314	0.0105504
BP	GO:0007549	dosage compensation	0.00207302	0.0333568	0.0235783	Xist/Tsix	2	Astrocytes_mHFD vs fHFD	0.0392157	0.0013188
BP	GO:1903311	regulation of mRNA metabolic process	0.00215506	0.0342323	0.0241972	Hnrnpa2b1/Snrnp70/Son/Malat1	4	Astrocytes_mHFD vs fHFD	0.0784314	0.0106892
BP	GO:0030431	sleep	0.00229489	0.0357887	0.0252973	Oxt/Pmch	2	Astrocytes_mHFD vs fHFD	0.0392157	0.00138821
BP	GO:0006936	muscle contraction	0.00231081	0.0357887	0.0252973	Oxt/Atp1a3/Uty/Ednrb	4	Astrocytes_mHFD vs fHFD	0.0784314	0.0108975
BP	GO:0071827	plasma lipoprotein particle organization	0.00240985	0.0368618	0.0260558	Acsl3/Apoe	2	Astrocytes_mHFD vs fHFD	0.0392157	0.00142292
BP	GO:0071825	protein-lipid complex subunit organization	0.00289634	0.043763	0.030934	Acsl3/Apoe	2	Astrocytes_mHFD vs fHFD	0.0392157	0.00156174
BP	GO:0001941	postsynaptic membrane organization	0.00328892	0.0490961	0.0347037	Nrxn1/Apoe	2	Astrocytes_mHFD vs fHFD	0.0392157	0.00166586
BP	GO:0070371	ERK1 and ERK2 cascade	0.00337695	0.0498101	0.0352083	Avp/Ndrg2/Nrxn1/Apoe	4	Astrocytes_mHFD vs fHFD	0.0784314	0.0121122
BP	GO:0050684	regulation of mRNA processing	2.44788e-07	0.000589448	0.000472569	Nup98/Safb2/Dhx36/Ahcyl1/Tra2a/Qk/Malat1/Son	8	Astrocytes_fHFD vs fLFD	0.0661157	0.0052058
BP	GO:0006397	mRNA processing	7.57703e-07	0.000912274	0.000731382	Ddx46/Nup98/Rbm26/Safb2/Srsf5/Dhx36/Plcb1/Ahcyl1/Tra2a/Qk/Malat1/Son	12	Astrocytes_fHFD vs fLFD	0.0991736	0.0163809
BP	GO:1903311	regulation of mRNA metabolic process	6.42703e-06	0.0030699	0.00246118	Nup98/Safb2/Tnrc6b/Dhx36/Ahcyl1/Tra2a/Qk/Malat1/Son	9	Astrocytes_fHFD vs fLFD	0.0743802	0.0106892
BP	GO:0071383	cellular response to steroid hormone stimulus	6.75244e-06	0.0030699	0.00246118	Kdm3a/Safb2/Ncor1/Calr/Klf9/Fam107a/Ntrk2	7	Astrocytes_fHFD vs fLFD	0.0578512	0.00576109
BP	GO:0031647	regulation of protein stability	7.31449e-06	0.0030699	0.00246118	Cd81/Mt3/Clu/Hip1/Smo/Ncor1/Cdc37l1/Calr/Fam107a	9	Astrocytes_fHFD vs fLFD	0.0743802	0.0108628
BP	GO:0030518	intracellular steroid hormone receptor signaling pathway	7.64926e-06	0.0030699	0.00246118	Kdm3a/Safb2/Ncor1/Calr/Klf9/Ntrk2	6	Astrocytes_fHFD vs fLFD	0.0495868	0.00385229
BP	GO:0043401	steroid hormone mediated signaling pathway	1.08693e-05	0.00373903	0.00299763	Kdm3a/Safb2/Ncor1/Calr/Klf9/Ntrk2	6	Astrocytes_fHFD vs fLFD	0.0495868	0.00409523
BP	GO:0050821	protein stabilization	1.9224e-05	0.00507861	0.00407159	Mt3/Clu/Hip1/Smo/Ncor1/Cdc37l1/Calr	7	Astrocytes_fHFD vs fLFD	0.0578512	0.00676754
BP	GO:2000036	regulation of stem cell population maintenance	2.1719e-05	0.00507861	0.00407159	Ptn/Smo/Kdm3a/Tead1	4	Astrocytes_fHFD vs fLFD	0.0330579	0.00135351
BP	GO:1905475	regulation of protein localization to membrane	2.26212e-05	0.00507861	0.00407159	Ptn/Cd81/Actb/Pid1/Ogt/Tnik/Sorbs1	7	Astrocytes_fHFD vs fLFD	0.0578512	0.00694107
BP	GO:0050767	regulation of neurogenesis	2.31996e-05	0.00507861	0.00407159	Ptn/Mt3/Smo/Cit/Daam2/Dhx36/Macf1/Qk/Tnik/Ntrk2	10	Astrocytes_fHFD vs fLFD	0.0826446	0.0157909
BP	GO:0034249	negative regulation of cellular amide metabolic process	4.03644e-05	0.00809978	0.00649371	Clu/Rtn1/Tnrc6b/Dhx36/Calr/Qk/Ntrk2	7	Astrocytes_fHFD vs fLFD	0.0578512	0.00760047
BP	GO:0050808	synapse organization	4.64183e-05	0.00813123	0.00651891	Ptn/Actb/Tuba1a/Cacna1a/Dhx36/Mdga2/Nrcam/Malat1/Sorbs1/Ntrk2	10	Astrocytes_fHFD vs fLFD	0.0826446	0.0171444
BP	GO:0048511	rhythmic process	4.8124e-05	0.00813123	0.00651891	Ptgds/Ptn/Kdm2a/Ncor1/Klf9/Ogt/Mat2a/Ntrk2	8	Astrocytes_fHFD vs fLFD	0.0661157	0.0106545
BP	GO:0048545	response to steroid hormone	5.06513e-05	0.00813123	0.00651891	Kdm3a/Safb2/Ncor1/Calr/Klf9/Fam107a/Ntrk2	7	Astrocytes_fHFD vs fLFD	0.0578512	0.00787811
BP	GO:0043484	regulation of RNA splicing	6.71608e-05	0.00984085	0.00788954	Nup98/Srsf5/Tra2a/Qk/Malat1/Son	6	Astrocytes_fHFD vs fLFD	0.0495868	0.00565697
BP	GO:0009755	hormone-mediated signaling pathway	6.94744e-05	0.00984085	0.00788954	Kdm3a/Safb2/Ncor1/Calr/Klf9/Ntrk2	6	Astrocytes_fHFD vs fLFD	0.0495868	0.00569168
BP	GO:1902430	negative regulation of amyloid-beta formation	7.81577e-05	0.0104558	0.00838253	Clu/Rtn1/Ntrk2	3	Astrocytes_fHFD vs fLFD	0.0247934	0.000694107
BP	GO:0048015	phosphatidylinositol-mediated signaling	8.47273e-05	0.0106977	0.0085765	Ncor1/Plcb1/Plcd4/Ogt/Prex2/Ntrk2	6	Astrocytes_fHFD vs fLFD	0.0495868	0.00589991
BP	GO:1903909	regulation of receptor clustering	9.09048e-05	0.0106977	0.0085765	Ptn/Cd81/Sorbs1	3	Astrocytes_fHFD vs fLFD	0.0247934	0.000728812
BP	GO:0048017	inositol lipid-mediated signaling	9.3294e-05	0.0106977	0.0085765	Ncor1/Plcb1/Plcd4/Ogt/Prex2/Ntrk2	6	Astrocytes_fHFD vs fLFD	0.0495868	0.00600403
BP	GO:0034329	cell junction assembly	0.000105852	0.011586	0.00928868	Actb/Cacna1a/Map4k4/Mdga2/Gjb6/Macf1/Fam107a/Sorbs1/Ntrk2	9	Astrocytes_fHFD vs fLFD	0.0743802	0.0153051
BP	GO:0048024	regulation of mRNA splicing, via spliceosome	0.000112643	0.011588	0.00929022	Nup98/Tra2a/Qk/Malat1/Son	5	Astrocytes_fHFD vs fLFD	0.0413223	0.003887
BP	GO:0010001	glial cell differentiation	0.000115529	0.011588	0.00929022	Ptn/Mt3/Clu/Smo/Daam2/Qk/Ntrk2	7	Astrocytes_fHFD vs fLFD	0.0578512	0.00898869
BP	GO:1902992	negative regulation of amyloid precursor protein catabolic process	0.000120307	0.011588	0.00929022	Clu/Rtn1/Ntrk2	3	Astrocytes_fHFD vs fLFD	0.0247934	0.000798223
BP	GO:0050807	regulation of synapse organization	0.000127012	0.0117633	0.00943081	Ptn/Tuba1a/Dhx36/Mdga2/Nrcam/Malat1/Ntrk2	7	Astrocytes_fHFD vs fLFD	0.0578512	0.00912751
BP	GO:0048813	dendrite morphogenesis	0.000142834	0.0126848	0.0101695	Ptn/Cacna1a/Cit/Dhx36/Prex2/Tnik	6	Astrocytes_fHFD vs fLFD	0.0495868	0.0064899
BP	GO:0048709	oligodendrocyte differentiation	0.000149814	0.0126848	0.0101695	Ptn/Clu/Daam2/Qk/Ntrk2	5	Astrocytes_fHFD vs fLFD	0.0413223	0.00412994
BP	GO:0050803	regulation of synapse structure or activity	0.000152765	0.0126848	0.0101695	Ptn/Tuba1a/Dhx36/Mdga2/Nrcam/Malat1/Ntrk2	7	Astrocytes_fHFD vs fLFD	0.0578512	0.00940515
BP	GO:0031589	cell-substrate adhesion	0.00018472	0.0139187	0.0111588	Ptn/Mertk/Map4k4/Calr/Macf1/Ttyh1/Fam107a/Sorbs1	8	Astrocytes_fHFD vs fLFD	0.0661157	0.0129451
BP	GO:0000375	RNA splicing, via transesterification reactions	0.000190747	0.0139187	0.0111588	Ddx46/Nup98/Srsf5/Tra2a/Qk/Malat1/Son	7	Astrocytes_fHFD vs fLFD	0.0578512	0.0097522
BP	GO:0000377	RNA splicing, via transesterification reactions with bulged adenosine as nucleophile	0.000190747	0.0139187	0.0111588	Ddx46/Nup98/Srsf5/Tra2a/Qk/Malat1/Son	7	Astrocytes_fHFD vs fLFD	0.0578512	0.0097522
BP	GO:0000398	mRNA splicing, via spliceosome	0.000190747	0.0139187	0.0111588	Ddx46/Nup98/Srsf5/Tra2a/Qk/Malat1/Son	7	Astrocytes_fHFD vs fLFD	0.0578512	0.0097522
BP	GO:0010720	positive regulation of cell development	0.000202154	0.0143172	0.0114783	Ptn/Smo/Dhx36/Calr/Macf1/Qk/Tnik/Ntrk2	8	Astrocytes_fHFD vs fLFD	0.0661157	0.0131186
BP	GO:0016577	histone demethylation	0.00021916	0.0146594	0.0117526	Kdm3a/Kdm2a/Hr	3	Astrocytes_fHFD vs fLFD	0.0247934	0.00097175
BP	GO:0070076	histone lysine demethylation	0.00021916	0.0146594	0.0117526	Kdm3a/Kdm2a/Hr	3	Astrocytes_fHFD vs fLFD	0.0247934	0.00097175
BP	GO:0016570	histone modification	0.000250192	0.0162828	0.0130541	Mt3/Actb/Mysm1/Kdm3a/Kdm2a/Phf20l1/Hr/Ncor1/Ogt	9	Astrocytes_fHFD vs fLFD	0.0743802	0.0171791
BP	GO:0050769	positive regulation of neurogenesis	0.000272594	0.0172739	0.0138487	Ptn/Smo/Dhx36/Macf1/Qk/Tnik/Ntrk2	7	Astrocytes_fHFD vs fLFD	0.0578512	0.0103422
BP	GO:0050773	regulation of dendrite development	0.000288594	0.0178188	0.0142856	Ptn/Cit/Dhx36/Tnik/Ntrk2	5	Astrocytes_fHFD vs fLFD	0.0413223	0.00475463
BP	GO:0043113	receptor clustering	0.000316007	0.0184055	0.014756	Ptn/Cd81/Cacna1a/Sorbs1	4	Astrocytes_fHFD vs fLFD	0.0330579	0.00267231
BP	GO:0006482	protein demethylation	0.000327778	0.0184055	0.014756	Kdm3a/Kdm2a/Hr	3	Astrocytes_fHFD vs fLFD	0.0247934	0.00111057
BP	GO:0008214	protein dealkylation	0.000327778	0.0184055	0.014756	Kdm3a/Kdm2a/Hr	3	Astrocytes_fHFD vs fLFD	0.0247934	0.00111057
BP	GO:0030522	intracellular receptor signaling pathway	0.000342746	0.0184055	0.014756	Kdm3a/Safb2/Ncor1/Calr/Klf9/Ntrk2	6	Astrocytes_fHFD vs fLFD	0.0495868	0.00763518
BP	GO:0033143	regulation of intracellular steroid hormone receptor signaling pathway	0.000348596	0.0184055	0.014756	Safb2/Ncor1/Calr/Ntrk2	4	Astrocytes_fHFD vs fLFD	0.0330579	0.00274172
BP	GO:0007623	circadian rhythm	0.000351118	0.0184055	0.014756	Ptgds/Kdm2a/Ncor1/Ogt/Mat2a/Ntrk2	6	Astrocytes_fHFD vs fLFD	0.0495868	0.00766988
BP	GO:1903313	positive regulation of mRNA metabolic process	0.000351601	0.0184055	0.014756	Nup98/Tnrc6b/Dhx36/Tra2a/Qk	5	Astrocytes_fHFD vs fLFD	0.0413223	0.00496287
BP	GO:1900542	regulation of purine nucleotide metabolic process	0.000383522	0.0196494	0.0157532	Ncor1/Pid1/Ogt/Zbtb20	4	Astrocytes_fHFD vs fLFD	0.0330579	0.00281113
BP	GO:0016358	dendrite development	0.000395295	0.019699	0.015793	Ptn/Cacna1a/Cit/Dhx36/Prex2/Tnik/Ntrk2	7	Astrocytes_fHFD vs fLFD	0.0578512	0.0110016
BP	GO:0006140	regulation of nucleotide metabolic process	0.000401891	0.019699	0.015793	Ncor1/Pid1/Ogt/Zbtb20	4	Astrocytes_fHFD vs fLFD	0.0330579	0.00284584
BP	GO:1901652	response to peptide	0.000409033	0.019699	0.015793	Cacna1a/Chuk/Srsf5/Plcb1/Pid1/Ahcyl1/Ogt/Sorbs1	8	Astrocytes_fHFD vs fLFD	0.0661157	0.0145762
BP	GO:0046328	regulation of JNK cascade	0.000464966	0.0219537	0.0176006	Map4k4/Ncor1/Plcb1/Gadd45g/Tnik	5	Astrocytes_fHFD vs fLFD	0.0413223	0.00527521
BP	GO:0048041	focal adhesion assembly	0.000481687	0.0223058	0.0178829	Map4k4/Macf1/Fam107a/Sorbs1	4	Astrocytes_fHFD vs fLFD	0.0330579	0.00298466
BP	GO:0095500	acetylcholine receptor signaling pathway	0.000505681	0.0229751	0.0184194	Ly6h/Plcb1/Sorbs1	3	Astrocytes_fHFD vs fLFD	0.0247934	0.0012841
BP	GO:0035637	multicellular organismal signaling	0.000538778	0.0239639	0.0192122	Cacna1a/Akap9/Nrcam/Kcnn2/Ntrk2	5	Astrocytes_fHFD vs fLFD	0.0413223	0.00544874
BP	GO:1902003	regulation of amyloid-beta formation	0.000547349	0.0239639	0.0192122	Clu/Rtn1/Ntrk2	3	Astrocytes_fHFD vs fLFD	0.0247934	0.0013188
BP	GO:0006096	glycolytic process	0.000572169	0.0243473	0.0195196	Pfkp/Ncor1/Ogt/Zbtb20	4	Astrocytes_fHFD vs fLFD	0.0330579	0.00312348
BP	GO:1905145	cellular response to acetylcholine	0.000591152	0.0243473	0.0195196	Ly6h/Plcb1/Sorbs1	3	Astrocytes_fHFD vs fLFD	0.0247934	0.00135351
BP	GO:0006757	ATP generation from ADP	0.00059655	0.0243473	0.0195196	Pfkp/Ncor1/Ogt/Zbtb20	4	Astrocytes_fHFD vs fLFD	0.0330579	0.00315819
BP	GO:1903578	regulation of ATP metabolic process	0.00059655	0.0243473	0.0195196	Ncor1/Pid1/Ogt/Zbtb20	4	Astrocytes_fHFD vs fLFD	0.0330579	0.00315819
BP	GO:0030521	androgen receptor signaling pathway	0.000637132	0.0255702	0.0205	Kdm3a/Safb2/Ncor1	3	Astrocytes_fHFD vs fLFD	0.0247934	0.00138821
BP	GO:0043087	regulation of GTPase activity	0.000652912	0.025774	0.0206633	Ralgps2/Ralbp1/Ocrl/Map4k4/Eif5/Abr/Ntrk2	7	Astrocytes_fHFD vs fLFD	0.0578512	0.0119733
BP	GO:0034248	regulation of cellular amide metabolic process	0.000671497	0.0260801	0.0209087	Clu/Rtn1/Tnrc6b/Eif5/Dhx36/Calr/Qk/Ntrk2	8	Astrocytes_fHFD vs fLFD	0.0661157	0.0157215
BP	GO:0042063	gliogenesis	0.000710442	0.0268456	0.0215225	Ptn/Mt3/Clu/Smo/Daam2/Qk/Ntrk2	7	Astrocytes_fHFD vs fLFD	0.0578512	0.0121469
BP	GO:0007015	actin filament organization	0.000721044	0.0268456	0.0215225	Tmsb10/Hip1/Daam2/Mical2/Nebl/Enah/Fam107a/Sorbs1	8	Astrocytes_fHFD vs fLFD	0.0661157	0.0158951
BP	GO:0007044	cell-substrate junction assembly	0.000729625	0.0268456	0.0215225	Map4k4/Macf1/Fam107a/Sorbs1	4	Astrocytes_fHFD vs fLFD	0.0330579	0.00333171
BP	GO:1905144	response to acetylcholine	0.000735801	0.0268456	0.0215225	Ly6h/Plcb1/Sorbs1	3	Astrocytes_fHFD vs fLFD	0.0247934	0.00145762
BP	GO:0002692	negative regulation of cellular extravasation	0.000769871	0.0272625	0.0218567	Plcb1/Abr	2	Astrocytes_fHFD vs fLFD	0.0165289	0.000347054
BP	GO:0007270	neuron-neuron synaptic transmission	0.000769871	0.0272625	0.0218567	Cacna1a/Kif1b	2	Astrocytes_fHFD vs fLFD	0.0165289	0.000347054
BP	GO:0046031	ADP metabolic process	0.000818847	0.0278303	0.022312	Pfkp/Ncor1/Ogt/Zbtb20	4	Astrocytes_fHFD vs fLFD	0.0330579	0.00343583
BP	GO:0043434	response to peptide hormone	0.000824076	0.0278303	0.022312	Chuk/Srsf5/Plcb1/Pid1/Ahcyl1/Ogt/Sorbs1	7	Astrocytes_fHFD vs fLFD	0.0578512	0.0124592
BP	GO:0051962	positive regulation of nervous system development	0.000824076	0.0278303	0.022312	Ptn/Smo/Dhx36/Macf1/Qk/Tnik/Ntrk2	7	Astrocytes_fHFD vs fLFD	0.0578512	0.0124592
BP	GO:0042391	regulation of membrane potential	0.000840458	0.0278303	0.022312	Ptn/Cacna1a/Akap9/Kcnk2/Nrcam/Pid1/Kcnn2/Ntrk2	8	Astrocytes_fHFD vs fLFD	0.0661157	0.0162768
BP	GO:0050685	positive regulation of mRNA processing	0.000843694	0.0278303	0.022312	Nup98/Dhx36/Tra2a	3	Astrocytes_fHFD vs fLFD	0.0247934	0.00152704
BP	GO:1902991	regulation of amyloid precursor protein catabolic process	0.000901201	0.0289254	0.0231899	Clu/Rtn1/Ntrk2	3	Astrocytes_fHFD vs fLFD	0.0247934	0.00156174
BP	GO:0150115	cell-substrate junction organization	0.000915507	0.0289254	0.0231899	Map4k4/Macf1/Fam107a/Sorbs1	4	Astrocytes_fHFD vs fLFD	0.0330579	0.00353995
BP	GO:0019227	neuronal action potential propagation	0.000938369	0.0289254	0.0231899	Nrcam/Ntrk2	2	Astrocytes_fHFD vs fLFD	0.0165289	0.000381759
BP	GO:0098870	action potential propagation	0.000938369	0.0289254	0.0231899	Nrcam/Ntrk2	2	Astrocytes_fHFD vs fLFD	0.0165289	0.000381759
BP	GO:0009135	purine nucleoside diphosphate metabolic process	0.000949436	0.0289254	0.0231899	Pfkp/Ncor1/Ogt/Zbtb20	4	Astrocytes_fHFD vs fLFD	0.0330579	0.00357465
BP	GO:0009179	purine ribonucleoside diphosphate metabolic process	0.000949436	0.0289254	0.0231899	Pfkp/Ncor1/Ogt/Zbtb20	4	Astrocytes_fHFD vs fLFD	0.0330579	0.00357465
BP	GO:1990778	protein localization to cell periphery	0.00098198	0.0289254	0.0231899	Cd81/Actb/Pid1/Kif1b/Macf1/Tnik/Sorbs1	7	Astrocytes_fHFD vs fLFD	0.0578512	0.012841
BP	GO:0006165	nucleoside diphosphate phosphorylation	0.000984241	0.0289254	0.0231899	Pfkp/Ncor1/Ogt/Zbtb20	4	Astrocytes_fHFD vs fLFD	0.0330579	0.00360936
BP	GO:2000112	regulation of cellular macromolecule biosynthetic process	0.000988365	0.0289254	0.0231899	Mt3/Tnrc6b/Eif5/Dhx36/Plcb1/Calr/Qk/Sorbs1	8	Astrocytes_fHFD vs fLFD	0.0661157	0.0166933
BP	GO:0007254	JNK cascade	0.000997012	0.0289254	0.0231899	Map4k4/Ncor1/Plcb1/Gadd45g/Tnik	5	Astrocytes_fHFD vs fLFD	0.0413223	0.00624696
BP	GO:0046330	positive regulation of JNK cascade	0.00101993	0.0289963	0.0232467	Map4k4/Plcb1/Gadd45g/Tnik	4	Astrocytes_fHFD vs fLFD	0.0330579	0.00364406
BP	GO:0006110	regulation of glycolytic process	0.00102354	0.0289963	0.0232467	Ncor1/Ogt/Zbtb20	3	Astrocytes_fHFD vs fLFD	0.0247934	0.00163115
BP	GO:0034205	amyloid-beta formation	0.00108845	0.0302808	0.0242765	Clu/Rtn1/Ntrk2	3	Astrocytes_fHFD vs fLFD	0.0247934	0.00166586
BP	GO:0046939	nucleotide phosphorylation	0.00109403	0.0302808	0.0242765	Pfkp/Ncor1/Ogt/Zbtb20	4	Astrocytes_fHFD vs fLFD	0.0330579	0.00371347
BP	GO:1900272	negative regulation of long-term synaptic potentiation	0.00112295	0.0303828	0.0243583	Ptn/Fam107a	2	Astrocytes_fHFD vs fLFD	0.0165289	0.000416464
BP	GO:1903911	positive regulation of receptor clustering	0.00112295	0.0303828	0.0243583	Ptn/Cd81	2	Astrocytes_fHFD vs fLFD	0.0165289	0.000416464
BP	GO:0006650	glycerophospholipid metabolic process	0.00114195	0.0305534	0.0244951	Pnpla7/Ocrl/Plcb1/Plcd4/Chpt1/Chka	6	Astrocytes_fHFD vs fLFD	0.0495868	0.00961338
BP	GO:0007409	axonogenesis	0.00115646	0.0306016	0.0245338	Mt3/Actb/Cacna1a/Smo/Nrcam/Macf1/Enah/Ntrk2	8	Astrocytes_fHFD vs fLFD	0.0661157	0.0171097
BP	GO:0033120	positive regulation of RNA splicing	0.00122594	0.0320876	0.0257251	Nup98/Srsf5/Tra2a	3	Astrocytes_fHFD vs fLFD	0.0247934	0.00173527
BP	GO:0021794	thalamus development	0.00132348	0.0339037	0.027181	Smo/Ncor1	2	Astrocytes_fHFD vs fLFD	0.0165289	0.00045117
BP	GO:0033169	histone H3-K9 demethylation	0.00132348	0.0339037	0.027181	Kdm3a/Hr	2	Astrocytes_fHFD vs fLFD	0.0165289	0.00045117
BP	GO:0009185	ribonucleoside diphosphate metabolic process	0.00138315	0.0350591	0.0281074	Pfkp/Ncor1/Ogt/Zbtb20	4	Astrocytes_fHFD vs fLFD	0.0330579	0.00395641
BP	GO:0008154	actin polymerization or depolymerization	0.00152046	0.0378357	0.0303334	Tmsb10/Daam2/Mical2/Enah/Fam107a	5	Astrocytes_fHFD vs fLFD	0.0413223	0.00687166
BP	GO:0098926	postsynaptic signal transduction	0.00153263	0.0378357	0.0303334	Ly6h/Plcb1/Sorbs1	3	Astrocytes_fHFD vs fLFD	0.0247934	0.00187409
BP	GO:0071340	skeletal muscle acetylcholine-gated channel clustering	0.00153983	0.0378357	0.0303334	Ptn/Sorbs1	2	Astrocytes_fHFD vs fLFD	0.0165289	0.000485875
BP	GO:0048713	regulation of oligodendrocyte differentiation	0.00161612	0.0387446	0.0310621	Ptn/Daam2/Qk	3	Astrocytes_fHFD vs fLFD	0.0247934	0.00190879
BP	GO:0006090	pyruvate metabolic process	0.00161972	0.0387446	0.0310621	Pfkp/Ncor1/Ogt/Zbtb20	4	Astrocytes_fHFD vs fLFD	0.0330579	0.00412994
BP	GO:0008380	RNA splicing	0.00162508	0.0387446	0.0310621	Ddx46/Nup98/Srsf5/Tra2a/Qk/Malat1/Son	7	Astrocytes_fHFD vs fLFD	0.0578512	0.014021
BP	GO:0072659	protein localization to plasma membrane	0.00177047	0.0406934	0.0326245	Cd81/Actb/Pid1/Macf1/Tnik/Sorbs1	6	Astrocytes_fHFD vs fLFD	0.0495868	0.010481
BP	GO:0032488	Cdc42 protein signal transduction	0.00177185	0.0406934	0.0326245	Ralbp1/Rhou	2	Astrocytes_fHFD vs fLFD	0.0165289	0.00052058
BP	GO:1900153	positive regulation of nuclear-transcribed mRNA catabolic process, deadenylation-dependent decay	0.00177185	0.0406934	0.0326245	Tnrc6b/Dhx36	2	Astrocytes_fHFD vs fLFD	0.0165289	0.00052058
BP	GO:0021782	glial cell development	0.00177442	0.0406934	0.0326245	Mt3/Clu/Smo/Ntrk2	4	Astrocytes_fHFD vs fLFD	0.0330579	0.00423405
BP	GO:0043647	inositol phosphate metabolic process	0.00179151	0.0406977	0.0326279	Ocrl/Plcb1/Grk3	3	Astrocytes_fHFD vs fLFD	0.0247934	0.00197821
BP	GO:0032872	regulation of stress-activated MAPK cascade	0.00184725	0.0411867	0.03302	Map4k4/Ncor1/Plcb1/Gadd45g/Tnik	5	Astrocytes_fHFD vs fLFD	0.0413223	0.00718401
BP	GO:0099173	postsynapse organization	0.00184725	0.0411867	0.03302	Ptn/Actb/Dhx36/Nrcam/Sorbs1	5	Astrocytes_fHFD vs fLFD	0.0413223	0.00718401
BP	GO:0043470	regulation of carbohydrate catabolic process	0.00188348	0.0416094	0.0333588	Ncor1/Ogt/Zbtb20	3	Astrocytes_fHFD vs fLFD	0.0247934	0.00201291
BP	GO:0070302	regulation of stress-activated protein kinase signaling cascade	0.0019668	0.0429177	0.0344077	Map4k4/Ncor1/Plcb1/Gadd45g/Tnik	5	Astrocytes_fHFD vs fLFD	0.0413223	0.00728812
BP	GO:0007528	neuromuscular junction development	0.00197835	0.0429177	0.0344077	Ptn/Sorbs1/Ntrk2	3	Astrocytes_fHFD vs fLFD	0.0247934	0.00204762
BP	GO:0046500	S-adenosylmethionine metabolic process	0.00201942	0.0434175	0.0348084	Ahcyl1/Mat2a	2	Astrocytes_fHFD vs fLFD	0.0165289	0.000555286
BP	GO:0008286	insulin receptor signaling pathway	0.00205456	0.0437822	0.0351008	Plcb1/Pid1/Ogt/Sorbs1	4	Astrocytes_fHFD vs fLFD	0.0330579	0.00440758
BP	GO:0042987	amyloid precursor protein catabolic process	0.00207614	0.0438539	0.0351583	Clu/Rtn1/Ntrk2	3	Astrocytes_fHFD vs fLFD	0.0247934	0.00208232
BP	GO:1901653	cellular response to peptide	0.00211814	0.044352	0.0355576	Cacna1a/Plcb1/Pid1/Ahcyl1/Ogt/Sorbs1	6	Astrocytes_fHFD vs fLFD	0.0495868	0.0108628
BP	GO:0046470	phosphatidylcholine metabolic process	0.00217689	0.0451892	0.0362288	Pnpla7/Chpt1/Chka	3	Astrocytes_fHFD vs fLFD	0.0247934	0.00211703
BP	GO:0009132	nucleoside diphosphate metabolic process	0.00223656	0.0460311	0.0369038	Pfkp/Ncor1/Ogt/Zbtb20	4	Astrocytes_fHFD vs fLFD	0.0330579	0.0045117
BP	GO:0044320	cellular response to leptin stimulus	0.0022824	0.0463837	0.0371864	Mt3/Pid1	2	Astrocytes_fHFD vs fLFD	0.0165289	0.000589991
BP	GO:0051402	neuron apoptotic process	0.00229222	0.0463837	0.0371864	Mt3/Cacna1a/Smo/Ralbp1/Cit/Ntrk2	6	Astrocytes_fHFD vs fLFD	0.0495868	0.0110363
BP	GO:0007264	small GTPase mediated signal transduction	0.00233809	0.0469177	0.0376146	Chuk/Ralgps2/Ralbp1/Map4k4/Plcd4/Ogt/Rhou	7	Astrocytes_fHFD vs fLFD	0.0578512	0.014958
BP	GO:1901888	regulation of cell junction assembly	0.00240638	0.0474314	0.0380264	Map4k4/Mdga2/Macf1/Fam107a/Ntrk2	5	Astrocytes_fHFD vs fLFD	0.0413223	0.00763518
BP	GO:0033674	positive regulation of kinase activity	0.00246152	0.0474314	0.0380264	Cd81/Mt3/Clu/Eef1a2/Mertk/Tead1/Ntrk2	7	Astrocytes_fHFD vs fLFD	0.0578512	0.0150968
BP	GO:0006091	generation of precursor metabolites and energy	0.00249315	0.0474314	0.0380264	Mt3/Pfkp/Ncor1/Ogt/Phkg1/Zbtb20/Sorbs1	7	Astrocytes_fHFD vs fLFD	0.0578512	0.0151315
BP	GO:0050435	amyloid-beta metabolic process	0.00249718	0.0474314	0.0380264	Clu/Rtn1/Ntrk2	3	Astrocytes_fHFD vs fLFD	0.0247934	0.00222114
BP	GO:0051893	regulation of focal adhesion assembly	0.00249718	0.0474314	0.0380264	Map4k4/Macf1/Fam107a	3	Astrocytes_fHFD vs fLFD	0.0247934	0.00222114
BP	GO:0090109	regulation of cell-substrate junction assembly	0.00249718	0.0474314	0.0380264	Map4k4/Macf1/Fam107a	3	Astrocytes_fHFD vs fLFD	0.0247934	0.00222114
BP	GO:0070997	neuron death	0.00255734	0.0474314	0.0380264	Mt3/Clu/Cacna1a/Smo/Ralbp1/Cit/Ntrk2	7	Astrocytes_fHFD vs fLFD	0.0578512	0.0152009
BP	GO:0048368	lateral mesoderm development	0.00256066	0.0474314	0.0380264	Smo/Tead1	2	Astrocytes_fHFD vs fLFD	0.0165289	0.000624696
BP	GO:0061158	3'-UTR-mediated mRNA destabilization	0.00256066	0.0474314	0.0380264	Dhx36/Qk	2	Astrocytes_fHFD vs fLFD	0.0165289	0.000624696
BP	GO:1901160	primary amino compound metabolic process	0.00256066	0.0474314	0.0380264	Cyp2d22/Chka	2	Astrocytes_fHFD vs fLFD	0.0165289	0.000624696
BP	GO:0050890	cognition	8.78004e-07	0.00171013	0.00130808	Ptn/Dbi/St3gal4/Rapgef3/Fam107a/Agt/Plcb1/Atp1a2/Apoe/Ntrk2	10	Astrocytes_mLFD vs fLFD	0.0943396	0.0124592
BP	GO:0048545	response to steroid hormone	2.03818e-06	0.00171013	0.00130808	Kdm5d/Sult1a1/Safb2/Fam107a/Klf9/Mbp/Atp1a2/Ntrk2	8	Astrocytes_mLFD vs fLFD	0.0754717	0.00787811
BP	GO:0043484	regulation of RNA splicing	2.48205e-06	0.00171013	0.00130808	Cirbp/Fus/Mbnl2/Tra2a/Rbm39/Ccnl2/Son	7	Astrocytes_mLFD vs fLFD	0.0660377	0.00565697
BP	GO:0034764	positive regulation of transmembrane transport	4.54463e-06	0.00234844	0.00179632	Dbi/Rapgef3/Atp1b2/Agt/Plcb1/Slc1a2/Plp1/Sorbs1	8	Astrocytes_mLFD vs fLFD	0.0754717	0.00878045
BP	GO:0042063	gliogenesis	6.06249e-06	0.00250623	0.00191702	Ptn/Dbi/Gap43/Daam2/Atp1b2/Gpr37l1/Agt/Ntrk2/Plp1	9	Astrocytes_mLFD vs fLFD	0.0849057	0.0121469
BP	GO:1900272	negative regulation of long-term synaptic potentiation	1.0392e-05	0.00358003	0.00273838	Ptn/Fam107a/Apoe	3	Astrocytes_mLFD vs fLFD	0.0283019	0.000416464
BP	GO:0050684	regulation of mRNA processing	2.00095e-05	0.00590853	0.00451945	Cirbp/Safb2/Mbnl2/Tra2a/Rbm39/Son	6	Astrocytes_mLFD vs fLFD	0.0566038	0.0052058
BP	GO:0007611	learning or memory	2.60234e-05	0.00640857	0.00490193	Ptn/Dbi/Rapgef3/Agt/Plcb1/Atp1a2/Apoe/Ntrk2	8	Astrocytes_mLFD vs fLFD	0.0754717	0.0111751
BP	GO:0043270	positive regulation of ion transport	3.03197e-05	0.00640857	0.00490193	Dbi/Dpysl2/Rapgef3/Atp1b2/Agt/Plcb1/Kcnn2/Plp1	8	Astrocytes_mLFD vs fLFD	0.0754717	0.0114181
BP	GO:0071383	cellular response to steroid hormone stimulus	3.54021e-05	0.00640857	0.00490193	Kdm5d/Safb2/Fam107a/Klf9/Atp1a2/Ntrk2	6	Astrocytes_mLFD vs fLFD	0.0566038	0.00576109
BP	GO:0006457	protein folding	3.66128e-05	0.00640857	0.00490193	Ppia/Tbca/Fkbp5/Nktr/Cdc37l1/Hspa5	6	Astrocytes_mLFD vs fLFD	0.0566038	0.00579579
BP	GO:0034329	cell junction assembly	3.7628e-05	0.00640857	0.00490193	Actb/Actg1/Gap43/Farp1/Fam107a/Gjb6/Agt/Ntrk2/Sorbs1	9	Astrocytes_mLFD vs fLFD	0.0849057	0.0153051
BP	GO:1904064	positive regulation of cation transmembrane transport	4.04456e-05	0.00640857	0.00490193	Dbi/Rapgef3/Atp1b2/Agt/Plcb1/Plp1	6	Astrocytes_mLFD vs fLFD	0.0566038	0.00589991
BP	GO:0060221	retinal rod cell differentiation	4.49212e-05	0.00640857	0.00490193	Ptn/Rorb/Ntrk2	3	Astrocytes_mLFD vs fLFD	0.0283019	0.000659402
BP	GO:0046889	positive regulation of lipid biosynthetic process	4.83533e-05	0.00640857	0.00490193	Dbi/Agt/Zbtb20/Apoe/Sorbs1	5	Astrocytes_mLFD vs fLFD	0.0471698	0.00371347
BP	GO:0010001	glial cell differentiation	4.99752e-05	0.00640857	0.00490193	Ptn/Gap43/Daam2/Gpr37l1/Agt/Ntrk2/Plp1	7	Astrocytes_mLFD vs fLFD	0.0660377	0.00898869
BP	GO:1902430	negative regulation of amyloid-beta formation	5.27072e-05	0.00640857	0.00490193	Rtn1/Apoe/Ntrk2	3	Astrocytes_mLFD vs fLFD	0.0283019	0.000694107
BP	GO:0048024	regulation of mRNA splicing, via spliceosome	6.01375e-05	0.00667176	0.00510324	Cirbp/Mbnl2/Tra2a/Rbm39/Son	5	Astrocytes_mLFD vs fLFD	0.0471698	0.003887
BP	GO:0000413	protein peptidyl-prolyl isomerization	6.13272e-05	0.00667176	0.00510324	Ppia/Fkbp5/Nktr	3	Astrocytes_mLFD vs fLFD	0.0283019	0.000728812
BP	GO:0031589	cell-substrate adhesion	7.3214e-05	0.00687355	0.00525759	Ptn/Actg1/Fam107a/Mertk/Atp1b2/Agt/Ttyh1/Sorbs1	8	Astrocytes_mLFD vs fLFD	0.0754717	0.0129451
BP	GO:0006650	glycerophospholipid metabolic process	7.61954e-05	0.00687355	0.00525759	Dbi/Efr3b/Pnpla7/Plcd4/Ocrl/Plcb1/Chka	7	Astrocytes_mLFD vs fLFD	0.0660377	0.00961338
BP	GO:1902992	negative regulation of amyloid precursor protein catabolic process	8.1226e-05	0.00687355	0.00525759	Rtn1/Apoe/Ntrk2	3	Astrocytes_mLFD vs fLFD	0.0283019	0.000798223
BP	GO:0034767	positive regulation of ion transmembrane transport	8.17719e-05	0.00687355	0.00525759	Dbi/Rapgef3/Atp1b2/Agt/Plcb1/Plp1	6	Astrocytes_mLFD vs fLFD	0.0566038	0.00669813
BP	GO:0046486	glycerolipid metabolic process	8.48278e-05	0.00687355	0.00525759	Dbi/Efr3b/Pnpla7/Plcd4/Ocrl/Plcb1/Chka/Apoe	8	Astrocytes_mLFD vs fLFD	0.0754717	0.0132227
BP	GO:1904062	regulation of cation transmembrane transport	8.48278e-05	0.00687355	0.00525759	Dbi/Rapgef3/Atp1b2/Agt/Plcb1/Atp1a2/Kcnn2/Plp1	8	Astrocytes_mLFD vs fLFD	0.0754717	0.0132227
BP	GO:0007409	axonogenesis	8.84168e-05	0.00687355	0.00525759	Actb/Tubb3/Tubb2b/Dpysl2/Gap43/Enah/Mbp/Apoe/Ntrk2	9	Astrocytes_mLFD vs fLFD	0.0849057	0.0171097
BP	GO:0050808	synapse organization	8.97851e-05	0.00687355	0.00525759	Ptn/Actb/Tuba1a/Gap43/Farp1/Sparc/Apoe/Ntrk2/Sorbs1	9	Astrocytes_mLFD vs fLFD	0.0849057	0.0171444
BP	GO:0006883	cellular sodium ion homeostasis	0.000118294	0.00855775	0.00654584	Atp1b2/Agt/Atp1a2	3	Astrocytes_mLFD vs fLFD	0.0283019	0.000902339
BP	GO:0099173	postsynapse organization	0.000120065	0.00855775	0.00654584	Ptn/Actb/Gap43/Farp1/Apoe/Sorbs1	6	Astrocytes_mLFD vs fLFD	0.0566038	0.00718401
BP	GO:1903311	regulation of mRNA metabolic process	0.00014706	0.00957636	0.00732497	Cirbp/Fus/Safb2/Mbnl2/Tra2a/Rbm39/Son	7	Astrocytes_mLFD vs fLFD	0.0660377	0.0106892
BP	GO:0016577	histone demethylation	0.000148255	0.00957636	0.00732497	Kdm5d/Uty/Hr	3	Astrocytes_mLFD vs fLFD	0.0283019	0.00097175
BP	GO:0070076	histone lysine demethylation	0.000148255	0.00957636	0.00732497	Kdm5d/Uty/Hr	3	Astrocytes_mLFD vs fLFD	0.0283019	0.00097175
BP	GO:0010976	positive regulation of neuron projection development	0.000188858	0.0118294	0.00904833	Ptn/Atp1b2/Hspa5/Agt/Apoe/Ntrk2	6	Astrocytes_mLFD vs fLFD	0.0566038	0.0078087
BP	GO:0006482	protein demethylation	0.000222076	0.0131152	0.0100318	Kdm5d/Uty/Hr	3	Astrocytes_mLFD vs fLFD	0.0283019	0.00111057
BP	GO:0008214	protein dealkylation	0.000222076	0.0131152	0.0100318	Kdm5d/Uty/Hr	3	Astrocytes_mLFD vs fLFD	0.0283019	0.00111057
BP	GO:0010959	regulation of metal ion transport	0.000248564	0.0142717	0.0109165	Dbi/Rapgef3/Atp1b2/Agt/Plcb1/Atp1a2/Kcnn2/Plp1	8	Astrocytes_mLFD vs fLFD	0.0754717	0.0154786
BP	GO:0007015	actin filament organization	0.000296967	0.01659	0.0126897	Tmsb10/Actg1/Rapgef3/Daam2/Fam107a/Enah/Nebl/Sorbs1	8	Astrocytes_mLFD vs fLFD	0.0754717	0.0158951
BP	GO:0018208	peptidyl-proline modification	0.000343273	0.0181935	0.0139162	Ppia/Fkbp5/Nktr	3	Astrocytes_mLFD vs fLFD	0.0283019	0.0012841
BP	GO:0095500	acetylcholine receptor signaling pathway	0.000343273	0.0181935	0.0139162	Ly6h/Plcb1/Sorbs1	3	Astrocytes_mLFD vs fLFD	0.0283019	0.0012841
BP	GO:1902003	regulation of amyloid-beta formation	0.000371702	0.0192077	0.014692	Rtn1/Apoe/Ntrk2	3	Astrocytes_mLFD vs fLFD	0.0283019	0.0013188
BP	GO:0021537	telencephalon development	0.000392814	0.0195373	0.0149441	Dbi/Atp1b2/Plcb1/Atp1a2/Slc1a2/Ntrk2	6	Astrocytes_mLFD vs fLFD	0.0566038	0.00895398
BP	GO:1905145	cellular response to acetylcholine	0.000401603	0.0195373	0.0149441	Ly6h/Plcb1/Sorbs1	3	Astrocytes_mLFD vs fLFD	0.0283019	0.00135351
BP	GO:0048015	phosphatidylinositol-mediated signaling	0.000422391	0.0195373	0.0149441	Plcd4/Prex2/Agt/Plcb1/Ntrk2	5	Astrocytes_mLFD vs fLFD	0.0471698	0.00589991
BP	GO:0006644	phospholipid metabolic process	0.00042514	0.0195373	0.0149441	Dbi/Efr3b/Pnpla7/Plcd4/Ocrl/Plcb1/Chka	7	Astrocytes_mLFD vs fLFD	0.0660377	0.0127369
BP	GO:0060219	camera-type eye photoreceptor cell differentiation	0.000433008	0.0195373	0.0149441	Ptn/Rorb/Ntrk2	3	Astrocytes_mLFD vs fLFD	0.0283019	0.00138821
BP	GO:0050807	regulation of synapse organization	0.000434792	0.0195373	0.0149441	Ptn/Tuba1a/Farp1/Sparc/Apoe/Ntrk2	6	Astrocytes_mLFD vs fLFD	0.0566038	0.00912751
BP	GO:0007596	blood coagulation	0.000445552	0.0195948	0.0149881	Ppia/St3gal4/Mertk/F3/Apoe	5	Astrocytes_mLFD vs fLFD	0.0471698	0.00596932
BP	GO:0048017	inositol lipid-mediated signaling	0.000457485	0.0197004	0.0150689	Plcd4/Prex2/Agt/Plcb1/Ntrk2	5	Astrocytes_mLFD vs fLFD	0.0471698	0.00600403
BP	GO:0007599	hemostasis	0.000482073	0.0197889	0.0151366	Ppia/St3gal4/Mertk/F3/Apoe	5	Astrocytes_mLFD vs fLFD	0.0471698	0.00607344
BP	GO:0050817	coagulation	0.000482073	0.0197889	0.0151366	Ppia/St3gal4/Mertk/F3/Apoe	5	Astrocytes_mLFD vs fLFD	0.0471698	0.00607344
BP	GO:1905144	response to acetylcholine	0.000500452	0.0197889	0.0151366	Ly6h/Plcb1/Sorbs1	3	Astrocytes_mLFD vs fLFD	0.0283019	0.00145762
BP	GO:0048167	regulation of synaptic plasticity	0.000506732	0.0197889	0.0151366	Ptn/Dbi/Fam107a/Agt/Kcnn2/Apoe/Ntrk2	7	Astrocytes_mLFD vs fLFD	0.0660377	0.0131186
BP	GO:0050803	regulation of synapse structure or activity	0.000509158	0.0197889	0.0151366	Ptn/Tuba1a/Farp1/Sparc/Apoe/Ntrk2	6	Astrocytes_mLFD vs fLFD	0.0566038	0.00940515
BP	GO:0034765	regulation of ion transmembrane transport	0.000516981	0.0197889	0.0151366	Dbi/Rapgef3/Atp1b2/Agt/Plcb1/Atp1a2/Kcnn2/Plp1	8	Astrocytes_mLFD vs fLFD	0.0754717	0.0172833
BP	GO:0010873	positive regulation of cholesterol esterification	0.00059177	0.0222398	0.0170113	Agt/Apoe	2	Astrocytes_mLFD vs fLFD	0.0188679	0.000347054
BP	GO:1902991	regulation of amyloid precursor protein catabolic process	0.000613658	0.0224924	0.0172045	Rtn1/Apoe/Ntrk2	3	Astrocytes_mLFD vs fLFD	0.0283019	0.00156174
BP	GO:0045834	positive regulation of lipid metabolic process	0.000620255	0.0224924	0.0172045	Dbi/Agt/Zbtb20/Apoe/Sorbs1	5	Astrocytes_mLFD vs fLFD	0.0471698	0.00642049
BP	GO:0007612	learning	0.00065112	0.0232046	0.0177492	Ptn/Rapgef3/Agt/Atp1a2/Ntrk2	5	Astrocytes_mLFD vs fLFD	0.0471698	0.0064899
BP	GO:0030900	forebrain development	0.000686782	0.0240606	0.018404	Dbi/Fabp7/Atp1b2/Plcb1/Atp1a2/Slc1a2/Ntrk2	7	Astrocytes_mLFD vs fLFD	0.0660377	0.0138127
BP	GO:0001941	postsynaptic membrane organization	0.000742019	0.0245967	0.0188141	Ptn/Apoe/Sorbs1	3	Astrocytes_mLFD vs fLFD	0.0283019	0.00166586
BP	GO:0009409	response to cold	0.000742019	0.0245967	0.0188141	Pcsk1n/Cirbp/Agt	3	Astrocytes_mLFD vs fLFD	0.0283019	0.00166586
BP	GO:0034205	amyloid-beta formation	0.000742019	0.0245967	0.0188141	Rtn1/Apoe/Ntrk2	3	Astrocytes_mLFD vs fLFD	0.0283019	0.00166586
BP	GO:0008380	RNA splicing	0.000749681	0.0245967	0.0188141	Cirbp/Fus/Mbnl2/Tra2a/Rbm39/Ccnl2/Son	7	Astrocytes_mLFD vs fLFD	0.0660377	0.014021
BP	GO:0030518	intracellular steroid hormone receptor signaling pathway	0.000766019	0.02474	0.0189237	Kdm5d/Safb2/Klf9/Ntrk2	4	Astrocytes_mLFD vs fLFD	0.0377358	0.00385229
BP	GO:0043268	positive regulation of potassium ion transport	0.000886301	0.0281844	0.0215583	Rapgef3/Atp1b2/Kcnn2	3	Astrocytes_mLFD vs fLFD	0.0283019	0.00176997
BP	GO:0006469	negative regulation of protein kinase activity	0.000941224	0.0288351	0.022056	Actb/Ppia/Gadd45g/Agt/Apoe	5	Astrocytes_mLFD vs fLFD	0.0471698	0.00704519
BP	GO:0046890	regulation of lipid biosynthetic process	0.000941224	0.0288351	0.022056	Dbi/Agt/Zbtb20/Apoe/Sorbs1	5	Astrocytes_mLFD vs fLFD	0.0471698	0.00704519
BP	GO:0043401	steroid hormone mediated signaling pathway	0.000962419	0.0288351	0.022056	Kdm5d/Safb2/Klf9/Ntrk2	4	Astrocytes_mLFD vs fLFD	0.0377358	0.00409523
BP	GO:0048511	rhythmic process	0.000974178	0.0288351	0.022056	Ptn/Rorb/Klf9/Agt/Ntrk2/Mat2a	6	Astrocytes_mLFD vs fLFD	0.0566038	0.0106545
BP	GO:0048709	oligodendrocyte differentiation	0.000993104	0.0288351	0.022056	Ptn/Daam2/Ntrk2/Plp1	4	Astrocytes_mLFD vs fLFD	0.0377358	0.00412994
BP	GO:0071805	potassium ion transmembrane transport	0.00100484	0.0288351	0.022056	Rapgef3/Kcnt1/Atp1b2/Atp1a2/Kcnn2	5	Astrocytes_mLFD vs fLFD	0.0471698	0.0071493
BP	GO:0010872	regulation of cholesterol esterification	0.00101837	0.0288351	0.022056	Agt/Apoe	2	Astrocytes_mLFD vs fLFD	0.0188679	0.00045117
BP	GO:0021670	lateral ventricle development	0.00101837	0.0288351	0.022056	Dbi/Atp1b2	2	Astrocytes_mLFD vs fLFD	0.0188679	0.00045117
BP	GO:0014014	negative regulation of gliogenesis	0.00104724	0.0288619	0.0220766	Ptn/Daam2/Gpr37l1	3	Astrocytes_mLFD vs fLFD	0.0283019	0.00187409
BP	GO:0098926	postsynaptic signal transduction	0.00104724	0.0288619	0.0220766	Ly6h/Plcb1/Sorbs1	3	Astrocytes_mLFD vs fLFD	0.0283019	0.00187409
BP	GO:0001662	behavioral fear response	0.00110471	0.0296845	0.0227057	Dbi/Atp1a2/Apoe	3	Astrocytes_mLFD vs fLFD	0.0283019	0.00190879
BP	GO:0016358	dendrite development	0.00114829	0.0296845	0.0227057	Ptn/Farp1/Prex2/Tnik/Apoe/Ntrk2	6	Astrocytes_mLFD vs fLFD	0.0566038	0.0110016
BP	GO:0002209	behavioral defense response	0.00116414	0.0296845	0.0227057	Dbi/Atp1a2/Apoe	3	Astrocytes_mLFD vs fLFD	0.0283019	0.0019435
BP	GO:0071340	skeletal muscle acetylcholine-gated channel clustering	0.00118524	0.0296845	0.0227057	Ptn/Sorbs1	2	Astrocytes_mLFD vs fLFD	0.0188679	0.000485875
BP	GO:1905809	negative regulation of synapse organization	0.00118524	0.0296845	0.0227057	Ptn/Apoe	2	Astrocytes_mLFD vs fLFD	0.0188679	0.000485875
BP	GO:2001140	positive regulation of phospholipid transport	0.00118524	0.0296845	0.0227057	Dbi/Apoe	2	Astrocytes_mLFD vs fLFD	0.0188679	0.000485875
BP	GO:0015849	organic acid transport	0.00122426	0.0296845	0.0227057	Fabp7/Dpysl2/Agt/Apoe/Slc1a2/Ntrk2	6	Astrocytes_mLFD vs fLFD	0.0566038	0.0111404
BP	GO:1900271	regulation of long-term synaptic potentiation	0.00122554	0.0296845	0.0227057	Ptn/Fam107a/Apoe	3	Astrocytes_mLFD vs fLFD	0.0283019	0.00197821
BP	GO:0030258	lipid modification	0.00124015	0.0296845	0.0227057	Dbi/St3gal4/Ocrl/Agt/Apoe	5	Astrocytes_mLFD vs fLFD	0.0471698	0.00749636
BP	GO:0031346	positive regulation of cell projection organization	0.00127804	0.0296845	0.0227057	Ptn/Atp1b2/Hspa5/Agt/Tnik/Apoe/Ntrk2	7	Astrocytes_mLFD vs fLFD	0.0660377	0.0153745
BP	GO:1901888	regulation of cell junction assembly	0.00134484	0.0296845	0.0227057	Actg1/Farp1/Fam107a/Agt/Ntrk2	5	Astrocytes_mLFD vs fLFD	0.0471698	0.00763518
BP	GO:0007528	neuromuscular junction development	0.0013544	0.0296845	0.0227057	Ptn/Ntrk2/Sorbs1	3	Astrocytes_mLFD vs fLFD	0.0283019	0.00204762
BP	GO:0045778	positive regulation of ossification	0.0013544	0.0296845	0.0227057	Ptn/Zbtb16/Tob2	3	Astrocytes_mLFD vs fLFD	0.0283019	0.00204762
BP	GO:0016264	gap junction assembly	0.00136431	0.0296845	0.0227057	Gjb6/Agt	2	Astrocytes_mLFD vs fLFD	0.0188679	0.00052058
BP	GO:0030007	cellular potassium ion homeostasis	0.00136431	0.0296845	0.0227057	Atp1b2/Atp1a2	2	Astrocytes_mLFD vs fLFD	0.0188679	0.00052058
BP	GO:0032488	Cdc42 protein signal transduction	0.00136431	0.0296845	0.0227057	Rhou/Apoe	2	Astrocytes_mLFD vs fLFD	0.0188679	0.00052058
BP	GO:0036376	sodium ion export across plasma membrane	0.00136431	0.0296845	0.0227057	Atp1b2/Atp1a2	2	Astrocytes_mLFD vs fLFD	0.0188679	0.00052058
BP	GO:0046548	retinal rod cell development	0.00136431	0.0296845	0.0227057	Rorb/Ntrk2	2	Astrocytes_mLFD vs fLFD	0.0188679	0.00052058
BP	GO:0098917	retrograde trans-synaptic signaling	0.00136431	0.0296845	0.0227057	Farp1/Plcb1	2	Astrocytes_mLFD vs fLFD	0.0188679	0.00052058
BP	GO:2001138	regulation of phospholipid transport	0.00136431	0.0296845	0.0227057	Dbi/Apoe	2	Astrocytes_mLFD vs fLFD	0.0188679	0.00052058
BP	GO:0001754	eye photoreceptor cell differentiation	0.00142189	0.0299903	0.0229396	Ptn/Rorb/Ntrk2	3	Astrocytes_mLFD vs fLFD	0.0283019	0.00208232
BP	GO:0042987	amyloid precursor protein catabolic process	0.00142189	0.0299903	0.0229396	Rtn1/Apoe/Ntrk2	3	Astrocytes_mLFD vs fLFD	0.0283019	0.00208232
BP	GO:0055078	sodium ion homeostasis	0.00142189	0.0299903	0.0229396	Atp1b2/Agt/Atp1a2	3	Astrocytes_mLFD vs fLFD	0.0283019	0.00208232
BP	GO:0050767	regulation of neurogenesis	0.00148875	0.0305233	0.0233473	Ptn/Daam2/Gpr37l1/Mbp/Tnik/Apoe/Ntrk2	7	Astrocytes_mLFD vs fLFD	0.0660377	0.0157909
BP	GO:0042596	fear response	0.00149146	0.0305233	0.0233473	Dbi/Atp1a2/Apoe	3	Astrocytes_mLFD vs fLFD	0.0283019	0.00211703
BP	GO:0046470	phosphatidylcholine metabolic process	0.00149146	0.0305233	0.0233473	Dbi/Pnpla7/Chka	3	Astrocytes_mLFD vs fLFD	0.0283019	0.00211703
BP	GO:0033673	negative regulation of kinase activity	0.00154357	0.0306206	0.0234217	Actb/Ppia/Gadd45g/Agt/Apoe	5	Astrocytes_mLFD vs fLFD	0.0471698	0.00787811
BP	GO:0034433	steroid esterification	0.00155547	0.0306206	0.0234217	Agt/Apoe	2	Astrocytes_mLFD vs fLFD	0.0188679	0.000555286
BP	GO:0034434	sterol esterification	0.00155547	0.0306206	0.0234217	Agt/Apoe	2	Astrocytes_mLFD vs fLFD	0.0188679	0.000555286
BP	GO:0034435	cholesterol esterification	0.00155547	0.0306206	0.0234217	Agt/Apoe	2	Astrocytes_mLFD vs fLFD	0.0188679	0.000555286
BP	GO:0014911	positive regulation of smooth muscle cell migration	0.00171288	0.0330889	0.0253098	Rapgef3/F3/Agt	3	Astrocytes_mLFD vs fLFD	0.0283019	0.00222114
BP	GO:0050435	amyloid-beta metabolic process	0.00171288	0.0330889	0.0253098	Rtn1/Apoe/Ntrk2	3	Astrocytes_mLFD vs fLFD	0.0283019	0.00222114
BP	GO:0098974	postsynaptic actin cytoskeleton organization	0.00175864	0.0333496	0.0255092	Actb/Farp1	2	Astrocytes_mLFD vs fLFD	0.0188679	0.000589991
BP	GO:0099188	postsynaptic cytoskeleton organization	0.00175864	0.0333496	0.0255092	Actb/Farp1	2	Astrocytes_mLFD vs fLFD	0.0188679	0.000589991
BP	GO:0006397	mRNA processing	0.00183266	0.0344374	0.0263412	Cirbp/Safb2/Mbnl2/Tra2a/Rbm39/Plcb1/Son	7	Astrocytes_mLFD vs fLFD	0.0660377	0.0163809
BP	GO:0050673	epithelial cell proliferation	0.0019219	0.0354757	0.0271354	Ptn/Fabp7/Klf9/F3/Sparc/Htra1/Apoe	7	Astrocytes_mLFD vs fLFD	0.0660377	0.0165197
BP	GO:0070988	demethylation	0.00195381	0.0354757	0.0271354	Kdm5d/Uty/Hr	3	Astrocytes_mLFD vs fLFD	0.0283019	0.00232526
BP	GO:1902305	regulation of sodium ion transmembrane transport	0.00195381	0.0354757	0.0271354	Atp1b2/Plcb1/Atp1a2	3	Astrocytes_mLFD vs fLFD	0.0283019	0.00232526
BP	GO:0098657	import into cell	0.00196887	0.0354757	0.0271354	Actb/Atp1b2/Agt/Atp1a2/Slc1a2	5	Astrocytes_mLFD vs fLFD	0.0471698	0.00832928
BP	GO:1901160	primary amino compound metabolic process	0.00197373	0.0354757	0.0271354	Cyp2d22/Chka	2	Astrocytes_mLFD vs fLFD	0.0188679	0.000624696
BP	GO:0006813	potassium ion transport	0.00207807	0.0370291	0.0283237	Rapgef3/Kcnt1/Atp1b2/Atp1a2/Kcnn2	5	Astrocytes_mLFD vs fLFD	0.0471698	0.0084334
BP	GO:0046488	phosphatidylinositol metabolic process	0.00215901	0.0375252	0.0287031	Efr3b/Plcd4/Ocrl/Plcb1	4	Astrocytes_mLFD vs fLFD	0.0377358	0.00510169
BP	GO:0035641	locomotory exploration behavior	0.00220065	0.0375252	0.0287031	Atp1a2/Apoe	2	Astrocytes_mLFD vs fLFD	0.0188679	0.000659402
BP	GO:0015800	acidic amino acid transport	0.00221484	0.0375252	0.0287031	Dpysl2/Slc1a2/Ntrk2	3	Astrocytes_mLFD vs fLFD	0.0283019	0.00242937
BP	GO:0048488	synaptic vesicle endocytosis	0.00221484	0.0375252	0.0287031	Actb/Actg1/Itsn2	3	Astrocytes_mLFD vs fLFD	0.0283019	0.00242937
BP	GO:0086003	cardiac muscle cell contraction	0.00221484	0.0375252	0.0287031	Uty/Atp1a2/Kcnn2	3	Astrocytes_mLFD vs fLFD	0.0283019	0.00242937
BP	GO:0140238	presynaptic endocytosis	0.00221484	0.0375252	0.0287031	Actb/Actg1/Itsn2	3	Astrocytes_mLFD vs fLFD	0.0283019	0.00242937
BP	GO:0051403	stress-activated MAPK cascade	0.00226983	0.0381442	0.0291766	Ppia/Gadd45g/Agt/Tnik/Plcb1	5	Astrocytes_mLFD vs fLFD	0.0471698	0.00860693
BP	GO:0060291	long-term synaptic potentiation	0.00255955	0.0425407	0.0325394	Ptn/Dbi/Fam107a/Apoe/Ntrk2	5	Astrocytes_mLFD vs fLFD	0.0471698	0.00884986
BP	GO:0001885	endothelial cell development	0.00259513	0.0425407	0.0325394	Rapgef3/Agt/Plcb1	3	Astrocytes_mLFD vs fLFD	0.0283019	0.0025682
BP	GO:0007043	cell-cell junction assembly	0.00261532	0.0425407	0.0325394	Actb/Actg1/Gjb6/Agt	4	Astrocytes_mLFD vs fLFD	0.0377358	0.00537933
BP	GO:0042060	wound healing	0.00263828	0.0425407	0.0325394	Ppia/Actg1/St3gal4/Mertk/F3/Apoe	6	Astrocytes_mLFD vs fLFD	0.0566038	0.0129798
BP	GO:1903909	regulation of receptor clustering	0.00268962	0.0425407	0.0325394	Ptn/Sorbs1	2	Astrocytes_mLFD vs fLFD	0.0188679	0.000728812
BP	GO:0007411	axon guidance	0.00269159	0.0425407	0.0325394	Tubb3/Tubb2b/Dpysl2/Gap43/Enah	5	Astrocytes_mLFD vs fLFD	0.0471698	0.00895398
BP	GO:0031098	stress-activated protein kinase signaling cascade	0.00269159	0.0425407	0.0325394	Ppia/Gadd45g/Agt/Tnik/Plcb1	5	Astrocytes_mLFD vs fLFD	0.0471698	0.00895398
BP	GO:0042982	amyloid precursor protein metabolic process	0.00269609	0.0425407	0.0325394	Rtn1/Apoe/Ntrk2	3	Astrocytes_mLFD vs fLFD	0.0283019	0.0026029
BP	GO:0097485	neuron projection guidance	0.00273668	0.0428539	0.0327791	Tubb3/Tubb2b/Dpysl2/Gap43/Enah	5	Astrocytes_mLFD vs fLFD	0.0471698	0.00898869
BP	GO:0046847	filopodium assembly	0.00279945	0.0431826	0.0330305	Gap43/Daam2/Ttyh1	3	Astrocytes_mLFD vs fLFD	0.0283019	0.00263761
BP	GO:1903036	positive regulation of response to wounding	0.00279945	0.0431826	0.0330305	Ptn/Actg1/St3gal4	3	Astrocytes_mLFD vs fLFD	0.0283019	0.00263761
BP	GO:0005977	glycogen metabolic process	0.00290522	0.0435982	0.0333484	Phka1/Phkg1/Sorbs1	3	Astrocytes_mLFD vs fLFD	0.0283019	0.00267231
BP	GO:0006073	cellular glucan metabolic process	0.00290522	0.0435982	0.0333484	Phka1/Phkg1/Sorbs1	3	Astrocytes_mLFD vs fLFD	0.0283019	0.00267231
BP	GO:0043113	receptor clustering	0.00290522	0.0435982	0.0333484	Ptn/Apoe/Sorbs1	3	Astrocytes_mLFD vs fLFD	0.0283019	0.00267231
BP	GO:0051348	negative regulation of transferase activity	0.00292254	0.0435982	0.0333484	Actb/Ppia/Gadd45g/Agt/Apoe	5	Astrocytes_mLFD vs fLFD	0.0471698	0.00912751
BP	GO:0006865	amino acid transport	0.00293186	0.0435982	0.0333484	Dpysl2/Agt/Slc1a2/Ntrk2	4	Astrocytes_mLFD vs fLFD	0.0377358	0.00555286
BP	GO:0007613	memory	0.00299817	0.0441755	0.0337899	Ptn/Plcb1/Apoe/Ntrk2	4	Astrocytes_mLFD vs fLFD	0.0377358	0.00558756
BP	GO:0044042	glucan metabolic process	0.00301342	0.0441755	0.0337899	Phka1/Phkg1/Sorbs1	3	Astrocytes_mLFD vs fLFD	0.0283019	0.00270702
BP	GO:0033143	regulation of intracellular steroid hormone receptor signaling pathway	0.00312407	0.0452984	0.0346489	Kdm5d/Safb2/Ntrk2	3	Astrocytes_mLFD vs fLFD	0.0283019	0.00274172
BP	GO:0050768	negative regulation of neurogenesis	0.00313385	0.0452984	0.0346489	Ptn/Daam2/Gpr37l1/Mbp	4	Astrocytes_mLFD vs fLFD	0.0377358	0.00565697
BP	GO:0009755	hormone-mediated signaling pathway	0.00320324	0.045971	0.0351633	Kdm5d/Safb2/Klf9/Ntrk2	4	Astrocytes_mLFD vs fLFD	0.0377358	0.00569168
BP	GO:1902307	positive regulation of sodium ion transmembrane transport	0.00322486	0.045971	0.0351633	Atp1b2/Plcb1	2	Astrocytes_mLFD vs fLFD	0.0188679	0.000798223
BP	GO:0003407	neural retina development	0.00335279	0.0471444	0.0360608	Ptn/Rorb/Ntrk2	3	Astrocytes_mLFD vs fLFD	0.0283019	0.00281113
BP	GO:0036465	synaptic vesicle recycling	0.00335279	0.0471444	0.0360608	Actb/Actg1/Itsn2	3	Astrocytes_mLFD vs fLFD	0.0283019	0.00281113
BP	GO:0040029	regulation of gene expression, epigenetic	0.00341768	0.0474117	0.0362653	Xist/Tsix/Uty/Meg3	4	Astrocytes_mLFD vs fLFD	0.0377358	0.00579579
BP	GO:0051961	negative regulation of nervous system development	0.00341768	0.0474117	0.0362653	Ptn/Daam2/Gpr37l1/Mbp	4	Astrocytes_mLFD vs fLFD	0.0377358	0.00579579
BP	GO:0060042	retina morphogenesis in camera-type eye	0.0034709	0.047829	0.0365845	Ptn/Rorb/Ntrk2	3	Astrocytes_mLFD vs fLFD	0.0283019	0.00284584
BP	GO:0040019	positive regulation of embryonic development	0.00350962	0.0480422	0.0367476	Hspa5/Plcb1	2	Astrocytes_mLFD vs fLFD	0.0188679	0.000832928
BP	GO:0051384	response to glucocorticoid	0.00359152	0.04884	0.0373578	Sult1a1/Fam107a/Klf9	3	Astrocytes_mLFD vs fLFD	0.0283019	0.00288054
BP	GO:0048708	astrocyte differentiation	0.00371468	0.0492168	0.037646	Gpr37l1/Agt/Plp1	3	Astrocytes_mLFD vs fLFD	0.0283019	0.00291525
BP	GO:0010996	response to auditory stimulus	0.00380568	0.0492168	0.037646	Ptn/Atp1a2	2	Astrocytes_mLFD vs fLFD	0.0188679	0.000867634
BP	GO:0046628	positive regulation of insulin receptor signaling pathway	0.00380568	0.0492168	0.037646	Agt/Sorbs1	2	Astrocytes_mLFD vs fLFD	0.0188679	0.000867634
BP	GO:0150105	protein localization to cell-cell junction	0.00380568	0.0492168	0.037646	Actb/Actg1	2	Astrocytes_mLFD vs fLFD	0.0188679	0.000867634
BP	GO:0046530	photoreceptor cell differentiation	0.00384039	0.0492168	0.037646	Ptn/Rorb/Ntrk2	3	Astrocytes_mLFD vs fLFD	0.0283019	0.00294995
BP	GO:0000375	RNA splicing, via transesterification reactions	0.00387339	0.0492168	0.037646	Cirbp/Mbnl2/Tra2a/Rbm39/Son	5	Astrocytes_mLFD vs fLFD	0.0471698	0.0097522
BP	GO:0000377	RNA splicing, via transesterification reactions with bulged adenosine as nucleophile	0.00387339	0.0492168	0.037646	Cirbp/Mbnl2/Tra2a/Rbm39/Son	5	Astrocytes_mLFD vs fLFD	0.0471698	0.0097522
BP	GO:0000398	mRNA splicing, via spliceosome	0.00387339	0.0492168	0.037646	Cirbp/Mbnl2/Tra2a/Rbm39/Son	5	Astrocytes_mLFD vs fLFD	0.0471698	0.0097522
BP	GO:0050680	negative regulation of epithelial cell proliferation	0.00387549	0.0492168	0.037646	Ptn/Klf9/Sparc/Apoe	4	Astrocytes_mLFD vs fLFD	0.0377358	0.00600403
BP	GO:0051017	actin filament bundle assembly	0.00387549	0.0492168	0.037646	Actg1/Rapgef3/Fam107a/Sorbs1	4	Astrocytes_mLFD vs fLFD	0.0377358	0.00600403
BP	GO:0050678	regulation of epithelial cell proliferation	0.00389651	0.0492168	0.037646	Ptn/Klf9/F3/Sparc/Htra1/Apoe	6	Astrocytes_mLFD vs fLFD	0.0566038	0.0140557
BP	GO:1903034	regulation of response to wounding	0.00395563	0.0492168	0.037646	Ptn/Actg1/St3gal4/Apoe	4	Astrocytes_mLFD vs fLFD	0.0377358	0.00603873
BP	GO:1903169	regulation of calcium ion transmembrane transport	0.00395563	0.0492168	0.037646	Dbi/Rapgef3/Atp1a2/Plp1	4	Astrocytes_mLFD vs fLFD	0.0377358	0.00603873
BP	GO:0048041	focal adhesion assembly	0.00396867	0.0492168	0.037646	Actg1/Fam107a/Sorbs1	3	Astrocytes_mLFD vs fLFD	0.0283019	0.00298466
BP	GO:0042552	myelination	0.00403688	0.0492168	0.037646	Ptn/Mbp/Ntrk2/Plp1	4	Astrocytes_mLFD vs fLFD	0.0377358	0.00607344
BP	GO:0022898	regulation of transmembrane transporter activity	0.00405108	0.0492168	0.037646	Actb/Rapgef3/Atp1b2/Plcb1/Atp1a2	5	Astrocytes_mLFD vs fLFD	0.0471698	0.00985632
BP	GO:0006112	energy reserve metabolic process	0.00409953	0.0492168	0.037646	Phka1/Phkg1/Sorbs1	3	Astrocytes_mLFD vs fLFD	0.0283019	0.00301937
BP	GO:0060765	regulation of androgen receptor signaling pathway	0.00411296	0.0492168	0.037646	Kdm5d/Safb2	2	Astrocytes_mLFD vs fLFD	0.0188679	0.000902339
BP	GO:0097164	ammonium ion metabolic process	0.00411296	0.0492168	0.037646	Cyp2d22/Chka	2	Astrocytes_mLFD vs fLFD	0.0188679	0.000902339
BP	GO:1901018	positive regulation of potassium ion transmembrane transporter activity	0.00411296	0.0492168	0.037646	Rapgef3/Atp1b2	2	Astrocytes_mLFD vs fLFD	0.0188679	0.000902339
BP	GO:0061572	actin filament bundle organization	0.00411926	0.0492168	0.037646	Actg1/Rapgef3/Fam107a/Sorbs1	4	Astrocytes_mLFD vs fLFD	0.0377358	0.00610814
BP	GO:0051962	positive regulation of nervous system development	5.34635e-08	9.60204e-05	7.25415e-05	Gfap/Oxt/Gdi1/Il1rapl1/Sox2/Marcks/Apoe/Ptprz1/Qk/Nrxn1	10	Astrocytes_mHFD vs fLFD	0.126582	0.0124592
BP	GO:0031345	negative regulation of cell projection organization	1.39666e-07	0.00012542	9.47525e-05	Gfap/Mbp/Mt3/Gdi1/Apoe/Ptprz1/Nrxn1/Ntm	8	Astrocytes_mHFD vs fLFD	0.101266	0.00746165
BP	GO:0010977	negative regulation of neuron projection development	3.2175e-07	0.000192621	0.000145521	Gfap/Mbp/Mt3/Gdi1/Apoe/Ptprz1/Ntm	7	Astrocytes_mHFD vs fLFD	0.0886076	0.00562227
BP	GO:0050767	regulation of neurogenesis	4.75953e-07	0.000213703	0.000161448	Gfap/Mbp/Mt3/Gdi1/Il1rapl1/Sox2/Marcks/Apoe/Ptprz1/Qk	10	Astrocytes_mHFD vs fLFD	0.126582	0.0157909
BP	GO:0050769	positive regulation of neurogenesis	1.64545e-06	0.000591047	0.000446524	Gfap/Gdi1/Il1rapl1/Sox2/Marcks/Apoe/Ptprz1/Qk	8	Astrocytes_mHFD vs fLFD	0.101266	0.0103422
BP	GO:0097090	presynaptic membrane organization	5.56181e-06	0.00135421	0.00102308	Il1rapl1/Apoe/Nrxn1	3	Astrocytes_mHFD vs fLFD	0.0379747	0.00045117
BP	GO:0043484	regulation of RNA splicing	5.90505e-06	0.00135421	0.00102308	Hnrnpa2b1/Ccnl2/Clk1/Qk/Son/Malat1	6	Astrocytes_mHFD vs fLFD	0.0759494	0.00565697
BP	GO:0050807	regulation of synapse organization	8.06832e-06	0.00135421	0.00102308	Sparc/Oxt/Il1rapl1/Marcks/Apoe/Nrxn1/Malat1	7	Astrocytes_mHFD vs fLFD	0.0886076	0.00912751
BP	GO:0050808	synapse organization	8.45727e-06	0.00135421	0.00102308	Bcan/Sparc/Ndrg2/Oxt/Il1rapl1/Marcks/Apoe/Nrxn1/Malat1	9	Astrocytes_mHFD vs fLFD	0.113924	0.0171444
BP	GO:0010720	positive regulation of cell development	9.44092e-06	0.00135421	0.00102308	Gfap/Gdi1/Il1rapl1/Sox2/Marcks/Apoe/Ptprz1/Qk	8	Astrocytes_mHFD vs fLFD	0.101266	0.0131186
BP	GO:0007272	ensheathment of neurons	9.77091e-06	0.00135421	0.00102308	Mbp/Plp1/Cldn11/Tcf7l2/Ptprz1/Qk	6	Astrocytes_mHFD vs fLFD	0.0759494	0.00617755
BP	GO:0008366	axon ensheathment	9.77091e-06	0.00135421	0.00102308	Mbp/Plp1/Cldn11/Tcf7l2/Ptprz1/Qk	6	Astrocytes_mHFD vs fLFD	0.0759494	0.00617755
BP	GO:0050803	regulation of synapse structure or activity	9.80222e-06	0.00135421	0.00102308	Sparc/Oxt/Il1rapl1/Marcks/Apoe/Nrxn1/Malat1	7	Astrocytes_mHFD vs fLFD	0.0886076	0.00940515
BP	GO:0008380	RNA splicing	1.52563e-05	0.00195717	0.0014786	Hnrnpa2b1/Ccnl2/Snrpf/Srpk2/Clk1/Qk/Son/Malat1	8	Astrocytes_mHFD vs fLFD	0.101266	0.014021
BP	GO:0015849	organic acid transport	2.91034e-05	0.00348464	0.00263258	Gfap/Slc7a10/Oxt/Trh/Slc1a3/Acsl3/Apoe	7	Astrocytes_mHFD vs fLFD	0.0886076	0.0111404
BP	GO:0006397	mRNA processing	4.60812e-05	0.00517261	0.00390781	Pabpn1/Hnrnpa2b1/Plcb1/Snrpf/Srpk2/Qk/Son/Malat1	8	Astrocytes_mHFD vs fLFD	0.101266	0.0163809
BP	GO:0050684	regulation of mRNA processing	5.9106e-05	0.00624438	0.0047175	Hnrnpa2b1/Srpk2/Qk/Son/Malat1	5	Astrocytes_mHFD vs fLFD	0.0632911	0.0052058
BP	GO:0010001	glial cell differentiation	7.99205e-05	0.00797429	0.00602442	Gfap/Plp1/Mt3/Tcf7l2/Ptprz1/Qk	6	Astrocytes_mHFD vs fLFD	0.0759494	0.00898869
BP	GO:0014002	astrocyte development	0.000121865	0.00974984	0.00736581	Gfap/Plp1/Mt3	3	Astrocytes_mHFD vs fLFD	0.0379747	0.00121469
BP	GO:0042552	myelination	0.000122304	0.00974984	0.00736581	Mbp/Plp1/Tcf7l2/Ptprz1/Qk	5	Astrocytes_mHFD vs fLFD	0.0632911	0.00607344
BP	GO:0000375	RNA splicing, via transesterification reactions	0.000124859	0.00974984	0.00736581	Hnrnpa2b1/Snrpf/Srpk2/Qk/Son/Malat1	6	Astrocytes_mHFD vs fLFD	0.0759494	0.0097522
BP	GO:0000377	RNA splicing, via transesterification reactions with bulged adenosine as nucleophile	0.000124859	0.00974984	0.00736581	Hnrnpa2b1/Snrpf/Srpk2/Qk/Son/Malat1	6	Astrocytes_mHFD vs fLFD	0.0759494	0.0097522
BP	GO:0000398	mRNA splicing, via spliceosome	0.000124859	0.00974984	0.00736581	Hnrnpa2b1/Snrpf/Srpk2/Qk/Son/Malat1	6	Astrocytes_mHFD vs fLFD	0.0759494	0.0097522
BP	GO:0050795	regulation of behavior	0.000174623	0.0130676	0.00987231	Ptgds/Trh/Apoe/Nrxn1	4	Astrocytes_mHFD vs fLFD	0.0506329	0.00350524
BP	GO:1903311	regulation of mRNA metabolic process	0.000205203	0.0147418	0.0111371	Hnrnpa2b1/Plekhn1/Srpk2/Qk/Son/Malat1	6	Astrocytes_mHFD vs fLFD	0.0759494	0.0106892
BP	GO:1990138	neuron projection extension	0.000249558	0.0155623	0.011757	Bcan/Mt3/Gdi1/Dclk1/Apoe	5	Astrocytes_mHFD vs fLFD	0.0632911	0.00707989
BP	GO:0099175	regulation of postsynapse organization	0.000250891	0.0155623	0.011757	Il1rapl1/Marcks/Apoe/Nrxn1	4	Astrocytes_mHFD vs fLFD	0.0506329	0.00385229
BP	GO:0010559	regulation of glycoprotein biosynthetic process	0.000259051	0.0155623	0.011757	Mt3/Plcb1/Tcf7l2	3	Astrocytes_mHFD vs fLFD	0.0379747	0.00156174
BP	GO:0048024	regulation of mRNA splicing, via spliceosome	0.000259645	0.0155623	0.011757	Hnrnpa2b1/Qk/Son/Malat1	4	Astrocytes_mHFD vs fLFD	0.0506329	0.003887
BP	GO:0099173	postsynapse organization	0.000266939	0.0155623	0.011757	Ndrg2/Il1rapl1/Marcks/Apoe/Nrxn1	5	Astrocytes_mHFD vs fLFD	0.0632911	0.00718401
BP	GO:0046164	alcohol catabolic process	0.000294854	0.0155623	0.011757	Mt3/Ocrl/Apoe	3	Astrocytes_mHFD vs fLFD	0.0379747	0.00163115
BP	GO:1903018	regulation of glycoprotein metabolic process	0.000313892	0.0155623	0.011757	Mt3/Plcb1/Tcf7l2	3	Astrocytes_mHFD vs fLFD	0.0379747	0.00166586
BP	GO:0048709	oligodendrocyte differentiation	0.000327188	0.0155623	0.011757	Plp1/Tcf7l2/Ptprz1/Qk	4	Astrocytes_mHFD vs fLFD	0.0506329	0.00412994
BP	GO:0006707	cholesterol catabolic process	0.000329269	0.0155623	0.011757	Mt3/Apoe	2	Astrocytes_mHFD vs fLFD	0.0253165	0.000347054
BP	GO:0016127	sterol catabolic process	0.000329269	0.0155623	0.011757	Mt3/Apoe	2	Astrocytes_mHFD vs fLFD	0.0253165	0.000347054
BP	GO:0097105	presynaptic membrane assembly	0.000329269	0.0155623	0.011757	Il1rapl1/Nrxn1	2	Astrocytes_mHFD vs fLFD	0.0253165	0.000347054
BP	GO:0099541	trans-synaptic signaling by lipid	0.000329269	0.0155623	0.011757	Plcb1/Nrxn1	2	Astrocytes_mHFD vs fLFD	0.0253165	0.000347054
BP	GO:0099542	trans-synaptic signaling by endocannabinoid	0.000329269	0.0155623	0.011757	Plcb1/Nrxn1	2	Astrocytes_mHFD vs fLFD	0.0253165	0.000347054
BP	GO:0021782	glial cell development	0.000359668	0.0165632	0.0125131	Gfap/Plp1/Mt3/Tcf7l2	4	Astrocytes_mHFD vs fLFD	0.0506329	0.00423405
BP	GO:0042063	gliogenesis	0.000405917	0.0182257	0.0137691	Gfap/Plp1/Mt3/Tcf7l2/Ptprz1/Qk	6	Astrocytes_mHFD vs fLFD	0.0759494	0.0121469
BP	GO:0015711	organic anion transport	0.000424642	0.0186014	0.014053	Gfap/Slc7a10/Oxt/Trh/Slc1a3/Slc4a4	6	Astrocytes_mHFD vs fLFD	0.0759494	0.012251
BP	GO:0048713	regulation of oligodendrocyte differentiation	0.000469597	0.0200809	0.0151707	Tcf7l2/Ptprz1/Qk	3	Astrocytes_mHFD vs fLFD	0.0379747	0.00190879
BP	GO:0090090	negative regulation of canonical Wnt signaling pathway	0.000512917	0.0214232	0.0161848	Sox2/Tcf7l2/Tle4/Apoe	4	Astrocytes_mHFD vs fLFD	0.0506329	0.00465052
BP	GO:0031223	auditory behavior	0.000567693	0.0231722	0.0175061	Slc1a3/Nrxn1	2	Astrocytes_mHFD vs fLFD	0.0253165	0.00045117
BP	GO:0048675	axon extension	0.00063784	0.0254569	0.0192322	Mt3/Gdi1/Dclk1/Apoe	4	Astrocytes_mHFD vs fLFD	0.0506329	0.00492816
BP	GO:1901616	organic hydroxy compound catabolic process	0.000837467	0.0322108	0.0243346	Mt3/Ocrl/Apoe	3	Astrocytes_mHFD vs fLFD	0.0379747	0.00232526
BP	GO:0006633	fatty acid biosynthetic process	0.000842933	0.0322108	0.0243346	Plp1/Ptgds/Acsl3/Qk	4	Astrocytes_mHFD vs fLFD	0.0506329	0.00530992
BP	GO:0007638	mechanosensory behavior	0.000868725	0.0325048	0.0245567	Slc1a3/Nrxn1	2	Astrocytes_mHFD vs fLFD	0.0253165	0.000555286
BP	GO:0050771	negative regulation of axonogenesis	0.000951326	0.0341716	0.025816	Mbp/Mt3/Gdi1	3	Astrocytes_mHFD vs fLFD	0.0379747	0.00242937
BP	GO:0050885	neuromuscular process controlling balance	0.000951326	0.0341716	0.025816	Sox2/Slc1a3/Nrxn1	3	Astrocytes_mHFD vs fLFD	0.0379747	0.00242937
BP	GO:0006865	amino acid transport	0.000995373	0.0345176	0.0260774	Gfap/Slc7a10/Trh/Slc1a3	4	Astrocytes_mHFD vs fLFD	0.0506329	0.00555286
BP	GO:0048588	developmental cell growth	0.000999396	0.0345176	0.0260774	Bcan/Mt3/Gdi1/Dclk1/Apoe	5	Astrocytes_mHFD vs fLFD	0.0632911	0.00961338
BP	GO:0007605	sensory perception of sound	0.00104842	0.035397	0.0267417	Mbp/Sox2/Rpl38/Slc1a3/Gsdme	5	Astrocytes_mHFD vs fLFD	0.0632911	0.0097175
BP	GO:0060560	developmental growth involved in morphogenesis	0.00106515	0.035397	0.0267417	Bcan/Mt3/Gdi1/Dclk1/Apoe	5	Astrocytes_mHFD vs fLFD	0.0632911	0.0097522
BP	GO:0043523	regulation of neuron apoptotic process	0.00109921	0.035397	0.0267417	Mt3/Nrbp2/Srpk2/Apoe/Ptprz1	5	Astrocytes_mHFD vs fLFD	0.0632911	0.00982161
BP	GO:0061158	3'-UTR-mediated mRNA destabilization	0.00110369	0.035397	0.0267417	Plekhn1/Qk	2	Astrocytes_mHFD vs fLFD	0.0253165	0.000624696
BP	GO:0030178	negative regulation of Wnt signaling pathway	0.00116624	0.0367469	0.0277615	Sox2/Tcf7l2/Tle4/Apoe	4	Astrocytes_mHFD vs fLFD	0.0506329	0.00579579
BP	GO:0046942	carboxylic acid transport	0.00120623	0.0368584	0.0278457	Gfap/Slc7a10/Oxt/Trh/Slc1a3	5	Astrocytes_mHFD vs fLFD	0.0632911	0.0100298
BP	GO:0032570	response to progesterone	0.00123135	0.0368584	0.0278457	Mbp/Oxt	2	Astrocytes_mHFD vs fLFD	0.0253165	0.000659402
BP	GO:0071514	genomic imprinting	0.00123135	0.0368584	0.0278457	Meg3/Zdbf2	2	Astrocytes_mHFD vs fLFD	0.0253165	0.000659402
BP	GO:0046394	carboxylic acid biosynthetic process	0.0013208	0.0388355	0.0293395	Plp1/Ptgds/Slc1a3/Acsl3/Qk	5	Astrocytes_mHFD vs fLFD	0.0632911	0.0102381
BP	GO:0016053	organic acid biosynthetic process	0.00134065	0.0388355	0.0293395	Plp1/Ptgds/Slc1a3/Acsl3/Qk	5	Astrocytes_mHFD vs fLFD	0.0632911	0.0102728
BP	GO:0031346	positive regulation of cell projection organization	0.00137803	0.0392848	0.0296789	Gdi1/Il1rapl1/Marcks/Apoe/Ptprz1/Qk	6	Astrocytes_mHFD vs fLFD	0.0759494	0.0153745
BP	GO:0051965	positive regulation of synapse assembly	0.00140007	0.0392895	0.0296824	Oxt/Il1rapl1/Nrxn1	3	Astrocytes_mHFD vs fLFD	0.0379747	0.00277643
BP	GO:0014015	positive regulation of gliogenesis	0.00150322	0.041535	0.0313789	Gfap/Ptprz1/Qk	3	Astrocytes_mHFD vs fLFD	0.0379747	0.00284584
BP	GO:0048708	astrocyte differentiation	0.00161101	0.0424512	0.032071	Gfap/Plp1/Mt3	3	Astrocytes_mHFD vs fLFD	0.0379747	0.00291525
BP	GO:0050954	sensory perception of mechanical stimulus	0.00164228	0.0424512	0.032071	Mbp/Sox2/Rpl38/Slc1a3/Gsdme	5	Astrocytes_mHFD vs fLFD	0.0632911	0.0107587
BP	GO:0034377	plasma lipoprotein particle assembly	0.00165456	0.0424512	0.032071	Acsl3/Apoe	2	Astrocytes_mHFD vs fLFD	0.0253165	0.000763518
BP	GO:0042759	long-chain fatty acid biosynthetic process	0.00165456	0.0424512	0.032071	Plp1/Qk	2	Astrocytes_mHFD vs fLFD	0.0253165	0.000763518
BP	GO:0072578	neurotransmitter-gated ion channel clustering	0.00165456	0.0424512	0.032071	Apoe/Nrxn1	2	Astrocytes_mHFD vs fLFD	0.0253165	0.000763518
BP	GO:0050770	regulation of axonogenesis	0.00169835	0.042961	0.0324561	Mbp/Mt3/Gdi1/Apoe	4	Astrocytes_mHFD vs fLFD	0.0506329	0.00642049
BP	GO:0048813	dendrite morphogenesis	0.00176631	0.0433564	0.0327549	Il1rapl1/Dclk1/Marcks/Ptprz1	4	Astrocytes_mHFD vs fLFD	0.0506329	0.0064899
BP	GO:0007625	grooming behavior	0.00180892	0.0433564	0.0327549	Oxt/Nrxn1	2	Astrocytes_mHFD vs fLFD	0.0253165	0.000798223
BP	GO:0010560	positive regulation of glycoprotein biosynthetic process	0.00180892	0.0433564	0.0327549	Plcb1/Tcf7l2	2	Astrocytes_mHFD vs fLFD	0.0253165	0.000798223
BP	GO:0016358	dendrite development	0.00181054	0.0433564	0.0327549	Il1rapl1/Dclk1/Marcks/Apoe/Ptprz1	5	Astrocytes_mHFD vs fLFD	0.0632911	0.0110016
BP	GO:0051402	neuron apoptotic process	0.00183557	0.0433775	0.0327708	Mt3/Nrbp2/Srpk2/Apoe/Ptprz1	5	Astrocytes_mHFD vs fLFD	0.0632911	0.0110363
BP	GO:0043524	negative regulation of neuron apoptotic process	0.00187178	0.0436586	0.0329832	Mt3/Nrbp2/Apoe/Ptprz1	4	Astrocytes_mHFD vs fLFD	0.0506329	0.00659402
BP	GO:0006835	dicarboxylic acid transport	0.00196304	0.0447832	0.0338328	Gfap/Trh/Slc1a3	3	Astrocytes_mHFD vs fLFD	0.0379747	0.00312348
BP	GO:1903020	positive regulation of glycoprotein metabolic process	0.00196986	0.0447832	0.0338328	Plcb1/Tcf7l2	2	Astrocytes_mHFD vs fLFD	0.0253165	0.000832928
BP	GO:0070372	regulation of ERK1 and ERK2 cascade	0.00204505	0.0459115	0.0346852	Ntsr2/Ndrg2/Mt3/Apoe/Nrxn1	5	Astrocytes_mHFD vs fLFD	0.0632911	0.0113139
BP	GO:2000112	regulation of cellular macromolecule biosynthetic process	0.0020861	0.0460889	0.0348193	Mt3/Plcb1/Plekhn1/Tcf7l2/Rpl38/Qk	6	Astrocytes_mHFD vs fLFD	0.0759494	0.0166933
BP	GO:0043270	positive regulation of ion transport	0.00212795	0.0460889	0.0348193	Plp1/Oxt/Kcnn2/Plcb1/Trh	5	Astrocytes_mHFD vs fLFD	0.0632911	0.0114181
BP	GO:0010996	response to auditory stimulus	0.00213736	0.0460889	0.0348193	Slc1a3/Nrxn1	2	Astrocytes_mHFD vs fLFD	0.0253165	0.000867634
BP	GO:0048814	regulation of dendrite morphogenesis	0.00215561	0.0460889	0.0348193	Il1rapl1/Marcks/Ptprz1	3	Astrocytes_mHFD vs fLFD	0.0379747	0.0032276
BP	GO:0045685	regulation of glial cell differentiation	0.00229028	0.0465683	0.0351814	Tcf7l2/Ptprz1/Qk	3	Astrocytes_mHFD vs fLFD	0.0379747	0.00329701
BP	GO:0050806	positive regulation of synaptic transmission	0.00230106	0.0465683	0.0351814	Gfap/Oxt/Slc1a3/Apoe/Nrxn1	5	Astrocytes_mHFD vs fLFD	0.0632911	0.0116263
BP	GO:0065005	protein-lipid complex assembly	0.00231136	0.0465683	0.0351814	Acsl3/Apoe	2	Astrocytes_mHFD vs fLFD	0.0253165	0.000902339
BP	GO:0071276	cellular response to cadmium ion	0.00231136	0.0465683	0.0351814	Mt3/Sox2	2	Astrocytes_mHFD vs fLFD	0.0253165	0.000902339
BP	GO:0051048	negative regulation of secretion	0.00233741	0.0465683	0.0351814	Oxt/Trh/Il1rapl1/Apoe	4	Astrocytes_mHFD vs fLFD	0.0506329	0.00701048
BP	GO:0007409	axonogenesis	0.00235864	0.0465683	0.0351814	Mbp/Mt3/Gdi1/Dclk1/Apoe/Ptprz1	6	Astrocytes_mHFD vs fLFD	0.0759494	0.0171097
BP	GO:0003333	amino acid transmembrane transport	0.00235953	0.0465683	0.0351814	Gfap/Slc7a10/Slc1a3	3	Astrocytes_mHFD vs fLFD	0.0379747	0.00333171
BP	GO:0006820	anion transport	0.00247981	0.047299	0.0357334	Gfap/Slc7a10/Oxt/Trh/Slc1a3/Slc4a4	6	Astrocytes_mHFD vs fLFD	0.0759494	0.0172833
BP	GO:0006706	steroid catabolic process	0.00249185	0.047299	0.0357334	Mt3/Apoe	2	Astrocytes_mHFD vs fLFD	0.0253165	0.000937044
BP	GO:0015740	C4-dicarboxylate transport	0.00249185	0.047299	0.0357334	Gfap/Slc1a3	2	Astrocytes_mHFD vs fLFD	0.0253165	0.000937044
BP	GO:0015908	fatty acid transport	0.00250189	0.047299	0.0357334	Oxt/Acsl3/Apoe	3	Astrocytes_mHFD vs fLFD	0.0379747	0.00340112
BP	GO:0072330	monocarboxylic acid biosynthetic process	0.00259774	0.0485995	0.0367159	Plp1/Ptgds/Acsl3/Qk	4	Astrocytes_mHFD vs fLFD	0.0506329	0.00721871
BP	GO:0050808	synapse organization	6.63275e-19	2.97015e-15	2.49671e-15	Sparc/Lingo2/Lrfn5/Kif1a/Camkv/Dbn1/Igsf9b/Cdk5/Dvl1/Adgrb1/Oxt/Ppfia4/Grin1/Dgkz/Zmynd8/Grid2/Adgrb2/Baiap2/Flna/Apbb1/Xlr4b/Zfp804a/Lrtm1/Slitrk6/Erbb4/C1ql3/Ppfia2/Nptxr/Slc1a1/Sez6l2/Prkca/Ube2v2/Cacng2/Gabrg2/Gabrb3/Ctnna2/Arhgef9/Cacna1a/Atp2b2/Gabrb2/Setd5/Cdh2/Grin2b/Nrxn2/Gpm6a/Pclo/Lrrtm4/Ptprd/Flrt3/Lrrn3/Lrrc4c/Ntng1/Negr1/Ube3a/Nrxn1/Il1rapl1/Malat1	57	Neuron_mHFD vs fHFD	0.0683453	0.0171444
BP	GO:0008380	RNA splicing	5.33272e-18	1.194e-14	1.00367e-14	Snrnp70/Srsf5/Srrm2/Luc7l3/Fus/Srsf2/Ddx5/Rbm3/Clasrp/Snrnp48/Srsf1/Pcbp4/Rp9/Srsf7/Prpf19/Sfpq/Fastk/Sf3a2/Rbm41/Mettl4/Rbm12b1/Coil/Zfp830/Rbm12b2/Rbm15/Rbm24/Ddx23/Zrsr1/Rps26/Iws1/Syncrip/Ythdc1/Thrap3/Zranb2/Ptbp2/Prpf39/Srek1/Srpk2/Mbnl2/Nova1/Zfp638/Rbm5/Fxr1/Cdk12/Clk1/Snrpf/Prpf4b/Son/Celf4/Malat1	50	Neuron_mHFD vs fHFD	0.059952	0.014021
BP	GO:0007416	synapse assembly	1.90811e-16	2.84817e-13	2.39418e-13	Lingo2/Lrfn5/Cdk5/Dvl1/Adgrb1/Oxt/Grin1/Grid2/Adgrb2/Xlr4b/Lrtm1/Slitrk6/Erbb4/Nptxr/Prkca/Ube2v2/Gabrg2/Gabrb3/Arhgef9/Cacna1a/Gabrb2/Setd5/Cdh2/Nrxn2/Gpm6a/Pclo/Lrrtm4/Ptprd/Flrt3/Lrrn3/Negr1/Nrxn1/Il1rapl1	33	Neuron_mHFD vs fHFD	0.0395683	0.00669813
BP	GO:0043484	regulation of RNA splicing	4.35127e-15	4.65837e-12	3.91583e-12	Snrnp70/Srsf5/Fus/Srsf2/Ddx5/Rbm3/Srsf1/Pcbp4/Srsf7/Prpf19/Fastk/Mettl4/Rbm12b1/Rbm12b2/Rbm15/Rbm24/Rps26/Ythdc1/Thrap3/Ptbp2/Mbnl2/Nova1/Rbm5/Fxr1/Cdk12/Clk1/Son/Celf4/Malat1	29	Neuron_mHFD vs fHFD	0.0347722	0.00565697
BP	GO:0050803	regulation of synapse structure or activity	5.2014e-15	4.65837e-12	3.91583e-12	Sparc/Lingo2/Lrfn5/Kif1a/Camkv/Dbn1/Cdk5/Adgrb1/Oxt/Grin1/Zmynd8/Grid2/Adgrb2/Baiap2/Xlr4b/Zfp804a/Lrtm1/Slitrk6/C1ql3/Ppfia2/Prkca/Ube2v2/Ctnna2/Setd5/Cdh2/Grin2b/Gpm6a/Slc17a6/Lrrtm4/Ptprd/Flrt3/Lrrn3/Negr1/Ube3a/Nrxn1/Il1rapl1/Malat1	37	Neuron_mHFD vs fHFD	0.0443645	0.00940515
BP	GO:0050807	regulation of synapse organization	1.12323e-14	8.38301e-12	7.04676e-12	Sparc/Lingo2/Lrfn5/Kif1a/Camkv/Dbn1/Cdk5/Adgrb1/Oxt/Grin1/Zmynd8/Grid2/Adgrb2/Baiap2/Xlr4b/Zfp804a/Lrtm1/Slitrk6/C1ql3/Ppfia2/Prkca/Ube2v2/Ctnna2/Setd5/Cdh2/Grin2b/Gpm6a/Lrrtm4/Ptprd/Flrt3/Lrrn3/Negr1/Ube3a/Nrxn1/Il1rapl1/Malat1	36	Neuron_mHFD vs fHFD	0.0431655	0.00912751
BP	GO:0042391	regulation of membrane potential	4.28171e-14	2.56513e-11	2.15625e-11	Dbn1/Igsf9b/Cdk5/Dvl1/Grik5/Grin1/Begain/Zmynd8/Grid2/Tmem25/Pex5l/Kif5b/Baiap2/Flna/Kcnh8/Slc8a1/Jun/Tmem161b/Fgf12/Rab3gap1/Gabrg1/Cacng2/Akap9/Gabrg2/Gabrb3/Kcnq3/Cacna1a/Fgf14/Akap6/Atp1a1/Kcnb1/Gabrb2/Scn2a/Cacna1d/Rims2/Atp1b1/Slc25a36/Grin2b/Scn3a/Pclo/Scn1a/Bscl2/Dpp6/Gabrg3/Cacna2d1/Grik2/Celf4/Nrxn1	48	Neuron_mHFD vs fHFD	0.057554	0.0162768
BP	GO:0060078	regulation of postsynaptic membrane potential	4.58263e-14	2.56513e-11	2.15625e-11	Dbn1/Igsf9b/Cdk5/Dvl1/Grik5/Grin1/Begain/Zmynd8/Grid2/Tmem25/Baiap2/Rab3gap1/Gabrg1/Gabrg2/Gabrb3/Fgf14/Rims2/Grin2b/Pclo/Bscl2/Gabrg3/Grik2/Celf4/Nrxn1	24	Neuron_mHFD vs fHFD	0.028777	0.00409523
BP	GO:0000375	RNA splicing, via transesterification reactions	1.06783e-11	4.34702e-09	3.65411e-09	Snrnp70/Srsf5/Srrm2/Luc7l3/Srsf2/Ddx5/Rbm3/Srsf1/Pcbp4/Srsf7/Prpf19/Sfpq/Sf3a2/Rbm41/Coil/Rbm15/Rbm24/Ddx23/Zrsr1/Ythdc1/Thrap3/Ptbp2/Prpf39/Srpk2/Mbnl2/Nova1/Rbm5/Fxr1/Snrpf/Prpf4b/Son/Celf4/Malat1	33	Neuron_mHFD vs fHFD	0.0395683	0.0097522
BP	GO:0000377	RNA splicing, via transesterification reactions with bulged adenosine as nucleophile	1.06783e-11	4.34702e-09	3.65411e-09	Snrnp70/Srsf5/Srrm2/Luc7l3/Srsf2/Ddx5/Rbm3/Srsf1/Pcbp4/Srsf7/Prpf19/Sfpq/Sf3a2/Rbm41/Coil/Rbm15/Rbm24/Ddx23/Zrsr1/Ythdc1/Thrap3/Ptbp2/Prpf39/Srpk2/Mbnl2/Nova1/Rbm5/Fxr1/Snrpf/Prpf4b/Son/Celf4/Malat1	33	Neuron_mHFD vs fHFD	0.0395683	0.0097522
BP	GO:0000398	mRNA splicing, via spliceosome	1.06783e-11	4.34702e-09	3.65411e-09	Snrnp70/Srsf5/Srrm2/Luc7l3/Srsf2/Ddx5/Rbm3/Srsf1/Pcbp4/Srsf7/Prpf19/Sfpq/Sf3a2/Rbm41/Coil/Rbm15/Rbm24/Ddx23/Zrsr1/Ythdc1/Thrap3/Ptbp2/Prpf39/Srpk2/Mbnl2/Nova1/Rbm5/Fxr1/Snrpf/Prpf4b/Son/Celf4/Malat1	33	Neuron_mHFD vs fHFD	0.0395683	0.0097522
BP	GO:0006397	mRNA processing	1.18577e-11	4.42491e-09	3.71958e-09	Snrnp70/Pabpn1/Srsf5/Srrm2/Akap8l/Luc7l3/Srsf2/Ddx5/Rbm3/Clasrp/Snrnp48/Srsf1/Pcbp4/Srsf7/Zc3h3/Prpf19/Sfpq/Sf3a2/Rbm41/Coil/Zfp830/Rbm15/Rbm24/Ddx23/Zrsr1/Iws1/Syncrip/Ythdc1/Thrap3/Zranb2/Ptbp2/Prpf39/Srek1/Srpk2/Mbnl2/Nova1/Rbm5/Fxr1/Cdk12/Snrpf/Prpf4b/Son/Celf4/Malat1	44	Neuron_mHFD vs fHFD	0.0527578	0.0163809
BP	GO:0099565	chemical synaptic transmission, postsynaptic	1.46394e-11	5.0427e-09	4.23889e-09	Dbn1/Igsf9b/Cdk5/Dvl1/Grik5/Grin1/Begain/Zmynd8/Grid2/Tmem25/Baiap2/Rab3gap1/Gabrb3/Rims2/Grin2b/Pclo/Bscl2/Grik2/Celf4/Nrxn1	20	Neuron_mHFD vs fHFD	0.0239808	0.00357465
BP	GO:0060079	excitatory postsynaptic potential	1.33688e-10	4.2761e-08	3.59449e-08	Dbn1/Cdk5/Dvl1/Grik5/Grin1/Begain/Zmynd8/Grid2/Tmem25/Baiap2/Rab3gap1/Rims2/Grin2b/Pclo/Bscl2/Grik2/Celf4/Nrxn1	18	Neuron_mHFD vs fHFD	0.0215827	0.00319289
BP	GO:0070997	neuron death	1.90908e-10	5.69925e-08	4.7908e-08	Hdac3/Eno2/Gpi1/Nrbp2/Mt3/Cdk5/Grik5/Arrb2/Grin1/Grid2/Aatk/Mapk8/Thrb/Elk1/Egr1/Jun/Mcl1/Fos/Fbxw7/Slc1a1/Ube2v2/Oxr1/Slc23a2/Xiap/Map2k4/Grm7/Chga/Gabrb3/Aifm1/Btg2/Cacna1a/Srpk2/Kcnb1/Bace1/Gabrb2/Scn2a/Cd200/Grin2b/Cpeb4/Grik2	40	Neuron_mHFD vs fHFD	0.0479616	0.0152009
BP	GO:0051402	neuron apoptotic process	2.90623e-10	7.6369e-08	6.41958e-08	Hdac3/Gpi1/Nrbp2/Mt3/Cdk5/Grik5/Arrb2/Grin1/Grid2/Aatk/Mapk8/Thrb/Egr1/Jun/Mcl1/Fbxw7/Slc1a1/Ube2v2/Oxr1/Xiap/Map2k4/Grm7/Gabrb3/Aifm1/Btg2/Cacna1a/Srpk2/Kcnb1/Bace1/Gabrb2/Scn2a/Cpeb4/Grik2	33	Neuron_mHFD vs fHFD	0.0395683	0.0110363
BP	GO:0001964	startle response	3.04492e-10	7.6369e-08	6.41958e-08	Dbn1/Pcdh15/Dvl1/Grin1/Grid2/Slitrk6/Fabp7/Ctnna2/Bace1/Csmd1/Grin2b/Nrxn1	12	Neuron_mHFD vs fHFD	0.0143885	0.0012841
BP	GO:0051963	regulation of synapse assembly	3.06977e-10	7.6369e-08	6.41958e-08	Lingo2/Lrfn5/Adgrb1/Oxt/Grin1/Grid2/Adgrb2/Xlr4b/Lrtm1/Slitrk6/Prkca/Ube2v2/Setd5/Lrrtm4/Ptprd/Flrt3/Lrrn3/Negr1/Nrxn1/Il1rapl1	20	Neuron_mHFD vs fHFD	0.0239808	0.00419935
BP	GO:1901214	regulation of neuron death	3.66512e-10	8.63811e-08	7.2612e-08	Hdac3/Eno2/Gpi1/Nrbp2/Mt3/Cdk5/Grik5/Arrb2/Grin1/Grid2/Mapk8/Elk1/Egr1/Jun/Mcl1/Fos/Fbxw7/Slc1a1/Ube2v2/Oxr1/Slc23a2/Xiap/Map2k4/Grm7/Chga/Gabrb3/Aifm1/Btg2/Cacna1a/Srpk2/Kcnb1/Bace1/Gabrb2/Cd200/Grin2b/Cpeb4/Grik2	37	Neuron_mHFD vs fHFD	0.0443645	0.0136045
BP	GO:0034329	cell junction assembly	8.16757e-10	1.82872e-07	1.53722e-07	Lingo2/Lrfn5/Cdk5/Dvl1/Adgrb1/Oxt/Grin1/Grid2/Adgrb2/Flot1/Cdh24/Xlr4b/Lrtm1/Slitrk6/Erbb4/Tjp1/Nptxr/Cdh11/Prkca/Ube2v2/Gabrg2/Gabrb3/Actn4/Arhgef9/Cacna1a/Gabrb2/Cdh10/Setd5/Cdh2/Nrxn2/Gpm6a/Pclo/Lrrtm4/Ptprd/Flrt3/Lrrn3/Negr1/Nrxn1/Il1rapl1	39	Neuron_mHFD vs fHFD	0.0467626	0.0153051
BP	GO:0051965	positive regulation of synapse assembly	1.00715e-09	2.14763e-07	1.8053e-07	Lingo2/Adgrb1/Oxt/Grid2/Adgrb2/Xlr4b/Lrtm1/Slitrk6/Prkca/Ube2v2/Lrrtm4/Ptprd/Flrt3/Lrrn3/Nrxn1/Il1rapl1	16	Neuron_mHFD vs fHFD	0.0191847	0.00277643
BP	GO:0043523	regulation of neuron apoptotic process	1.12523e-09	2.29035e-07	1.92527e-07	Hdac3/Gpi1/Nrbp2/Mt3/Cdk5/Grik5/Arrb2/Grin1/Grid2/Mapk8/Egr1/Jun/Mcl1/Fbxw7/Slc1a1/Ube2v2/Oxr1/Xiap/Map2k4/Grm7/Gabrb3/Aifm1/Btg2/Cacna1a/Srpk2/Kcnb1/Bace1/Gabrb2/Cpeb4/Grik2	30	Neuron_mHFD vs fHFD	0.0359712	0.00982161
BP	GO:0030534	adult behavior	1.43672e-09	2.79723e-07	2.35136e-07	Uchl1/Cdk5/Pcdh15/Sptbn4/Arrb2/Grin1/Slitrk6/Fgf12/Dab1/Slc1a1/Sez6l2/Oxr1/Htr2c/Grm7/Gabrg2/Cacna1a/Fgf14/Zfhx2/Clcn3/Inpp5f/Nrxn2/Scn1a/Nrxn1/Bc1	24	Neuron_mHFD vs fHFD	0.028777	0.00655931
BP	GO:0050684	regulation of mRNA processing	2.5694e-09	4.79408e-07	4.02991e-07	Snrnp70/Srsf2/Ddx5/Rbm3/Pcbp4/Srsf7/Zc3h3/Prpf19/Rbm15/Rbm24/Iws1/Ythdc1/Thrap3/Srpk2/Mbnl2/Nova1/Rbm5/Fxr1/Son/Celf4/Malat1	21	Neuron_mHFD vs fHFD	0.0251799	0.0052058
BP	GO:0048024	regulation of mRNA splicing, via spliceosome	3.75537e-09	6.72661e-07	5.6544e-07	Snrnp70/Srsf2/Ddx5/Rbm3/Pcbp4/Srsf7/Prpf19/Rbm15/Rbm24/Ythdc1/Thrap3/Mbnl2/Nova1/Rbm5/Fxr1/Son/Celf4/Malat1	18	Neuron_mHFD vs fHFD	0.0215827	0.003887
BP	GO:0007626	locomotory behavior	4.32448e-09	7.44809e-07	6.26087e-07	Psap/Dbn1/Uchl1/Pcdh15/Sptbn4/Arrb2/Grin1/Avp/Qrfp/Slitrk6/Egr1/Fgf12/Dab1/Slc1a1/Sez6l2/Oxr1/Grm1/Htr2c/Cacna1a/Fgf14/Clcn3/Inpp5f/Atp2b2/Mapk10/Scn1a/Negr1/Ube3a/Bc1	28	Neuron_mHFD vs fHFD	0.0335731	0.00919692
BP	GO:1903311	regulation of mRNA metabolic process	8.22316e-09	1.36383e-06	1.14643e-06	Snrnp70/Fus/Srsf2/Ddx5/Rbm3/Srsf1/Pcbp4/Srsf7/Zc3h3/Prpf19/Fastk/Fastkd1/Rbm15/Rbm24/Hnrnpa0/Rc3h1/Iws1/Ttc5/Syncrip/Ythdc1/Thrap3/Btg2/Srpk2/Mbnl2/Nova1/Rbm5/Fxr1/Son/Celf4/Malat1	30	Neuron_mHFD vs fHFD	0.0359712	0.0106892
BP	GO:0060134	prepulse inhibition	1.61205e-08	2.57812e-06	2.16717e-06	Dbn1/Dvl1/Grin1/Grid2/Fabp7/Ctnna2/Bace1/Nrxn1	8	Neuron_mHFD vs fHFD	0.00959233	0.000624696
BP	GO:0050905	neuromuscular process	1.75609e-08	2.71164e-06	2.27941e-06	Psap/Dbn1/Uchl1/Pcdh15/Dvl1/Rac3/Grin1/Grid2/Mycbp2/Slitrk6/Fgf12/Fabp7/Ctnna2/Cacna1a/Fgf14/Bace1/Atp2b2/Csmd1/Grin2b/Scn1a/Bscl2/Jph4/Nrxn1	23	Neuron_mHFD vs fHFD	0.0275779	0.00687166
BP	GO:0000380	alternative mRNA splicing, via spliceosome	3.38602e-08	5.0542e-06	4.24856e-06	Srsf2/Ddx5/Srsf1/Sfpq/Rbm15/Rbm24/Ythdc1/Thrap3/Mbnl2/Nova1/Rbm5/Fxr1/Celf4/Malat1	14	Neuron_mHFD vs fHFD	0.0167866	0.00263761
BP	GO:0043113	receptor clustering	4.02919e-08	5.67708e-06	4.77216e-06	Cdk5/Dvl1/Grik5/Flna/Dlg2/Nme7/Arhgef9/Cacna1a/Cdh2/Grin2b/Nrxn2/Lrrtm4/Grik2/Nrxn1	14	Neuron_mHFD vs fHFD	0.0167866	0.00267231
BP	GO:0099173	postsynapse organization	4.05687e-08	5.67708e-06	4.77216e-06	Kif1a/Dbn1/Cdk5/Dvl1/Adgrb1/Grin1/Dgkz/Zmynd8/Grid2/Baiap2/Xlr4b/Zfp804a/Ppfia2/Nptxr/Arhgef9/Cdh2/Grin2b/Nrxn2/Lrrtm4/Ptprd/Ube3a/Nrxn1/Il1rapl1	23	Neuron_mHFD vs fHFD	0.0275779	0.00718401
BP	GO:0035249	synaptic transmission, glutamatergic	4.77606e-08	6.48096e-06	5.4479e-06	Cdk5/Grik5/Grin1/Dgkz/Grid2/Shc3/Grm1/Rab3gap1/Cacng2/Grm7/Cacna1a/Clcn3/Cdh2/Grin2b/Slc17a6/Grik2/Nrxn1	17	Neuron_mHFD vs fHFD	0.0203837	0.00406053
BP	GO:0007409	axonogenesis	5.4968e-08	7.06433e-06	5.93828e-06	Mbp/Mt3/Gdi1/Dbn1/Uchl1/Cdk5/Dvl1/Sptbn4/Grin1/Stk25/Ttc8/Mycbp2/Aatk/Flot1/Kif5b/Apbb1/Lrtm1/Epha6/Slitrk6/Dab1/Fzd3/Sema5a/Sema6d/Bmpr2/Cdh11/Prkca/Cntn6/Chn1/Apc/Lhx1/Skil/Ctnna2/Cacna1a/Ist1/Cdh2/Flrt3/Lrrc4c/Ntng1	38	Neuron_mHFD vs fHFD	0.0455635	0.0171097
BP	GO:0031644	regulation of nervous system process	5.52147e-08	7.06433e-06	5.93828e-06	Dbn1/Igsf9b/Dvl1/Oxt/Grin1/Begain/Zmynd8/Tmem25/Baiap2/Avp/Fgf12/Nptxr/Grm1/Htr2c/Akap9/Zfhx2/Rims2/Grin2b/Pclo/Bscl2/Celf4/Nrxn1	22	Neuron_mHFD vs fHFD	0.0263789	0.00673284
BP	GO:1901890	positive regulation of cell junction assembly	1.14151e-07	1.41991e-05	1.19358e-05	Lingo2/Adgrb1/Oxt/Grid2/Adgrb2/Flot1/Xlr4b/Lrtm1/Slitrk6/Prkca/Ube2v2/Lrrtm4/Ptprd/Flrt3/Lrrn3/Nrxn1/Il1rapl1	17	Neuron_mHFD vs fHFD	0.0203837	0.00430346
BP	GO:0000381	regulation of alternative mRNA splicing, via spliceosome	1.24863e-07	1.47141e-05	1.23687e-05	Srsf2/Ddx5/Rbm15/Rbm24/Ythdc1/Thrap3/Mbnl2/Nova1/Rbm5/Fxr1/Celf4/Malat1	12	Neuron_mHFD vs fHFD	0.0143885	0.00208232
BP	GO:0098815	modulation of excitatory postsynaptic potential	1.24863e-07	1.47141e-05	1.23687e-05	Dbn1/Dvl1/Grin1/Zmynd8/Tmem25/Baiap2/Rims2/Grin2b/Pclo/Bscl2/Celf4/Nrxn1	12	Neuron_mHFD vs fHFD	0.0143885	0.00208232
BP	GO:0008344	adult locomotory behavior	1.32216e-07	1.48016e-05	1.24422e-05	Uchl1/Pcdh15/Sptbn4/Arrb2/Grin1/Slitrk6/Fgf12/Dab1/Sez6l2/Oxr1/Cacna1a/Fgf14/Clcn3/Inpp5f/Scn1a/Bc1	16	Neuron_mHFD vs fHFD	0.0191847	0.00385229
BP	GO:0099175	regulation of postsynapse organization	1.32216e-07	1.48016e-05	1.24422e-05	Kif1a/Dbn1/Cdk5/Grin1/Zmynd8/Grid2/Baiap2/Xlr4b/Zfp804a/Ppfia2/Cdh2/Grin2b/Ptprd/Ube3a/Nrxn1/Il1rapl1	16	Neuron_mHFD vs fHFD	0.0191847	0.00385229
BP	GO:0051932	synaptic transmission, GABAergic	1.82794e-07	1.99647e-05	1.67823e-05	Baiap3/Hap1/Rac3/Kif5b/Plcl1/Erbb4/Gabrg1/Gabrg2/Gabrb3/Clcn3/Gabrb2/Gabrg3	12	Neuron_mHFD vs fHFD	0.0143885	0.00215173
BP	GO:0044091	membrane biogenesis	2.19899e-07	2.34454e-05	1.97082e-05	Hdac3/Psap/Sptbn1/Flot1/Ubxn2a/Pex3/Cdh2/Nrxn2/Ptprd/Syt11/Nrxn1/Il1rapl1	12	Neuron_mHFD vs fHFD	0.0143885	0.00218644
BP	GO:0051962	positive regulation of nervous system development	2.50085e-07	2.60437e-05	2.18923e-05	Rnf112/Lingo2/Hap1/Gdi1/Dbn1/Adgrb1/Oxt/Stk25/Grid2/Adgrb2/Baiap2/Prpf19/Smarcd3/Mapk8/Xlr4b/Lrtm1/Slitrk6/Fzd3/Sema5a/Bmpr2/Prkca/Ube2v2/Skil/Ist1/Lrrtm4/Ptprd/Flrt3/Lrrn3/Nrxn1/Il1rapl1	30	Neuron_mHFD vs fHFD	0.0359712	0.0124592
BP	GO:0000245	spliceosomal complex assembly	3.97797e-07	3.95852e-05	3.32753e-05	Luc7l3/Srsf1/Prpf19/Sf3a2/Ythdc1/Ptbp2/Prpf39/Srpk2/Rbm5/Celf4	10	Neuron_mHFD vs fHFD	0.0119904	0.00152704
BP	GO:0099084	postsynaptic specialization organization	3.97797e-07	3.95852e-05	3.32753e-05	Dbn1/Dgkz/Zmynd8/Grid2/Nptxr/Arhgef9/Cdh2/Nrxn2/Ptprd/Nrxn1	10	Neuron_mHFD vs fHFD	0.0119904	0.00152704
BP	GO:1902414	protein localization to cell junction	4.43178e-07	4.31424e-05	3.62655e-05	Cdk5/Grin1/Kif5b/Baiap2/Flna/Mapk8/Tjp1/Rab27b/Nptxr/Cacng2/Dlg2/Actn4/Mapk10/Nrxn2/Pclo/Nrxn1	16	Neuron_mHFD vs fHFD	0.0191847	0.00419935
BP	GO:1901888	regulation of cell junction assembly	5.04125e-07	4.73389e-05	3.97931e-05	Lingo2/Lrfn5/Adgrb1/Oxt/Grin1/Grid2/Adgrb2/Flot1/Xlr4b/Lrtm1/Slitrk6/Tjp1/Prkca/Ube2v2/Setd5/Lrrtm4/Ptprd/Flrt3/Lrrn3/Negr1/Nrxn1/Il1rapl1	22	Neuron_mHFD vs fHFD	0.0263789	0.00763518
BP	GO:0071709	membrane assembly	5.07429e-07	4.73389e-05	3.97931e-05	Hdac3/Psap/Sptbn1/Flot1/Ubxn2a/Cdh2/Nrxn2/Ptprd/Syt11/Nrxn1/Il1rapl1	11	Neuron_mHFD vs fHFD	0.0131894	0.0019435
BP	GO:0017157	regulation of exocytosis	9.82729e-07	8.98094e-05	7.54939e-05	Baiap3/Hap1/Atp13a2/Cdk5/Dvl1/Prepl/Rab27b/Ppfia2/Syt17/Prkca/Rab3gap1/Stxbp5l/Stam/Grm7/Cacna1a/Kcnb1/Bace1/Rims2/Cspg5/Pclo/Cbarp/Syt11/Il1rapl1	23	Neuron_mHFD vs fHFD	0.0275779	0.00857222
BP	GO:0043525	positive regulation of neuron apoptotic process	1.13126e-06	0.000101316	8.51662e-05	Hdac3/Cdk5/Grik5/Mapk8/Egr1/Jun/Mcl1/Fbxw7/Map2k4/Aifm1/Srpk2/Bace1/Grik2	13	Neuron_mHFD vs fHFD	0.0155875	0.00298466
BP	GO:0048511	rhythmic process	1.21348e-06	0.000106549	8.95648e-05	Mat2a/Hdac3/Maged1/Ddx5/Cdk5/Pmch/Arrb2/Grin1/Mycbp2/Kdm5c/Sfpq/Mapk8/Sik1/Zfp830/Egr1/Fbxl3/Fbxw7/Thrap3/Enox1/Gabrb3/Fbxl12/Mapk10/Pspc1/Grin2b/Ube3a/Rorb	26	Neuron_mHFD vs fHFD	0.0311751	0.0106545
BP	GO:0098742	cell-cell adhesion via plasma-membrane adhesion molecules	1.23903e-06	0.000106699	8.96914e-05	Mbp/Lrfn5/Igsf9b/Pcdh15/Grid2/Cdh24/Dab1/Cdh11/Cntn6/Myadm/Cdh13/Cdh10/Cdh2/Cadm3/Ptprd/Flrt3/Lrrc4c/Ntng1/Tenm1/Nrxn1/Il1rapl1	21	Neuron_mHFD vs fHFD	0.0251799	0.00742695
BP	GO:1901216	positive regulation of neuron death	1.31089e-06	0.000110758	9.3103e-05	Hdac3/Cdk5/Grik5/Mapk8/Elk1/Egr1/Jun/Mcl1/Fos/Fbxw7/Map2k4/Aifm1/Srpk2/Bace1/Grin2b/Grik2	16	Neuron_mHFD vs fHFD	0.0191847	0.0045464
BP	GO:0099003	vesicle-mediated transport in synapse	1.59225e-06	0.000132038	0.000110992	Hap1/Cdk5/Dvl1/Grik5/Prepl/Rab27b/Ppfia2/Prkca/Rab3gap1/Stxbp5l/Grm7/Cacna1a/Fgf14/Clcn3/Bace1/Mapk10/Rims2/Cdh2/Cspg5/Pclo/Slc17a6/Syt11/Nrxn1	23	Neuron_mHFD vs fHFD	0.0275779	0.00881516
BP	GO:1901215	negative regulation of neuron death	2.53107e-06	0.000206075	0.000173227	Eno2/Gpi1/Nrbp2/Mt3/Cdk5/Arrb2/Grin1/Jun/Slc1a1/Ube2v2/Oxr1/Slc23a2/Xiap/Map2k4/Grm7/Chga/Gabrb3/Btg2/Cacna1a/Gabrb2/Cd200/Cpeb4/Grik2	23	Neuron_mHFD vs fHFD	0.0275779	0.0090581
BP	GO:0099504	synaptic vesicle cycle	3.19141e-06	0.000255199	0.000214521	Cdk5/Dvl1/Grik5/Prepl/Rab27b/Ppfia2/Prkca/Rab3gap1/Stxbp5l/Grm7/Cacna1a/Fgf14/Clcn3/Bace1/Rims2/Cdh2/Cspg5/Pclo/Slc17a6/Syt11/Nrxn1	21	Neuron_mHFD vs fHFD	0.0251799	0.00787811
BP	GO:0016570	histone modification	3.65383e-06	0.00028705	0.000241294	Hdac3/Akap8l/Mt3/Phf1/Ring1/Cdk5/Kdm5c/Sfpq/Apbb1/Kat2a/Epc2/Hdac9/Wdr82/Jade1/Ppp4r3b/Iws1/Smarcad1/Zzz3/Tet3/Prkca/Rlf/Msl2/Mtf2/Usp15/Eid1/Arid4a/Atrx/Brd1/Setd5/Fbl/Taf7/Nsd1/Uty/Kdm5d	34	Neuron_mHFD vs fHFD	0.0407674	0.0171791
BP	GO:0006820	anion transport	4.16322e-06	0.000321429	0.000270194	Psap/Sfxn3/Slc16a11/Oxt/Mfsd10/Slc6a11/Clcn2/Avp/Lrrc8c/Slc16a7/Slc6a20b/Ano4/Acsl4/Slc1a1/Prkca/Slc23a2/Nfe2l1/Grm1/Rab3gap1/Gabrg1/Htr2c/Grm7/Gabrg2/Gabrb3/Cacna1a/Clcn3/Xpr1/Gabrb2/Grin2b/Slc17a6/Abcc5/Slc12a5/Gabrg3/Tcaf1	34	Neuron_mHFD vs fHFD	0.0407674	0.0172833
BP	GO:0097119	postsynaptic density protein 95 clustering	4.48243e-06	0.000340209	0.00028598	Dbn1/Zmynd8/Cdh2/Nrxn2/Nrxn1	5	Neuron_mHFD vs fHFD	0.0059952	0.000347054
BP	GO:0042752	regulation of circadian rhythm	4.69484e-06	0.000350392	0.00029454	Hdac3/Maged1/Pmch/Kdm5c/Sfpq/Mapk8/Sik1/Fbxl3/Fbxw7/Thrap3/Fbxl12/Mapk10/Pspc1/Ube3a/Rorb	15	Neuron_mHFD vs fHFD	0.0179856	0.00444229
BP	GO:0060047	heart contraction	6.69801e-06	0.000484468	0.000407244	Sptbn4/Oxt/Pmch/Srsf1/Flna/Slc8a1/Thrb/Tmem161b/Slc1a1/Prkca/Akap9/Chga/Akap6/Atp1a1/Mdm4/Cacna1d/Atp1b1/Scn1a/Cacna2d1/Sgcz/Uty	21	Neuron_mHFD vs fHFD	0.0251799	0.00825987
BP	GO:0031346	positive regulation of cell projection organization	6.70768e-06	0.000484468	0.000407244	Hap1/Gdi1/Dbn1/Dvl1/Grin1/Stk25/Zmynd8/Baiap2/Flna/Ppp2r5b/Apbb1/Kat2a/Sf3a2/Xlr4b/S100a9/Dynlt1b/Zfp804a/Akirin1/Tmem67/Sema5a/Bmpr2/Ube2v2/Apc/Skil/Ist1/Gpm6a/Ptprd/Negr1/Ahi1/Tenm1/Il1rapl1	31	Neuron_mHFD vs fHFD	0.0371703	0.0153745
BP	GO:0050890	cognition	7.14749e-06	0.000508039	0.000427058	Cdk5/Grin1/Rp9/Apbb1/Kat2a/Meis2/Shc3/Egr1/Jun/Brinp1/Slc1a1/Prkca/Grm7/Gabrb3/Btg2/Bace1/Csmd1/Scn2a/Setd5/Hmgcr/Grin2b/Nrxn2/Slc12a5/Jph4/Syt11/Ube3a/Nrxn1	27	Neuron_mHFD vs fHFD	0.0323741	0.0124592
BP	GO:0098656	anion transmembrane transport	7.29823e-06	0.000510648	0.000429251	Sfxn3/Lrrc8c/Slc16a7/Slc6a20b/Ano4/Slc1a1/Prkca/Slc23a2/Grm1/Gabrg1/Gabrg2/Gabrb3/Clcn3/Xpr1/Gabrb2/Abcc5/Slc12a5/Gabrg3/Tcaf1	19	Neuron_mHFD vs fHFD	0.0227818	0.00701048
BP	GO:0007623	circadian rhythm	7.56649e-06	0.000521273	0.000438183	Mat2a/Hdac3/Maged1/Ddx5/Pmch/Mycbp2/Kdm5c/Sfpq/Mapk8/Sik1/Egr1/Fbxl3/Fbxw7/Thrap3/Gabrb3/Fbxl12/Mapk10/Pspc1/Ube3a/Rorb	20	Neuron_mHFD vs fHFD	0.0239808	0.00766988
BP	GO:0035418	protein localization to synapse	7.74776e-06	0.000525673	0.000441882	Cdk5/Grin1/Kif5b/Baiap2/Rab27b/Nptxr/Cacng2/Dlg2/Mapk10/Nrxn2/Pclo/Nrxn1	12	Neuron_mHFD vs fHFD	0.0143885	0.00301937
BP	GO:0050770	regulation of axonogenesis	7.89981e-06	0.000527991	0.000443829	Mbp/Mt3/Gdi1/Dbn1/Cdk5/Grin1/Stk25/Aatk/Dab1/Sema5a/Sema6d/Bmpr2/Chn1/Skil/Cacna1a/Ist1/Cdh2/Lrrc4c	18	Neuron_mHFD vs fHFD	0.0215827	0.00642049
BP	GO:0007611	learning or memory	8.96829e-06	0.000585082	0.00049182	Cdk5/Grin1/Apbb1/Kat2a/Meis2/Shc3/Egr1/Jun/Brinp1/Slc1a1/Prkca/Grm7/Gabrb3/Btg2/Bace1/Csmd1/Scn2a/Hmgcr/Grin2b/Nrxn2/Slc12a5/Jph4/Syt11/Ube3a/Nrxn1	25	Neuron_mHFD vs fHFD	0.029976	0.0111751
BP	GO:0071248	cellular response to metal ion	9.01533e-06	0.000585082	0.00049182	Fus/Mt3/Atp13a2/Chuk/Mapk8/Jun/Fos/Cpne4/Slc1a1/Syt17/Nfe2l1/Junb/Dlg2/Gabrb3/Kcnb1/Syt11/Nrxn1	17	Neuron_mHFD vs fHFD	0.0203837	0.0058652
BP	GO:0007612	learning	9.17058e-06	0.000586655	0.000493143	Cdk5/Grin1/Apbb1/Meis2/Jun/Slc1a1/Grm7/Gabrb3/Btg2/Csmd1/Hmgcr/Grin2b/Nrxn2/Slc12a5/Jph4/Syt11/Ube3a/Nrxn1	18	Neuron_mHFD vs fHFD	0.0215827	0.0064899
BP	GO:0071826	ribonucleoprotein complex subunit organization	9.75164e-06	0.00061504	0.000517003	Luc7l3/Srsf1/Kif5b/Prpf19/Sf3a2/Coil/Eif2s2/Ythdc1/Znhit6/Ptbp2/Prpf39/Srpk2/Rbm5/Rps27/Snrpf/Celf4/Eif2s3y	17	Neuron_mHFD vs fHFD	0.0203837	0.00589991
BP	GO:0097106	postsynaptic density organization	1.07839e-05	0.000670697	0.000563789	Dbn1/Dgkz/Zmynd8/Grid2/Cdh2/Nrxn2/Ptprd/Nrxn1	8	Neuron_mHFD vs fHFD	0.00959233	0.0013188
BP	GO:1905874	regulation of postsynaptic density organization	1.13463e-05	0.000691177	0.000581004	Dbn1/Zmynd8/Grid2/Cdh2/Ptprd/Nrxn1	6	Neuron_mHFD vs fHFD	0.00719424	0.000659402
BP	GO:0043524	negative regulation of neuron apoptotic process	1.14219e-05	0.000691177	0.000581004	Gpi1/Nrbp2/Mt3/Arrb2/Grin1/Jun/Slc1a1/Ube2v2/Oxr1/Xiap/Map2k4/Grm7/Gabrb3/Btg2/Cacna1a/Gabrb2/Cpeb4/Grik2	18	Neuron_mHFD vs fHFD	0.0215827	0.00659402
BP	GO:0090659	walking behavior	1.18042e-05	0.000704789	0.000592446	Psap/Uchl1/Pcdh15/Sptbn4/Arrb2/Dab1/Oxr1/Cacna1a/Scn1a	9	Neuron_mHFD vs fHFD	0.0107914	0.00173527
BP	GO:0051648	vesicle localization	1.22755e-05	0.000723287	0.000607996	Kif1a/Hap1/Atp13a2/Cdk5/Map4k2/Kif5b/Mapk8/Rab27b/Ppfia2/Rab3gap1/Stam/Actn4/Cdh2/Pclo/Cops5/Syt11/Ahi1/Nrxn1	18	Neuron_mHFD vs fHFD	0.0215827	0.00662872
BP	GO:0006887	exocytosis	1.293e-05	0.000751956	0.000632095	Baiap3/Hap1/Atp13a2/Cdk5/Dvl1/Grik5/Pex5l/Prepl/Rab27b/Ppfia2/Syt17/Prkca/Exoc3/Rab3gap1/Stxbp5l/Stam/Grm7/Chga/Cacna1a/Kcnb1/Bace1/Rims2/Cspg5/Pclo/Cops5/Cbarp/Syt11/Nrxn1/Il1rapl1	29	Neuron_mHFD vs fHFD	0.0347722	0.014368
BP	GO:0035637	multicellular organismal signaling	1.39317e-05	0.00079982	0.000672329	Sptbn4/Flna/Avp/Slc8a1/Fgf12/Cacng2/Grm7/Akap9/Cacna1a/Scn2a/Cacna1d/Scn3a/Scn1a/Dpp6/Cacna2d1/Grik2	16	Neuron_mHFD vs fHFD	0.0191847	0.00544874
BP	GO:0003015	heart process	1.42255e-05	0.000806349	0.000677818	Sptbn4/Oxt/Pmch/Srsf1/Flna/Slc8a1/Thrb/Tmem161b/Slc1a1/Prkca/Akap9/Chga/Akap6/Atp1a1/Mdm4/Cacna1d/Atp1b1/Scn1a/Cacna2d1/Sgcz/Uty	21	Neuron_mHFD vs fHFD	0.0251799	0.00867634
BP	GO:0022037	metencephalon development	1.63285e-05	0.00091399	0.000768301	Psap/Hap1/Cdk5/Grin1/Grid2/Kat2a/Dab1/Rpgrip1l/Sez6l2/Lhx1/Gabrb3/Cacna1a/Atp2b2/Nrxn1	14	Neuron_mHFD vs fHFD	0.0167866	0.00433817
BP	GO:0030902	hindbrain development	1.78656e-05	0.000987679	0.000830244	Psap/Hap1/Cdk5/Grin1/Grid2/Flna/Kat2a/Dab1/Rpgrip1l/Sez6l2/Lhx1/Gabrb3/Ctnna2/Cacna1a/Atp2b2/Ahi1/Nrxn1	17	Neuron_mHFD vs fHFD	0.0203837	0.00617755
BP	GO:0007214	gamma-aminobutyric acid signaling pathway	1.88805e-05	0.00103106	0.000866708	Plcl1/Gabrg1/Gabrg2/Gabrb3/Cacna1a/Gabrb2/Gabrg3	7	Neuron_mHFD vs fHFD	0.00839329	0.00104116
BP	GO:0022618	ribonucleoprotein complex assembly	2.06396e-05	0.00111354	0.000936047	Luc7l3/Srsf1/Prpf19/Sf3a2/Coil/Eif2s2/Ythdc1/Znhit6/Ptbp2/Prpf39/Srpk2/Rbm5/Rps27/Snrpf/Celf4/Eif2s3y	16	Neuron_mHFD vs fHFD	0.0191847	0.00562227
BP	GO:0003407	neural retina development	2.14244e-05	0.00114213	0.000960071	Miat/Ttc8/Smarcd3/Thrb/Rpgrip1l/Slc1a1/Rpgrip1/Lhx1/Gpm6a/Ahi1/Rorb	11	Neuron_mHFD vs fHFD	0.0131894	0.00281113
BP	GO:1902476	chloride transmembrane transport	2.63291e-05	0.00137731	0.00115777	Ano4/Slc1a1/Gabrg1/Gabrg2/Gabrb3/Clcn3/Gabrb2/Slc12a5/Gabrg3	9	Neuron_mHFD vs fHFD	0.0107914	0.00190879
BP	GO:0034765	regulation of ion transmembrane transport	2.64512e-05	0.00137731	0.00115777	Hap1/Plp1/Cdk5/Grin1/Kif5b/Flna/Clcn2/Kcnj13/Kcnh8/Slc8a1/Kcna4/Kcnj6/Fgf12/Prkca/Cacng2/Akap9/Kcnq3/Cacna1a/Fgf14/Akap6/Kcnb1/Scn2a/Cacna1d/Atp1b1/Scn3a/Scn1a/Dpp6/Tcaf1/Cbarp/Cacna2d1/Kcnip4/Nrxn1	32	Neuron_mHFD vs fHFD	0.0383693	0.0172833
BP	GO:0006836	neurotransmitter transport	2.85413e-05	0.0014585	0.00122601	Baiap3/Dvl1/Grik5/Slc6a11/Flot1/Prepl/Ppfia2/Prkca/Rab3gap1/Stxbp5l/Htr2c/Grm7/Cacna1a/Bace1/Rims2/Cspg5/Nrxn2/Pclo/Slc17a6/Nrxn1	20	Neuron_mHFD vs fHFD	0.0239808	0.0083987
BP	GO:0007269	neurotransmitter secretion	2.94199e-05	0.0014585	0.00122601	Baiap3/Dvl1/Grik5/Prepl/Ppfia2/Prkca/Rab3gap1/Stxbp5l/Htr2c/Grm7/Cacna1a/Bace1/Rims2/Cspg5/Nrxn2/Pclo/Nrxn1	17	Neuron_mHFD vs fHFD	0.0203837	0.00642049
BP	GO:0099643	signal release from synapse	2.94199e-05	0.0014585	0.00122601	Baiap3/Dvl1/Grik5/Prepl/Ppfia2/Prkca/Rab3gap1/Stxbp5l/Htr2c/Grm7/Cacna1a/Bace1/Rims2/Cspg5/Nrxn2/Pclo/Nrxn1	17	Neuron_mHFD vs fHFD	0.0203837	0.00642049
BP	GO:1903305	regulation of regulated secretory pathway	2.94199e-05	0.0014585	0.00122601	Baiap3/Cdk5/Dvl1/Prepl/Ppfia2/Syt17/Prkca/Rab3gap1/Stxbp5l/Grm7/Cacna1a/Kcnb1/Bace1/Rims2/Cspg5/Cbarp/Syt11	17	Neuron_mHFD vs fHFD	0.0203837	0.00642049
BP	GO:0019233	sensory perception of pain	2.96389e-05	0.0014585	0.00122601	Uchl1/Cdk5/Oxt/Arrb2/Grin1/Npvf/Grm1/Htr2c/Dlg2/Cacna1a/Zfhx2/Bace1/Grin2b/Scn3a/Scn1a	15	Neuron_mHFD vs fHFD	0.0179856	0.0051711
BP	GO:0051966	regulation of synaptic transmission, glutamatergic	3.39514e-05	0.00165255	0.00138913	Cdk5/Grin1/Dgkz/Grm1/Rab3gap1/Cacng2/Grm7/Cdh2/Grin2b/Grik2/Nrxn1	11	Neuron_mHFD vs fHFD	0.0131894	0.00294995
BP	GO:1903522	regulation of blood circulation	3.58272e-05	0.00171513	0.00144174	Sptbn4/Oxt/Pmch/Flna/Avp/Slc8a1/Thrb/Tmem161b/Slc1a1/Bmpr2/Prkca/Htr2c/Akap9/Chga/Akap6/Atp1a1/Mdm4/Cacna1d/Atp1b1/Hmgcr/Cacna2d1	21	Neuron_mHFD vs fHFD	0.0251799	0.00923162
BP	GO:0097061	dendritic spine organization	3.60033e-05	0.00171513	0.00144174	Kif1a/Dbn1/Cdk5/Dvl1/Grin1/Zmynd8/Baiap2/Xlr4b/Zfp804a/Ppfia2/Grin2b/Ube3a	12	Neuron_mHFD vs fHFD	0.0143885	0.00350524
BP	GO:0021697	cerebellar cortex formation	3.67359e-05	0.00173161	0.0014556	Psap/Cdk5/Grid2/Lhx1/Cacna1a/Atp2b2/Nrxn1	7	Neuron_mHFD vs fHFD	0.00839329	0.00114528
BP	GO:0017158	regulation of calcium ion-dependent exocytosis	3.975e-05	0.00185417	0.00155862	Baiap3/Cdk5/Syt17/Rab3gap1/Cacna1a/Kcnb1/Cbarp/Syt11	8	Neuron_mHFD vs fHFD	0.00959233	0.00156174
BP	GO:0051650	establishment of vesicle localization	4.31274e-05	0.00199097	0.00167361	Kif1a/Hap1/Atp13a2/Cdk5/Map4k2/Kif5b/Mapk8/Rab27b/Ppfia2/Rab3gap1/Stam/Actn4/Pclo/Cops5/Syt11/Ahi1	16	Neuron_mHFD vs fHFD	0.0191847	0.00596932
BP	GO:0099068	postsynapse assembly	4.51101e-05	0.00204044	0.00171519	Grid2/Nptxr/Arhgef9/Cdh2/Nrxn2/Ptprd/Nrxn1	7	Neuron_mHFD vs fHFD	0.00839329	0.00117998
BP	GO:0099560	synaptic membrane adhesion	4.51101e-05	0.00204044	0.00171519	Lrfn5/Igsf9b/Ptprd/Flrt3/Lrrc4c/Ntng1/Nrxn1	7	Neuron_mHFD vs fHFD	0.00839329	0.00117998
BP	GO:0046548	retinal rod cell development	4.73388e-05	0.00211983	0.00178193	Miat/Rpgrip1l/Rpgrip1/Ahi1/Rorb	5	Neuron_mHFD vs fHFD	0.0059952	0.00052058
BP	GO:0051588	regulation of neurotransmitter transport	5.38411e-05	0.00237271	0.0019945	Baiap3/Dvl1/Flot1/Prepl/Ppfia2/Prkca/Rab3gap1/Stxbp5l/Htr2c/Grm7/Cacna1a/Bace1/Rims2/Cspg5	14	Neuron_mHFD vs fHFD	0.0167866	0.00482404
BP	GO:0046928	regulation of neurotransmitter secretion	5.49802e-05	0.00237271	0.0019945	Baiap3/Dvl1/Prepl/Ppfia2/Prkca/Rab3gap1/Stxbp5l/Htr2c/Grm7/Cacna1a/Bace1/Rims2/Cspg5	13	Neuron_mHFD vs fHFD	0.0155875	0.00423405
BP	GO:0007215	glutamate receptor signaling pathway	5.51053e-05	0.00237271	0.0019945	Plp1/Grin1/Slc1a1/Grm1/Grm7/Kcnb1/Grin2b/Cpeb4	8	Neuron_mHFD vs fHFD	0.00959233	0.00163115
BP	GO:0007628	adult walking behavior	5.51053e-05	0.00237271	0.0019945	Uchl1/Pcdh15/Sptbn4/Arrb2/Dab1/Oxr1/Cacna1a/Scn1a	8	Neuron_mHFD vs fHFD	0.00959233	0.00163115
BP	GO:0001505	regulation of neurotransmitter levels	5.6537e-05	0.00241117	0.00202683	Baiap3/Dvl1/Grik5/Slc6a11/Flot1/Prepl/Ppfia2/Prkca/Rab3gap1/Stxbp5l/Htr2c/Grm7/Cacna1a/Bace1/Rims2/Cspg5/Nrxn2/Pclo/Slc17a6/Nrxn1	20	Neuron_mHFD vs fHFD	0.0239808	0.00881516
BP	GO:0008016	regulation of heart contraction	6.51147e-05	0.00272884	0.00229387	Sptbn4/Oxt/Pmch/Flna/Slc8a1/Thrb/Tmem161b/Slc1a1/Prkca/Akap9/Chga/Akap6/Atp1a1/Mdm4/Cacna1d/Atp1b1/Cacna2d1	17	Neuron_mHFD vs fHFD	0.0203837	0.00683695
BP	GO:0009612	response to mechanical stimulus	6.52046e-05	0.00272884	0.00229387	Pcdh15/Chuk/Col1a1/Mapk8/Slc8a1/Slitrk6/Lhfpl5/Jun/Fos/Atp1a1/Bace1/Atp2b2/Grin2b/Nrxn2/Scn1a/Nrxn1	16	Neuron_mHFD vs fHFD	0.0191847	0.00617755
BP	GO:1903532	positive regulation of secretion by cell	6.58226e-05	0.0027292	0.00229417	Baiap3/Atp13a2/Cdk5/Oxt/Pfkm/Pex5l/Kif5b/Apbb1/Bglap2/Avp/Pcsk1/Acsl4/Tmf1/Rab27b/Acvr2a/Psmd9/Aimp1/Prkca/Rab3gap1/Stxbp5l/Stam/Htr2c/Kcnb1/Cacna1d/Grin2b	25	Neuron_mHFD vs fHFD	0.029976	0.012598
BP	GO:1905515	non-motile cilium assembly	6.64512e-05	0.00272999	0.00229483	Hap1/Pcdh15/Ttc8/Spag6l/Rpgrip1l/Tmem67/Rpgrip1/Map4/Pcm1/Ahi1	10	Neuron_mHFD vs fHFD	0.0119904	0.00263761
BP	GO:0035176	social behavior	7.0137e-05	0.00285521	0.00240009	Dvl1/Oxt/Grin1/Avp/Brinp1/Pcm1/Gabrb3/Nrxn2/Nrxn1	9	Neuron_mHFD vs fHFD	0.0107914	0.00215173
BP	GO:0098661	inorganic anion transmembrane transport	7.44123e-05	0.00300196	0.00252345	Ano4/Slc1a1/Gabrg1/Gabrg2/Gabrb3/Clcn3/Xpr1/Gabrb2/Slc12a5/Gabrg3	10	Neuron_mHFD vs fHFD	0.0119904	0.00267231
BP	GO:0106027	neuron projection organization	7.6685e-05	0.00306603	0.00257731	Kif1a/Dbn1/Cdk5/Dvl1/Grin1/Zmynd8/Baiap2/Xlr4b/Zfp804a/Ppfia2/Grin2b/Ube3a	12	Neuron_mHFD vs fHFD	0.0143885	0.00378288
BP	GO:0060041	retina development in camera-type eye	7.95769e-05	0.0031535	0.00265083	Miat/Ttc8/Smarcd3/Clcn2/Thrb/Pde6a/Rpgrip1l/Slc1a1/Bmpr2/Rpgrip1/Apc/Lhx1/Gpm6a/Ahi1/Rorb/Celf4	16	Neuron_mHFD vs fHFD	0.0191847	0.00628167
BP	GO:0021549	cerebellum development	9.15676e-05	0.00357161	0.0030023	Psap/Hap1/Cdk5/Grid2/Dab1/Rpgrip1l/Sez6l2/Lhx1/Gabrb3/Cacna1a/Atp2b2/Nrxn1	12	Neuron_mHFD vs fHFD	0.0143885	0.00385229
BP	GO:0042176	regulation of protein catabolic process	9.17229e-05	0.00357161	0.0030023	Atp13a2/Stub1/Psmd3/Dvl1/Adgrb1/Mycbp2/Flna/Mapk8/Ubxn2a/Tmf1/Fam122a/Agbl4/Fbxw7/Tmem67/Ube2v2/Nfe2l1/Cyp51/Apc/Timp4/Nrd1/Mdm4/Hmgcr/Chfr/Zer1/Sumo2/Ube3a	26	Neuron_mHFD vs fHFD	0.0311751	0.0136392
BP	GO:0019226	transmission of nerve impulse	9.56662e-05	0.00369305	0.00310438	Sptbn4/Avp/Fgf12/Cacng2/Grm7/Cacna1a/Scn2a/Scn3a/Scn1a/Dpp6/Grik2	11	Neuron_mHFD vs fHFD	0.0131894	0.00329701
BP	GO:0051047	positive regulation of secretion	9.70189e-05	0.00371325	0.00312136	Baiap3/Atp13a2/Cdk5/Oxt/Pfkm/Pex5l/Kif5b/Apbb1/S100a9/Bglap2/Avp/Pcsk1/Acsl4/Tmf1/Rab27b/Acvr2a/Psmd9/Aimp1/Prkca/Acsl3/Rab3gap1/Stxbp5l/Stam/Htr2c/Kcnb1/Cacna1d/Grin2b	27	Neuron_mHFD vs fHFD	0.0323741	0.0144721
BP	GO:0006376	mRNA splice site selection	0.000101569	0.00381779	0.00320924	Luc7l3/Srsf1/Ythdc1/Ptbp2/Prpf39/Celf4	6	Neuron_mHFD vs fHFD	0.00719424	0.000937044
BP	GO:0043270	positive regulation of ion transport	0.0001017	0.00381779	0.00320924	Hap1/Plp1/Cdk5/Oxt/Arrb2/Grin1/Kif5b/Flna/Avp/Fgf12/Rab3gap1/Htr2c/Cacng2/Akap9/Fgf14/Akap6/Atp2b2/Cacna1d/Atp1b1/Grin2b/Dpp6/Tcaf1/Cacna2d1	23	Neuron_mHFD vs fHFD	0.0275779	0.0114181
BP	GO:0051703	biological process involved in intraspecies interaction between organisms	0.000102308	0.00381779	0.00320924	Dvl1/Oxt/Grin1/Avp/Brinp1/Pcm1/Gabrb3/Nrxn2/Nrxn1	9	Neuron_mHFD vs fHFD	0.0107914	0.00225585
BP	GO:0045055	regulated exocytosis	0.000106531	0.00394251	0.00331408	Baiap3/Cdk5/Dvl1/Grik5/Pex5l/Prepl/Ppfia2/Syt17/Prkca/Rab3gap1/Stxbp5l/Grm7/Chga/Cacna1a/Kcnb1/Bace1/Rims2/Cspg5/Pclo/Cbarp/Syt11	21	Neuron_mHFD vs fHFD	0.0251799	0.00996044
BP	GO:1903829	positive regulation of protein localization	0.00011525	0.00423025	0.00355595	Hdac3/Baiap3/Atp13a2/Cdk5/Sptbn1/Pfkm/Kif5b/Flna/Apbb1/Bglap2/Zdhhc5/Pcsk1/Acsl4/Erbb4/Fbxw7/Psmd9/Acsl3/Stxbp5l/Pcm1/Apc/Cacng2/Cyld/Kcnb1/Tm9sf4/Cacna1d/Slc5a3/Dpp6/Tcaf1/Syt11/Nrxn1	30	Neuron_mHFD vs fHFD	0.0359712	0.0170403
BP	GO:0099150	regulation of postsynaptic specialization assembly	0.00012565	0.00455455	0.00382855	Grid2/Nptxr/Arhgef9/Ptprd/Nrxn1	5	Neuron_mHFD vs fHFD	0.0059952	0.000624696
BP	GO:0098698	postsynaptic specialization assembly	0.00012612	0.00455455	0.00382855	Grid2/Nptxr/Arhgef9/Nrxn2/Ptprd/Nrxn1	6	Neuron_mHFD vs fHFD	0.00719424	0.00097175
BP	GO:0060219	camera-type eye photoreceptor cell differentiation	0.000134451	0.00481657	0.00404881	Miat/Ttc8/Thrb/Rpgrip1l/Rpgrip1/Ahi1/Rorb	7	Neuron_mHFD vs fHFD	0.00839329	0.00138821
BP	GO:0099054	presynapse assembly	0.000152566	0.00542216	0.00455787	Lrfn5/Dvl1/Grid2/Slitrk6/Pclo/Ptprd/Nrxn1/Il1rapl1	8	Neuron_mHFD vs fHFD	0.00959233	0.00187409
BP	GO:2000300	regulation of synaptic vesicle exocytosis	0.000156197	0.0055075	0.00462961	Dvl1/Prepl/Ppfia2/Prkca/Rab3gap1/Stxbp5l/Grm7/Bace1/Rims2/Cspg5	10	Neuron_mHFD vs fHFD	0.0119904	0.00291525
BP	GO:2000463	positive regulation of excitatory postsynaptic potential	0.000158114	0.00553153	0.00464981	Dbn1/Dvl1/Grin1/Baiap2/Rims2/Grin2b/Nrxn1	7	Neuron_mHFD vs fHFD	0.00839329	0.00142292
BP	GO:0006403	RNA localization	0.000163152	0.00566353	0.00476077	Pabpn1/Akap8l/Srsf1/Flot1/Srsf7/Zc3h3/Iws1/Tnks/Peg10/Ythdc1/Znhit6/Pom121/Fbl/Ranbp2/Igf2bp3	15	Neuron_mHFD vs fHFD	0.0179856	0.00600403
BP	GO:0051028	mRNA transport	0.000164844	0.00567824	0.00477313	Pabpn1/Akap8l/Srsf1/Srsf7/Zc3h3/Iws1/Tnks/Peg10/Ythdc1/Pom121/Ranbp2/Igf2bp3	12	Neuron_mHFD vs fHFD	0.0143885	0.00409523
BP	GO:0060221	retinal rod cell differentiation	0.000166472	0.00569055	0.00478348	Miat/Rpgrip1l/Rpgrip1/Ahi1/Rorb	5	Neuron_mHFD vs fHFD	0.0059952	0.000659402
BP	GO:2001222	regulation of neuron migration	0.000174053	0.00590463	0.00496344	Flna/Mapk8/Erbb4/Nexmif/Srgap2/Nrg3/Ctnna2/Ntng1	8	Neuron_mHFD vs fHFD	0.00959233	0.00190879
BP	GO:0002790	peptide secretion	0.00017949	0.00599977	0.00504341	Baiap3/Pfkm/Pex5l/Kif5b/Cd74/S100a9/Bglap2/Acsl4/Psmd9/Slc16a2/Aimp1/Ensa/Stxbp5l/Htr2c/Chga/Kcnb1/Cacna1d/Rims2/Hmgcr/Pclo/Nrxn1	21	Neuron_mHFD vs fHFD	0.0251799	0.0103422
BP	GO:0016079	synaptic vesicle exocytosis	0.000180093	0.00599977	0.00504341	Dvl1/Grik5/Prepl/Ppfia2/Prkca/Rab3gap1/Stxbp5l/Grm7/Cacna1a/Bace1/Rims2/Cspg5/Pclo	13	Neuron_mHFD vs fHFD	0.0155875	0.00475463
BP	GO:0015833	peptide transport	0.000180877	0.00599977	0.00504341	Baiap3/Pfkm/Pex5l/Kif5b/Cd74/S100a9/Bglap2/Acsl4/Psmd9/Slc16a2/Aimp1/Ensa/Stxbp5l/Htr2c/Chga/Kcnb1/Cacna1d/Rims2/Hmgcr/Pclo/Abcc5/Nrxn1	22	Neuron_mHFD vs fHFD	0.0263789	0.0111057
BP	GO:0031345	negative regulation of cell projection organization	0.000189094	0.00622619	0.00523374	Mbp/Mt3/Gdi1/Cdk5/Rap1gap/Aatk/Flna/Dab1/Stap1/Sema5a/Sema6d/Map4/Inpp5f/Grin2b/Dync1i2/Ube3a/Nrxn1	17	Neuron_mHFD vs fHFD	0.0203837	0.00746165
BP	GO:0017156	calcium-ion regulated exocytosis	0.000204293	0.00667756	0.00561317	Baiap3/Cdk5/Syt17/Rab3gap1/Cacna1a/Kcnb1/Rims2/Cbarp/Syt11	9	Neuron_mHFD vs fHFD	0.0107914	0.00246408
BP	GO:0015931	nucleobase-containing compound transport	0.000213244	0.00691963	0.00581664	Pabpn1/Akap8l/Srsf1/Flot1/Srsf7/Zc3h3/Lrrc8c/Iws1/Tnks/Peg10/Ythdc1/Pom121/Slc25a36/Ranbp2/Abcc5/Igf2bp3	16	Neuron_mHFD vs fHFD	0.0191847	0.00683695
BP	GO:1990778	protein localization to cell periphery	0.000225689	0.00721036	0.00606104	Cdk5/Sptbn4/Grin1/Sptbn1/Ttc8/Flot1/Kif5b/Flna/Prepl/Zdhhc5/Nptxr/Slc1a1/Acsl3/Myadm/Cacng2/Dlg2/Kcnb1/Mapk10/Dennd4c/Atp1b1/Cdh2/Dpp6/Kcnip4/Nrxn1	24	Neuron_mHFD vs fHFD	0.028777	0.012841
BP	GO:0002791	regulation of peptide secretion	0.000227035	0.00721036	0.00606104	Baiap3/Pfkm/Pex5l/Kif5b/Cd74/S100a9/Bglap2/Acsl4/Psmd9/Aimp1/Ensa/Stxbp5l/Htr2c/Chga/Kcnb1/Cacna1d/Hmgcr/Nrxn1	18	Neuron_mHFD vs fHFD	0.0215827	0.00829458
BP	GO:0071241	cellular response to inorganic substance	0.000227035	0.00721036	0.00606104	Fus/Mt3/Atp13a2/Chuk/Mapk8/Jun/Fos/Cpne4/Slc1a1/Syt17/Nfe2l1/Junb/Dlg2/Gabrb3/Atrx/Kcnb1/Syt11/Nrxn1	18	Neuron_mHFD vs fHFD	0.0215827	0.00829458
BP	GO:0021533	cell differentiation in hindbrain	0.000228919	0.00721901	0.0060683	Psap/Grid2/Lhx1/Cacna1a/Atp2b2/Nrxn1	6	Neuron_mHFD vs fHFD	0.00719424	0.00107587
BP	GO:0098657	import into cell	0.00023896	0.00748296	0.00629018	Slc6a11/Flot1/Kcnj13/Slc8a1/Lrrc8c/Slc6a20b/Kcnj6/Slc16a2/Slc39a10/Slc1a1/Acsl3/Grm1/Cacna1a/Atp1a1/Cacna1d/Atp1b1/Slc17a6/Slc12a5	18	Neuron_mHFD vs fHFD	0.0215827	0.00832928
BP	GO:0006865	amino acid transport	0.000242512	0.00754146	0.00633936	Sfxn3/Avp/Lrrc8c/Slc6a20b/Slc16a2/Slc1a1/Slc7a14/Nfe2l1/Grm1/Rab3gap1/Htr2c/Grm7/Cacna1a/Grin2b	14	Neuron_mHFD vs fHFD	0.0167866	0.00555286
BP	GO:0018205	peptidyl-lysine modification	0.000245111	0.00756971	0.00636311	Phf1/P3h3/Apbb1/Kat2a/Topors/Epc2/Egr1/Hdac9/Wdr82/Jade1/Iws1/Zzz3/Tet3/Rlf/Msl2/Mtf2/Esco1/Eid1/Arid4a/Atrx/Brd1/Setd5/Taf7/Nsd1/Sumo2	25	Neuron_mHFD vs fHFD	0.029976	0.0137086
BP	GO:1905475	regulation of protein localization to membrane	0.000253159	0.00773456	0.00650168	Gdi1/Dbn1/Cdk5/Sptbn1/Zmynd8/Kif5b/Zdhhc5/Slc1a1/Acsl3/Cacng2/Kcnb1/Cdh2/Slc5a3/Dpp6/Tcaf1/Nrxn1	16	Neuron_mHFD vs fHFD	0.0191847	0.00694107
BP	GO:0021587	cerebellum morphogenesis	0.000253904	0.00773456	0.00650168	Psap/Cdk5/Grid2/Dab1/Lhx1/Cacna1a/Atp2b2/Nrxn1	8	Neuron_mHFD vs fHFD	0.00959233	0.00201291
BP	GO:0043010	camera-type eye development	0.000264378	0.00794798	0.00668108	Miat/Ring1/Ttc8/Fkbp8/Smarcd3/Clcn2/Slitrk6/Thrb/Pde6a/Jun/Rpgrip1l/Slc1a1/Spred1/Bmpr2/Rab3gap1/Rpgrip1/Apc/Lhx1/Skil/Gpm6a/Slc17a6/Ahi1/Rorb/Celf4	24	Neuron_mHFD vs fHFD	0.028777	0.0129798
BP	GO:0090087	regulation of peptide transport	0.000264459	0.00794798	0.00668108	Baiap3/Pfkm/Pex5l/Kif5b/Cd74/S100a9/Bglap2/Acsl4/Psmd9/Aimp1/Ensa/Stxbp5l/Htr2c/Chga/Kcnb1/Cacna1d/Hmgcr/Nrxn1	18	Neuron_mHFD vs fHFD	0.0215827	0.0083987
BP	GO:0097193	intrinsic apoptotic signaling pathway	0.000280879	0.00835514	0.00702334	Ddx5/Mapk8ip1/Grina/Stk25/Ddx3x/Sfpq/Tmem117/Cd74/S100a9/Nox1/Topors/Pycard/Mcl1/Fbxw7/Prkca/Skil/Aifm1/Cyld/Scn2a/Mdm4/Gsdme	21	Neuron_mHFD vs fHFD	0.0251799	0.0106892
BP	GO:0031398	positive regulation of protein ubiquitination	0.0002833	0.00835514	0.00702334	Hdac3/Stub1/Ddx3x/Mycbp2/Mapk8/Topors/Tspyl5/Fbxw7/Ube2v2/Xiap/Chfr/Ube3a	12	Neuron_mHFD vs fHFD	0.0143885	0.00433817
BP	GO:0042886	amide transport	0.000283605	0.00835514	0.00702334	Baiap3/Psap/Pfkm/Pex5l/Kif5b/Cd74/S100a9/Bglap2/Acsl4/Psmd9/Slc16a2/Aimp1/Ensa/Stxbp5l/Htr2c/Chga/Kcnb1/Cacna1d/Rims2/Hmgcr/Pclo/Abcc5/Nrxn1	23	Neuron_mHFD vs fHFD	0.0275779	0.012251
BP	GO:0010959	regulation of metal ion transport	0.000287136	0.00839501	0.00705685	Hap1/Plp1/Cdk5/Sptbn4/Arrb2/Grin1/Kif5b/Flna/Hsd3b3/Kcnj13/Sik1/Slc8a1/Fgf12/Akap9/Cacna1a/Fgf14/Akap6/Saraf/Atp1a1/Atp2b2/Cacna1d/Atp1b1/Dpp6/Cbarp/Jph4/Cacna2d1/Kcnip4	27	Neuron_mHFD vs fHFD	0.0323741	0.0154786
BP	GO:0086009	membrane repolarization	0.000288707	0.00839501	0.00705685	Flna/Akap9/Akap6/Atp1a1/Cacna1d/Atp1b1/Cacna2d1	7	Neuron_mHFD vs fHFD	0.00839329	0.00156174
BP	GO:0031503	protein-containing complex localization	0.000316336	0.00913906	0.0076823	Hap1/Dbn1/Kif5b/Sfpq/Fkbp4/Nptxr/Slc1a1/Exoc3/Pcm1/Cacng2/Akap9/Dlg2/Nme7/Akap6/Mapk10/Nrxn1	16	Neuron_mHFD vs fHFD	0.0191847	0.00707989
BP	GO:0046942	carboxylic acid transport	0.000320613	0.00920325	0.00773626	Psap/Sfxn3/Slc16a11/Oxt/Slc6a11/Avp/Lrrc8c/Slc16a7/Slc6a20b/Acsl4/Slc1a1/Slc23a2/Nfe2l1/Grm1/Rab3gap1/Htr2c/Grm7/Cacna1a/Grin2b/Abcc5	20	Neuron_mHFD vs fHFD	0.0239808	0.0100298
BP	GO:0060080	inhibitory postsynaptic potential	0.000350804	0.0100057	0.00841083	Dbn1/Igsf9b/Gabrb3/Rims2/Grik2	5	Neuron_mHFD vs fHFD	0.0059952	0.000763518
BP	GO:0001508	action potential	0.000360402	0.0101808	0.00855797	Flna/Tmem161b/Fgf12/Akap9/Kcnb1/Scn2a/Cacna1d/Grin2b/Scn3a/Scn1a/Dpp6/Cacna2d1/Grik2	13	Neuron_mHFD vs fHFD	0.0155875	0.00510169
BP	GO:0099172	presynapse organization	0.000361488	0.0101808	0.00855797	Lrfn5/Dvl1/Grid2/Slitrk6/Pclo/Ptprd/Nrxn1/Il1rapl1	8	Neuron_mHFD vs fHFD	0.00959233	0.00211703
BP	GO:0021696	cerebellar cortex morphogenesis	0.000380583	0.0106516	0.00895371	Psap/Cdk5/Grid2/Lhx1/Cacna1a/Atp2b2/Nrxn1	7	Neuron_mHFD vs fHFD	0.00839329	0.00163115
BP	GO:0061620	glycolytic process through glucose-6-phosphate	0.000404329	0.0109377	0.00919426	Eno2/Gpi1/Pfkm/Galt	4	Neuron_mHFD vs fHFD	0.00479616	0.00045117
BP	GO:0097090	presynaptic membrane organization	0.000404329	0.0109377	0.00919426	Lrrtm4/Ptprd/Nrxn1/Il1rapl1	4	Neuron_mHFD vs fHFD	0.00479616	0.00045117
BP	GO:1902950	regulation of dendritic spine maintenance	0.000404329	0.0109377	0.00919426	Grin1/Zmynd8/Zfp804a/Grin2b	4	Neuron_mHFD vs fHFD	0.00479616	0.00045117
BP	GO:2001223	negative regulation of neuron migration	0.000404329	0.0109377	0.00919426	Erbb4/Nexmif/Srgap2/Nrg3	4	Neuron_mHFD vs fHFD	0.00479616	0.00045117
BP	GO:0021575	hindbrain morphogenesis	0.000404651	0.0109377	0.00919426	Psap/Cdk5/Grid2/Dab1/Lhx1/Cacna1a/Atp2b2/Nrxn1	8	Neuron_mHFD vs fHFD	0.00959233	0.00215173
BP	GO:0060996	dendritic spine development	0.000406619	0.0109377	0.00919426	Kif1a/Dbn1/Cdk5/Dvl1/Zmynd8/Baiap2/Xlr4b/Acsl4/Ppfia2/Srgap2/Slc12a5/Ube3a	12	Neuron_mHFD vs fHFD	0.0143885	0.0045117
BP	GO:0050657	nucleic acid transport	0.000410695	0.0109377	0.00919426	Pabpn1/Akap8l/Srsf1/Flot1/Srsf7/Zc3h3/Iws1/Tnks/Peg10/Ythdc1/Pom121/Ranbp2/Igf2bp3	13	Neuron_mHFD vs fHFD	0.0155875	0.0051711
BP	GO:0050658	RNA transport	0.000410695	0.0109377	0.00919426	Pabpn1/Akap8l/Srsf1/Flot1/Srsf7/Zc3h3/Iws1/Tnks/Peg10/Ythdc1/Pom121/Ranbp2/Igf2bp3	13	Neuron_mHFD vs fHFD	0.0155875	0.0051711
BP	GO:1905477	positive regulation of protein localization to membrane	0.00041279	0.0109377	0.00919426	Cdk5/Sptbn1/Kif5b/Zdhhc5/Acsl3/Cacng2/Kcnb1/Slc5a3/Dpp6/Tcaf1/Nrxn1	11	Neuron_mHFD vs fHFD	0.0131894	0.003887
BP	GO:0001941	postsynaptic membrane organization	0.000434555	0.0113936	0.00957749	Dbn1/Dvl1/Zmynd8/Cdh2/Nrxn2/Lrrtm4/Nrxn1	7	Neuron_mHFD vs fHFD	0.00839329	0.00166586
BP	GO:0018209	peptidyl-serine modification	0.000436633	0.0113936	0.00957749	Pnck/Camkv/Cdk5/Sptbn4/Arrb2/Chuk/Mapk8/Avp/Plcl1/Mtcp1/Galnt13/Tnks/Slc1a1/Prkca/Stk38/Akap9/Galnt1/Srpk2/Inpp5f/Nsd1/Clk1/Tenm1/Nrxn1	23	Neuron_mHFD vs fHFD	0.0275779	0.0126327
BP	GO:0007625	grooming behavior	0.000437629	0.0113936	0.00957749	Oxt/Avp/Qrfp/Slc1a1/Nrxn1	5	Neuron_mHFD vs fHFD	0.0059952	0.000798223
BP	GO:0016339	calcium-dependent cell-cell adhesion via plasma membrane cell adhesion molecules	0.000457385	0.0118352	0.0099487	Cdh24/Cdh11/Cdh13/Cdh10/Cdh2/Nrxn1	6	Neuron_mHFD vs fHFD	0.00719424	0.00121469
BP	GO:0071277	cellular response to calcium ion	0.000459877	0.0118352	0.0099487	Fus/Jun/Fos/Cpne4/Syt17/Junb/Kcnb1/Syt11/Nrxn1	9	Neuron_mHFD vs fHFD	0.0107914	0.00274172
BP	GO:0060048	cardiac muscle contraction	0.000467286	0.0119572	0.0100512	Srsf1/Flna/Slc8a1/Akap9/Chga/Akap6/Atp1a1/Cacna1d/Atp1b1/Scn1a/Cacna2d1/Uty	12	Neuron_mHFD vs fHFD	0.0143885	0.00458111
BP	GO:0015849	organic acid transport	0.000485536	0.0123536	0.0103844	Sfxn3/Oxt/Avp/Lrrc8c/Slc16a7/Slc6a20b/Acsl4/Slc16a2/Slc1a1/Slc7a14/Acsl3/Slc23a2/Nfe2l1/Grm1/Rab3gap1/Fabp7/Htr2c/Grm7/Cacna1a/Grin2b/Abcc5	21	Neuron_mHFD vs fHFD	0.0251799	0.0111404
BP	GO:0051236	establishment of RNA localization	0.000497244	0.01258	0.0105747	Pabpn1/Akap8l/Srsf1/Flot1/Srsf7/Zc3h3/Iws1/Tnks/Peg10/Ythdc1/Pom121/Ranbp2/Igf2bp3	13	Neuron_mHFD vs fHFD	0.0155875	0.00527521
BP	GO:0009048	dosage compensation by inactivation of X chromosome	0.000535549	0.013357	0.0112279	Xist/Tsix/Rbm15/Ythdc1/Msl2/Lrif1	6	Neuron_mHFD vs fHFD	0.00719424	0.00124939
BP	GO:0032535	regulation of cellular component size	0.000539414	0.013357	0.0112279	Lamtor4/Mt3/Gdi1/Dbn1/Atp13a2/Cdk5/Tmsb10/Sptan1/Sptbn1/Aatk/Baiap2/Prr16/Pycard/Sema5a/Sema6d/Bmpr2/Myadm/Clcn3/Atp2b2/Ist1/Arhgap5/Pclo/Slc12a5/Tenm1	24	Neuron_mHFD vs fHFD	0.028777	0.0136392
BP	GO:0008090	retrograde axonal transport	0.000539706	0.013357	0.0112279	Kif1a/Hap1/Kif5b/Agbl4/Dlg2	5	Neuron_mHFD vs fHFD	0.0059952	0.000832928
BP	GO:0032253	dense core granule localization	0.000553129	0.013357	0.0112279	Kif1a/Kif5b/Mapk8/Ppfia2	4	Neuron_mHFD vs fHFD	0.00479616	0.000485875
BP	GO:0098840	protein transport along microtubule	0.000553129	0.013357	0.0112279	Kif1a/Kif5b/Rab27b/Dlg2	4	Neuron_mHFD vs fHFD	0.00479616	0.000485875
BP	GO:0099118	microtubule-based protein transport	0.000553129	0.013357	0.0112279	Kif1a/Kif5b/Rab27b/Dlg2	4	Neuron_mHFD vs fHFD	0.00479616	0.000485875
BP	GO:1901950	dense core granule transport	0.000553129	0.013357	0.0112279	Kif1a/Kif5b/Mapk8/Ppfia2	4	Neuron_mHFD vs fHFD	0.00479616	0.000485875
BP	GO:0051952	regulation of amine transport	0.000557242	0.013357	0.0112279	Oxt/Avp/Syt17/Rab3gap1/Htr2c/Grm7/Chga/Cacna1a/Kcnb1/Grin2b/Syt11	11	Neuron_mHFD vs fHFD	0.0131894	0.00402582
BP	GO:0007157	heterophilic cell-cell adhesion via plasma membrane cell adhesion molecules	0.000560769	0.013357	0.0112279	Grid2/Cdh2/Cadm3/Ptprd/Tenm1/Nrxn1/Il1rapl1	7	Neuron_mHFD vs fHFD	0.00839329	0.00173527
BP	GO:0033120	positive regulation of RNA splicing	0.000560769	0.013357	0.0112279	Snrnp70/Srsf5/Rbm3/Srsf1/Prpf19/Thrap3/Celf4	7	Neuron_mHFD vs fHFD	0.00839329	0.00173527
BP	GO:0090102	cochlea development	0.000560769	0.013357	0.0112279	Psap/Dvl1/Slitrk6/Rpgrip1l/Gabrb3/Atp2b2/Gabrb2	7	Neuron_mHFD vs fHFD	0.00839329	0.00173527
BP	GO:0046879	hormone secretion	0.000589314	0.0139627	0.0117371	Baiap3/Pfkm/Pex5l/Kif5b/Bglap2/Npvf/Acsl4/Tmf1/Acvr2a/Psmd9/Slc16a2/Aimp1/Ensa/Stxbp5l/Htr2c/Chga/Kcnb1/Cacna1d/Rims2/Cga/Hmgcr/Pclo/Nrxn1	23	Neuron_mHFD vs fHFD	0.0275779	0.0129104
BP	GO:0060042	retina morphogenesis in camera-type eye	0.000606419	0.0142923	0.0120142	Miat/Ttc8/Thrb/Rpgrip1l/Slc1a1/Rpgrip1/Lhx1/Ahi1/Rorb	9	Neuron_mHFD vs fHFD	0.0107914	0.00284584
BP	GO:0001764	neuron migration	0.000621603	0.0145735	0.0122505	Cdk5/Flna/Apbb1/Mapk8/Erbb4/Dab1/Fzd3/Nexmif/Srgap2/Pcm1/Lhx1/Nrg3/Ctnna2/Gpm6a/Ntng1	15	Neuron_mHFD vs fHFD	0.0179856	0.00680225
BP	GO:0001654	eye development	0.000626976	0.0146229	0.012292	Miat/Ring1/Ttc8/Fkbp8/Smarcd3/Clcn2/Meis2/Slitrk6/Thrb/Pde6a/Jun/Rpgrip1l/Slc1a1/Spred1/Bmpr2/Rab3gap1/Rpgrip1/Apc/Lhx1/Skil/Gpm6a/Slc17a6/Ahi1/Rorb/Celf4	25	Neuron_mHFD vs fHFD	0.029976	0.014611
BP	GO:2001242	regulation of intrinsic apoptotic signaling pathway	0.000674228	0.0156435	0.0131499	Mapk8ip1/Grina/Ddx3x/Sfpq/Cd74/S100a9/Nox1/Pycard/Mcl1/Fbxw7/Skil/Cyld/Mdm4/Gsdme	14	Neuron_mHFD vs fHFD	0.0167866	0.00614285
BP	GO:0042461	photoreceptor cell development	0.000687761	0.0158752	0.0133447	Miat/Thrb/Rpgrip1l/Tmem67/Rpgrip1/Tug1/Ahi1/Rorb	8	Neuron_mHFD vs fHFD	0.00959233	0.00232526
BP	GO:0150063	visual system development	0.000694087	0.0159391	0.0133984	Miat/Ring1/Ttc8/Fkbp8/Smarcd3/Clcn2/Meis2/Slitrk6/Thrb/Pde6a/Jun/Rpgrip1l/Slc1a1/Spred1/Bmpr2/Rab3gap1/Rpgrip1/Apc/Lhx1/Skil/Gpm6a/Slc17a6/Ahi1/Rorb/Celf4	25	Neuron_mHFD vs fHFD	0.029976	0.0147151
BP	GO:0007549	dosage compensation	0.000722711	0.0163726	0.0137628	Xist/Tsix/Rbm15/Ythdc1/Msl2/Lrif1	6	Neuron_mHFD vs fHFD	0.00719424	0.0013188
BP	GO:1905606	regulation of presynapse assembly	0.000722711	0.0163726	0.0137628	Lrfn5/Grid2/Slitrk6/Ptprd/Nrxn1/Il1rapl1	6	Neuron_mHFD vs fHFD	0.00719424	0.0013188
BP	GO:0031396	regulation of protein ubiquitination	0.000723934	0.0163726	0.0137628	Hdac3/Stub1/Cdk5/Adgrb1/Arrb2/Ddx3x/Mycbp2/Mapk8/Topors/Ubxn2a/Tspyl5/Fbxw7/Ube2v2/Xiap/Chfr/Ube3a	16	Neuron_mHFD vs fHFD	0.0191847	0.00763518
BP	GO:0010720	positive regulation of cell development	0.000732531	0.0164838	0.0138563	Rnf112/Hap1/Gdi1/Dbn1/Rac3/Stk25/Baiap2/Prpf19/Smarcd3/Flna/Mapk8/Xlr4b/Fzd3/Akap11/Sema5a/Bmpr2/Myadm/Cyp51/Skil/Ist1/Cspg5/Ptprd/Il1rapl1	23	Neuron_mHFD vs fHFD	0.0275779	0.0131186
BP	GO:0006813	potassium ion transport	0.000775411	0.0173614	0.014594	Kif5b/Flna/Kcnj13/Kcnh8/Kcna4/Kcnj6/Akap9/Kcnq3/Akap6/Atp1a1/Kcnb1/Cacna1d/Atp1b1/Dpp6/Slc12a5/Kcnip4/Slc24a5	17	Neuron_mHFD vs fHFD	0.0203837	0.0084334
BP	GO:0009914	hormone transport	0.000786554	0.0173925	0.0146202	Baiap3/Pfkm/Pex5l/Kif5b/Bglap2/Npvf/Acsl4/Tmf1/Acvr2a/Psmd9/Slc16a2/Aimp1/Ensa/Stxbp5l/Htr2c/Chga/Kcnb1/Cacna1d/Rims2/Cga/Hmgcr/Pclo/Nrxn1	23	Neuron_mHFD vs fHFD	0.0275779	0.013188
BP	GO:0046530	photoreceptor cell differentiation	0.000789102	0.0173925	0.0146202	Miat/Ttc8/Thrb/Rpgrip1l/Tmem67/Rpgrip1/Tug1/Ahi1/Rorb	9	Neuron_mHFD vs fHFD	0.0107914	0.00294995
BP	GO:0048880	sensory system development	0.000793259	0.0173925	0.0146202	Miat/Ring1/Ttc8/Fkbp8/Smarcd3/Clcn2/Meis2/Slitrk6/Thrb/Pde6a/Jun/Rpgrip1l/Slc1a1/Spred1/Bmpr2/Rab3gap1/Rpgrip1/Apc/Lhx1/Skil/Gpm6a/Slc17a6/Ahi1/Rorb/Celf4	25	Neuron_mHFD vs fHFD	0.029976	0.0148539
BP	GO:0015837	amine transport	0.000794878	0.0173925	0.0146202	Oxt/Avp/Syt17/Rab3gap1/Htr2c/Grm7/Chga/Cacna1a/Kcnb1/Grin2b/Syt11	11	Neuron_mHFD vs fHFD	0.0131894	0.00419935
BP	GO:0071276	cellular response to cadmium ion	0.00079622	0.0173925	0.0146202	Mt3/Chuk/Mapk8/Jun/Fos	5	Neuron_mHFD vs fHFD	0.0059952	0.000902339
BP	GO:0021695	cerebellar cortex development	0.000838203	0.0182207	0.0153164	Psap/Cdk5/Grid2/Sez6l2/Lhx1/Cacna1a/Atp2b2/Nrxn1	8	Neuron_mHFD vs fHFD	0.00959233	0.00239467
BP	GO:0051048	negative regulation of secretion	0.000847748	0.0182392	0.0153319	Oxt/Cd74/Npvf/Acsl4/Psmd9/Cyp51/Stxbp5l/Grm7/Chga/Kcnb1/Cd200/Hmgcr/Cbarp/Syt11/Il1rapl1	15	Neuron_mHFD vs fHFD	0.0179856	0.00701048
BP	GO:0022613	ribonucleoprotein complex biogenesis	0.000849035	0.0182392	0.0153319	Luc7l3/Nop56/Srsf1/Ddx3x/Prpf19/Sf3a2/Utp14b/Coil/Mterf3/Wdr43/Eif2s2/Ythdc1/Znhit6/Ptbp2/Prpf39/Gtf2h5/Srpk2/Rbm5/Esf1/Fbl/Rps27/Snrpf/Celf4/Eif2s3y	24	Neuron_mHFD vs fHFD	0.028777	0.0140904
BP	GO:0010769	regulation of cell morphogenesis involved in differentiation	0.000851271	0.0182392	0.0153319	Dbn1/Rac3/Baiap2/Flna/Xlr4b/Myadm/Actn4/Cspg5/Ptprd/Ttc3/Il1rapl1	11	Neuron_mHFD vs fHFD	0.0131894	0.00423405
BP	GO:0050767	regulation of neurogenesis	0.000866963	0.0184024	0.015469	Rnf112/Mbp/Hap1/Mt3/Gdi1/Dbn1/Cdk5/Stk25/Aatk/Baiap2/Prpf19/Smarcd3/Mapk8/Xlr4b/Dynlt1b/Dab1/Fzd3/Sema5a/Sema6d/Brinp1/Bmpr2/Pcm1/Skil/Ist1/Ptprd/Il1rapl1	26	Neuron_mHFD vs fHFD	0.0311751	0.0157909
BP	GO:0030072	peptide hormone secretion	0.000867266	0.0184024	0.015469	Baiap3/Pfkm/Pex5l/Kif5b/Bglap2/Acsl4/Psmd9/Slc16a2/Aimp1/Ensa/Stxbp5l/Htr2c/Chga/Kcnb1/Cacna1d/Rims2/Hmgcr/Pclo/Nrxn1	19	Neuron_mHFD vs fHFD	0.0227818	0.0100646
BP	GO:0062197	cellular response to chemical stress	0.000872909	0.0184024	0.015469	Rnf112/Psap/Mt3/Atp13a2/Stk25/Ddx3x/Chuk/Sfpq/Mapk8/Nox1/Slc8a1/Lrrc8c/Jun/Mcl1/Fos/Fbxw7/Slc1a1/Oxr1/Nfe2l1/Ercc6l2/Scn2a	21	Neuron_mHFD vs fHFD	0.0251799	0.011661
BP	GO:0031647	regulation of protein stability	0.000875325	0.0184024	0.015469	Hdac3/Mt3/Stub1/Dvl1/Tmem25/Flot1/Flna/Apbb1/Kat2a/Pex6/Cd74/Pycard/Fbxl3/Cdkn2aip/Fbxw7/Rab3gap1/Aak1/Atp1b1/Chfr/Usp29	20	Neuron_mHFD vs fHFD	0.0239808	0.0108628
BP	GO:0050771	negative regulation of axonogenesis	0.00092274	0.0192187	0.0161553	Mbp/Mt3/Gdi1/Cdk5/Aatk/Dab1/Sema5a/Sema6d	8	Neuron_mHFD vs fHFD	0.00959233	0.00242937
BP	GO:0086003	cardiac muscle cell contraction	0.00092274	0.0192187	0.0161553	Flna/Akap9/Akap6/Atp1a1/Cacna1d/Scn1a/Cacna2d1/Uty	8	Neuron_mHFD vs fHFD	0.00959233	0.00242937
BP	GO:2000060	positive regulation of ubiquitin-dependent protein catabolic process	0.000948717	0.0196683	0.0165332	Stub1/Dvl1/Mapk8/Fam122a/Agbl4/Fbxw7/Ube2v2/Chfr/Zer1/Sumo2	10	Neuron_mHFD vs fHFD	0.0119904	0.00364406
BP	GO:0006814	sodium ion transport	0.000971089	0.0200393	0.0168451	Sptbn4/Slc6a11/Kif5b/Sik1/Slc8a1/Slc6a20b/Fgf12/Slc23a2/Fgf14/Atp1a1/Scn2a/Atp1b1/Scn3a/Slc5a3/Scn1a/Slc17a6/Slc24a5	17	Neuron_mHFD vs fHFD	0.0203837	0.00860693
BP	GO:0018105	peptidyl-serine phosphorylation	0.000976273	0.0200539	0.0168573	Pnck/Camkv/Cdk5/Sptbn4/Arrb2/Chuk/Mapk8/Avp/Plcl1/Mtcp1/Tnks/Slc1a1/Prkca/Stk38/Akap9/Srpk2/Inpp5f/Nsd1/Clk1/Tenm1/Nrxn1	21	Neuron_mHFD vs fHFD	0.0251799	0.0117651
BP	GO:0016358	dendrite development	0.00102189	0.020895	0.0175644	Kif1a/Dbn1/Cdk5/Dvl1/Grin1/Zmynd8/Baiap2/Mapk8/Xlr4b/Dynlt1b/Acsl4/Ppfia2/Dab1/Srgap2/Ctnna2/Cacna1a/Ptprd/Slc12a5/Ube3a/Il1rapl1	20	Neuron_mHFD vs fHFD	0.0239808	0.0110016
BP	GO:0071805	potassium ion transmembrane transport	0.00103439	0.0210546	0.0176985	Flna/Kcnj13/Kcnh8/Kcna4/Kcnj6/Akap9/Kcnq3/Akap6/Atp1a1/Kcnb1/Cacna1d/Atp1b1/Dpp6/Slc12a5/Kcnip4	15	Neuron_mHFD vs fHFD	0.0179856	0.0071493
BP	GO:0021953	central nervous system neuron differentiation	0.00108612	0.0220075	0.0184995	Psap/Cdk5/Sptbn4/Rac3/Grid2/Mycbp2/Agbl4/Cdh11/Prkca/Nfe2l1/Lhx1/Btg2/Cacna1a/Atp2b2/Nrxn1	15	Neuron_mHFD vs fHFD	0.0179856	0.00718401
BP	GO:0006821	chloride transport	0.00109754	0.0221387	0.0186098	Clcn2/Ano4/Slc1a1/Gabrg1/Gabrg2/Gabrb3/Clcn3/Gabrb2/Slc12a5/Gabrg3	10	Neuron_mHFD vs fHFD	0.0119904	0.00371347
BP	GO:1903052	positive regulation of proteolysis involved in cellular protein catabolic process	0.00111103	0.0222355	0.0186912	Stub1/Dvl1/Mapk8/Fam122a/Agbl4/Fbxw7/Tmem67/Ube2v2/Chfr/Zer1/Sumo2	11	Neuron_mHFD vs fHFD	0.0131894	0.00437287
BP	GO:0043967	histone H4 acetylation	0.00111227	0.0222355	0.0186912	Apbb1/Kat2a/Epc2/Jade1/Iws1/Zzz3/Msl2/Taf7	8	Neuron_mHFD vs fHFD	0.00959233	0.00249879
BP	GO:0061001	regulation of dendritic spine morphogenesis	0.00112103	0.0223111	0.0187547	Kif1a/Dbn1/Cdk5/Baiap2/Xlr4b/Ppfia2/Ube3a	7	Neuron_mHFD vs fHFD	0.00839329	0.0019435
BP	GO:0034063	stress granule assembly	0.00113409	0.0224222	0.0188482	Ddx3x/Ubap2l/Rps23/Ddx6/Prrc2c	5	Neuron_mHFD vs fHFD	0.0059952	0.00097175
BP	GO:0034599	cellular response to oxidative stress	0.00113663	0.0224222	0.0188482	Rnf112/Psap/Mt3/Atp13a2/Stk25/Chuk/Sfpq/Mapk8/Nox1/Slc8a1/Jun/Mcl1/Fos/Fbxw7/Slc1a1/Oxr1/Nfe2l1/Ercc6l2	18	Neuron_mHFD vs fHFD	0.0215827	0.00950927
BP	GO:0048813	dendrite morphogenesis	0.00115116	0.0226091	0.0190052	Kif1a/Dbn1/Cdk5/Dvl1/Grin1/Baiap2/Mapk8/Xlr4b/Ppfia2/Ctnna2/Cacna1a/Ptprd/Ube3a/Il1rapl1	14	Neuron_mHFD vs fHFD	0.0167866	0.0064899
BP	GO:0051222	positive regulation of protein transport	0.00118901	0.0232506	0.0195445	Hdac3/Baiap3/Atp13a2/Cdk5/Pfkm/Kif5b/Flna/Apbb1/Bglap2/Pcsk1/Acsl4/Fbxw7/Psmd9/Acsl3/Stxbp5l/Pcm1/Kcnb1/Tm9sf4/Cacna1d/Tcaf1	20	Neuron_mHFD vs fHFD	0.0239808	0.0111404
BP	GO:1903322	positive regulation of protein modification by small protein conjugation or removal	0.00121305	0.0234849	0.0197414	Hdac3/Stub1/Ddx3x/Mycbp2/Mapk8/Topors/Tspyl5/Fbxw7/Ube2v2/Xiap/Chfr/Ube3a	12	Neuron_mHFD vs fHFD	0.0143885	0.00510169
BP	GO:0060997	dendritic spine morphogenesis	0.00121803	0.0234849	0.0197414	Kif1a/Dbn1/Cdk5/Dvl1/Baiap2/Xlr4b/Ppfia2/Ube3a	8	Neuron_mHFD vs fHFD	0.00959233	0.00253349
BP	GO:0035235	ionotropic glutamate receptor signaling pathway	0.00122721	0.0234849	0.0197414	Plp1/Grin1/Grin2b/Cpeb4	4	Neuron_mHFD vs fHFD	0.00479616	0.000589991
BP	GO:0061615	glycolytic process through fructose-6-phosphate	0.00122721	0.0234849	0.0197414	Eno2/Gpi1/Pfkm/Galt	4	Neuron_mHFD vs fHFD	0.00479616	0.000589991
BP	GO:1990806	ligand-gated ion channel signaling pathway	0.00122721	0.0234849	0.0197414	Plp1/Grin1/Grin2b/Cpeb4	4	Neuron_mHFD vs fHFD	0.00479616	0.000589991
BP	GO:0099174	regulation of presynapse organization	0.00124514	0.0236527	0.0198825	Lrfn5/Grid2/Slitrk6/Ptprd/Nrxn1/Il1rapl1	6	Neuron_mHFD vs fHFD	0.00719424	0.00145762
BP	GO:0006493	protein O-linked glycosylation	0.00124655	0.0236527	0.0198825	Galnt13/C1galt1/Tet3/Galnt1/Dpm1/Galntl6/Galnt11	7	Neuron_mHFD vs fHFD	0.00839329	0.00197821
BP	GO:1903320	regulation of protein modification by small protein conjugation or removal	0.00125997	0.0238066	0.0200119	Hdac3/Stub1/Cdk5/Adgrb1/Arrb2/Ddx3x/Mycbp2/Mapk8/Topors/Ubxn2a/Egr1/Tspyl5/Fbxw7/Ube2v2/Xiap/Chfr/Ube3a	17	Neuron_mHFD vs fHFD	0.0203837	0.00881516
BP	GO:0033119	negative regulation of RNA splicing	0.00133804	0.0251753	0.0211624	Pcbp4/Srsf7/Rps26/Ptbp2/Celf4	5	Neuron_mHFD vs fHFD	0.0059952	0.00100646
BP	GO:1901800	positive regulation of proteasomal protein catabolic process	0.00135608	0.0254081	0.0213581	Stub1/Dvl1/Mapk8/Fam122a/Fbxw7/Tmem67/Ube2v2/Chfr/Zer1/Sumo2	10	Neuron_mHFD vs fHFD	0.0119904	0.00381759
BP	GO:0090276	regulation of peptide hormone secretion	0.00138683	0.0258759	0.0217513	Baiap3/Pfkm/Pex5l/Kif5b/Bglap2/Acsl4/Psmd9/Aimp1/Ensa/Stxbp5l/Htr2c/Chga/Kcnb1/Cacna1d/Hmgcr/Nrxn1	16	Neuron_mHFD vs fHFD	0.0191847	0.00812105
BP	GO:1904064	positive regulation of cation transmembrane transport	0.00140699	0.0260638	0.0219093	Hap1/Plp1/Cdk5/Kif5b/Flna/Cacng2/Akap9/Fgf14/Akap6/Cacna1d/Atp1b1/Dpp6/Cacna2d1	13	Neuron_mHFD vs fHFD	0.0155875	0.00589991
BP	GO:0098739	import across plasma membrane	0.00140854	0.0260638	0.0219093	Kcnj13/Slc8a1/Lrrc8c/Slc6a20b/Kcnj6/Slc16a2/Slc39a10/Slc1a1/Grm1/Cacna1a/Atp1a1/Cacna1d/Atp1b1/Slc12a5	14	Neuron_mHFD vs fHFD	0.0167866	0.00662872
BP	GO:0030004	cellular monovalent inorganic cation homeostasis	0.00145252	0.026767	0.0225004	Avp/Nox1/Slc8a1/Dmxl1/Atp6ap2/Atp1a1/Tm9sf4/Atp1b1/Slc12a5/Ube3a	10	Neuron_mHFD vs fHFD	0.0119904	0.00385229
BP	GO:0007411	axon guidance	0.00149053	0.0273549	0.0229945	Cdk5/Dvl1/Ttc8/Mycbp2/Flot1/Kif5b/Apbb1/Lrtm1/Epha6/Fzd3/Sema5a/Sema6d/Bmpr2/Cntn6/Chn1/Lhx1/Flrt3	17	Neuron_mHFD vs fHFD	0.0203837	0.00895398
BP	GO:0050708	regulation of protein secretion	0.00150335	0.0274775	0.0230976	Baiap3/Atp13a2/Pfkm/Kif5b/Apbb1/Bglap2/Pcsk1/Acsl4/Psmd9/Ensa/Cyp51/Stxbp5l/Chga/Kcnb1/Cacna1d/Cd200/Hmgcr/Ahi1/Nrxn1	19	Neuron_mHFD vs fHFD	0.0227818	0.0105504
BP	GO:0008361	regulation of cell size	0.0015129	0.0275397	0.0231499	Lamtor4/Mt3/Gdi1/Dbn1/Cdk5/Aatk/Prr16/Sema5a/Sema6d/Bmpr2/Clcn3/Atp2b2/Ist1/Arhgap5/Slc12a5	15	Neuron_mHFD vs fHFD	0.0179856	0.00742695
BP	GO:0021702	cerebellar Purkinje cell differentiation	0.00154195	0.0277325	0.023312	Psap/Lhx1/Cacna1a/Atp2b2	4	Neuron_mHFD vs fHFD	0.00479616	0.000624696
BP	GO:0032274	gonadotropin secretion	0.00154195	0.0277325	0.023312	Npvf/Tmf1/Acvr2a/Cga	4	Neuron_mHFD vs fHFD	0.00479616	0.000624696
BP	GO:0097485	neuron projection guidance	0.00155343	0.0277325	0.023312	Cdk5/Dvl1/Ttc8/Mycbp2/Flot1/Kif5b/Apbb1/Lrtm1/Epha6/Fzd3/Sema5a/Sema6d/Bmpr2/Cntn6/Chn1/Lhx1/Flrt3	17	Neuron_mHFD vs fHFD	0.0203837	0.00898869
BP	GO:0034767	positive regulation of ion transmembrane transport	0.00155425	0.0277325	0.023312	Hap1/Plp1/Cdk5/Kif5b/Flna/Cacng2/Akap9/Fgf14/Akap6/Cacna1d/Atp1b1/Dpp6/Tcaf1/Cacna2d1	14	Neuron_mHFD vs fHFD	0.0167866	0.00669813
BP	GO:0002027	regulation of heart rate	0.00155446	0.0277325	0.023312	Sptbn4/Oxt/Pmch/Slc8a1/Tmem161b/Slc1a1/Akap9/Mdm4/Cacna1d/Cacna2d1	10	Neuron_mHFD vs fHFD	0.0119904	0.003887
BP	GO:0046847	filopodium assembly	0.00158408	0.0281489	0.023662	Dbn1/Zmynd8/Spag6l/Srgap2/Gpm6a/Fxr1/Tenm1/Nrxn1	8	Neuron_mHFD vs fHFD	0.00959233	0.00263761
BP	GO:1901021	positive regulation of calcium ion transmembrane transporter activity	0.00159559	0.0282414	0.0237397	Hap1/Cdk5/Fgf14/Akap6/Atp1b1/Cacna2d1	6	Neuron_mHFD vs fHFD	0.00719424	0.00152704
BP	GO:0015711	organic anion transport	0.00160956	0.0283764	0.0238532	Psap/Sfxn3/Slc16a11/Oxt/Mfsd10/Slc6a11/Avp/Lrrc8c/Slc16a7/Slc6a20b/Acsl4/Slc1a1/Slc23a2/Nfe2l1/Grm1/Rab3gap1/Htr2c/Grm7/Cacna1a/Grin2b/Abcc5	21	Neuron_mHFD vs fHFD	0.0251799	0.012251
BP	GO:0051899	membrane depolarization	0.00162035	0.0284546	0.0239189	Jun/Fgf12/Cacng2/Cacna1a/Scn2a/Cacna1d/Scn3a/Scn1a/Cacna2d1	9	Neuron_mHFD vs fHFD	0.0107914	0.0032623
BP	GO:1903531	negative regulation of secretion by cell	0.0016466	0.0288026	0.0242115	Npvf/Acsl4/Psmd9/Cyp51/Stxbp5l/Grm7/Chga/Kcnb1/Cd200/Hmgcr/Cbarp/Syt11/Il1rapl1	13	Neuron_mHFD vs fHFD	0.0155875	0.00600403
BP	GO:0051656	establishment of organelle localization	0.00167446	0.0291759	0.0245253	Kif1a/Hap1/Atp13a2/Uchl1/Cdk5/Map4k2/Stk25/Kif5b/Mapk8/Dynlt1b/Mis12/Agbl4/Rab27b/Ppfia2/Rab3gap1/Map4/Pcm1/Stam/Chga/Actn4/Pclo/Cops5/Syt11/Ahi1	24	Neuron_mHFD vs fHFD	0.028777	0.0148192
BP	GO:0046883	regulation of hormone secretion	0.00168193	0.0291926	0.0245393	Baiap3/Pfkm/Pex5l/Kif5b/Bglap2/Npvf/Acsl4/Tmf1/Acvr2a/Psmd9/Aimp1/Ensa/Stxbp5l/Htr2c/Chga/Kcnb1/Cacna1d/Hmgcr/Nrxn1	19	Neuron_mHFD vs fHFD	0.0227818	0.0106545
BP	GO:0001754	eye photoreceptor cell differentiation	0.00168997	0.0292188	0.0245613	Miat/Ttc8/Thrb/Rpgrip1l/Rpgrip1/Ahi1/Rorb	7	Neuron_mHFD vs fHFD	0.00839329	0.00208232
BP	GO:0006941	striated muscle contraction	0.0017336	0.029858	0.0250986	Srsf1/Flna/Slc8a1/Akap9/Chga/Akap6/Atp1a1/Cacna1d/Atp1b1/Scn1a/Bscl2/Cacna2d1/Uty	13	Neuron_mHFD vs fHFD	0.0155875	0.00603873
BP	GO:0060538	skeletal muscle organ development	0.00181434	0.0311288	0.0261669	Ccnt2/Ddx5/Cdk5/Flot1/Rtl1/Egr1/Akirin1/Hdac9/Rbm24/Fos/Hivep3/Skil/Btg2/Hmgcr/Fxr1	15	Neuron_mHFD vs fHFD	0.0179856	0.00756577
BP	GO:0086010	membrane depolarization during action potential	0.00182528	0.0311969	0.0262242	Scn2a/Cacna1d/Scn3a/Scn1a/Cacna2d1	5	Neuron_mHFD vs fHFD	0.0059952	0.00107587
BP	GO:0050954	sensory perception of mechanical stimulus	0.00187816	0.0319787	0.0268813	Mbp/Psap/Pcdh15/Sptbn4/Col1a1/Slitrk6/Lhfpl5/Thrb/Tjp1/Grm7/Gabrb3/Lhfpl3/Bace1/Atp2b2/Gabrb2/Cacna1d/Grin2b/Scn1a/Gsdme	19	Neuron_mHFD vs fHFD	0.0227818	0.0107587
BP	GO:1903312	negative regulation of mRNA metabolic process	0.002017	0.0342125	0.0287591	Fus/Srsf1/Pcbp4/Srsf7/Rbm24/Hnrnpa0/Syncrip/Thrap3/Celf4	9	Neuron_mHFD vs fHFD	0.0107914	0.00336642
BP	GO:0006402	mRNA catabolic process	0.00203911	0.0344572	0.0289647	Fus/Ddx5/Srsf1/Pcbp4/Fastk/Fastkd1/Eif3e/Rbm24/Ago1/Hnrnpa0/Rc3h1/Ttc5/Syncrip/Thrap3/Btg2/Fxr1	16	Neuron_mHFD vs fHFD	0.0191847	0.0084334
BP	GO:0061351	neural precursor cell proliferation	0.00206862	0.0348244	0.0292734	Kif1a/Dbn1/Smarcd3/Flna/Mapk8/Slc16a2/Fzd3/Rpgrip1/Fabp7/Pcm1/Lhx1/Ptbp2/Btg2/Cdh2	14	Neuron_mHFD vs fHFD	0.0167866	0.00690636
BP	GO:1904951	positive regulation of establishment of protein localization	0.00211129	0.0353368	0.0297042	Hdac3/Baiap3/Atp13a2/Cdk5/Pfkm/Kif5b/Flna/Apbb1/Bglap2/Pcsk1/Acsl4/Fbxw7/Psmd9/Acsl3/Stxbp5l/Pcm1/Kcnb1/Tm9sf4/Cacna1d/Tcaf1	20	Neuron_mHFD vs fHFD	0.0239808	0.0116957
BP	GO:0061013	regulation of mRNA catabolic process	0.00212052	0.0353368	0.0297042	Fus/Srsf1/Pcbp4/Fastk/Fastkd1/Rbm24/Hnrnpa0/Rc3h1/Ttc5/Syncrip/Thrap3/Btg2/Fxr1	13	Neuron_mHFD vs fHFD	0.0155875	0.00617755
BP	GO:2001235	positive regulation of apoptotic signaling pathway	0.00212274	0.0353368	0.0297042	Maged1/Sfpq/Mapk8/S100a9/Nox1/Pycard/Mcl1/Fbxw7/Pdcd7/Skil/Cyld/Gsdme	12	Neuron_mHFD vs fHFD	0.0143885	0.00544874
BP	GO:0070252	actin-mediated cell contraction	0.00216517	0.0358503	0.0301358	Dbn1/Flna/Akap9/Akap6/Atp1a1/Cacna1d/Scn1a/Cacna2d1/Uty	9	Neuron_mHFD vs fHFD	0.0107914	0.00340112
BP	GO:0051271	negative regulation of cellular component movement	0.00216959	0.0358503	0.0301358	Dbn1/Adgrb1/Zmynd8/Cd74/Angpt2/Erbb4/Stap1/Nexmif/Sema6d/Spred1/Rap2b/Srgap2/Igfbp5/Nrg3/Actn4/Srgap3/Cd200/Ccl25/Tcaf1	19	Neuron_mHFD vs fHFD	0.0227818	0.0108975
BP	GO:0007009	plasma membrane organization	0.00223826	0.036849	0.0309753	Hdac3/Psap/Sptbn1/Flot1/Baiap2/S100a9/Nox1/Ano4/Osbpl2/Xkr4/Xkr6/Syt11	12	Neuron_mHFD vs fHFD	0.0143885	0.00548345
BP	GO:0042462	eye photoreceptor cell development	0.00225571	0.0368653	0.030989	Miat/Thrb/Rpgrip1l/Rpgrip1/Ahi1/Rorb	6	Neuron_mHFD vs fHFD	0.00719424	0.00163115
BP	GO:0050974	detection of mechanical stimulus involved in sensory perception	0.00225571	0.0368653	0.030989	Pcdh15/Lhfpl5/Bace1/Atp2b2/Grin2b/Scn1a	6	Neuron_mHFD vs fHFD	0.00719424	0.00163115
BP	GO:0021694	cerebellar Purkinje cell layer formation	0.00233175	0.037678	0.0316721	Psap/Lhx1/Cacna1a/Atp2b2	4	Neuron_mHFD vs fHFD	0.00479616	0.000694107
BP	GO:0032252	secretory granule localization	0.00233175	0.037678	0.0316721	Kif1a/Kif5b/Mapk8/Ppfia2	4	Neuron_mHFD vs fHFD	0.00479616	0.000694107
BP	GO:0040013	negative regulation of locomotion	0.00233867	0.037678	0.0316721	Dbn1/Adgrb1/Zmynd8/Cd74/Angpt2/Erbb4/Stap1/Sema5a/Nexmif/Sema6d/Spred1/Rap2b/Srgap2/Htr2c/Igfbp5/Nrg3/Srgap3/Cd200/Ccl25/Tcaf1	20	Neuron_mHFD vs fHFD	0.0239808	0.0117998
BP	GO:0007254	JNK cascade	0.0023391	0.037678	0.0316721	Hdac3/Mapk8ip1/Map4k2/Mapk8/Nox1/Pycard/Fgf12/Map2k4/Fgf14/Cyld/Mapk10/Cops5/Grik2	13	Neuron_mHFD vs fHFD	0.0155875	0.00624696
BP	GO:0048026	positive regulation of mRNA splicing, via spliceosome	0.00243106	0.0384455	0.0323173	Snrnp70/Rbm3/Prpf19/Thrap3/Celf4	5	Neuron_mHFD vs fHFD	0.0059952	0.00114528
BP	GO:0010976	positive regulation of neuron projection development	0.00246207	0.0384455	0.0323173	Hap1/Dbn1/Dvl1/Baiap2/Flna/Ppp2r5b/Apbb1/Sf3a2/Xlr4b/S100a9/Dynlt1b/Zfp804a/Ube2v2/Negr1/Ahi1	15	Neuron_mHFD vs fHFD	0.0179856	0.0078087
BP	GO:0043488	regulation of mRNA stability	0.00248471	0.0384455	0.0323173	Fus/Srsf1/Pcbp4/Fastk/Fastkd1/Rbm24/Hnrnpa0/Rc3h1/Syncrip/Thrap3/Btg2/Fxr1	12	Neuron_mHFD vs fHFD	0.0143885	0.00555286
BP	GO:0006735	NADH regeneration	0.00248977	0.0384455	0.0323173	Eno2/Gpi1/Pfkm	3	Neuron_mHFD vs fHFD	0.00359712	0.000347054
BP	GO:0021684	cerebellar granular layer formation	0.00248977	0.0384455	0.0323173	Grid2/Atp2b2/Nrxn1	3	Neuron_mHFD vs fHFD	0.00359712	0.000347054
BP	GO:0021707	cerebellar granule cell differentiation	0.00248977	0.0384455	0.0323173	Grid2/Atp2b2/Nrxn1	3	Neuron_mHFD vs fHFD	0.00359712	0.000347054
BP	GO:0032225	regulation of synaptic transmission, dopaminergic	0.00248977	0.0384455	0.0323173	Pmch/Arrb2/Flot1	3	Neuron_mHFD vs fHFD	0.00359712	0.000347054
BP	GO:0061621	canonical glycolysis	0.00248977	0.0384455	0.0323173	Eno2/Gpi1/Pfkm	3	Neuron_mHFD vs fHFD	0.00359712	0.000347054
BP	GO:0061718	glucose catabolic process to pyruvate	0.00248977	0.0384455	0.0323173	Eno2/Gpi1/Pfkm	3	Neuron_mHFD vs fHFD	0.00359712	0.000347054
BP	GO:0070933	histone H4 deacetylation	0.00248977	0.0384455	0.0323173	Hdac3/Hdac9/Smarcad1	3	Neuron_mHFD vs fHFD	0.00359712	0.000347054
BP	GO:0097105	presynaptic membrane assembly	0.00248977	0.0384455	0.0323173	Ptprd/Nrxn1/Il1rapl1	3	Neuron_mHFD vs fHFD	0.00359712	0.000347054
BP	GO:0099640	axo-dendritic protein transport	0.00248977	0.0384455	0.0323173	Kif5b/Rab27b/Dlg2	3	Neuron_mHFD vs fHFD	0.00359712	0.000347054
BP	GO:0051403	stress-activated MAPK cascade	0.00250078	0.0384829	0.0323487	Hdac3/Mapk8ip1/Map4k2/Stk25/Rell2/Mapk8/Nox1/Pycard/Fgf12/Map2k4/Fgf14/Cyld/Mapk10/Hmgcr/Cops5/Grik2	16	Neuron_mHFD vs fHFD	0.0191847	0.00860693
BP	GO:0010038	response to metal ion	0.0025596	0.039253	0.0329961	Fus/Mt3/Gdi1/Atp13a2/Chuk/Mapk8/Jun/Fos/Cpne4/Slc1a1/Syt17/Nfe2l1/Junb/Dlg2/Gabrb3/Kcnb1/Syt11/Nrxn1	18	Neuron_mHFD vs fHFD	0.0215827	0.0102381
BP	GO:0008306	associative learning	0.00259628	0.0395742	0.0332661	Cdk5/Grin1/Apbb1/Meis2/Slc1a1/Grm7/Btg2/Csmd1/Hmgcr/Grin2b	10	Neuron_mHFD vs fHFD	0.0119904	0.00416464
BP	GO:1990138	neuron projection extension	0.00259822	0.0395742	0.0332661	Mt3/Gdi1/Dbn1/Cdk5/Dvl1/Aatk/Spag6l/Sema5a/Sema6d/Syt17/Bmpr2/Slc23a2/Rims2/Flrt3	14	Neuron_mHFD vs fHFD	0.0167866	0.00707989
BP	GO:0007613	memory	0.00261598	0.0395755	0.0332672	Grin1/Kat2a/Egr1/Brinp1/Slc1a1/Grm7/Gabrb3/Bace1/Csmd1/Scn2a/Grin2b/Syt11	12	Neuron_mHFD vs fHFD	0.0143885	0.00558756
BP	GO:0016482	cytosolic transport	0.00261598	0.0395755	0.0332672	Baiap3/Kif1a/Snx32/Sgsm2/Kif5b/Tbc1d17/Flna/Rnf126/Mapk8/Prepl/Tmem87a/Ppfia2	12	Neuron_mHFD vs fHFD	0.0143885	0.00558756
BP	GO:0002181	cytoplasmic translation	0.0026623	0.0401407	0.0337423	Rbm24/Rps26/Syncrip/Eif2s2/Rps23/Rps29/Rpl15/Cpeb4/Eif2s3y	9	Neuron_mHFD vs fHFD	0.0107914	0.00350524
BP	GO:0060119	inner ear receptor cell development	0.00269076	0.0402984	0.0338748	Pcdh15/Ttc8/Slitrk6/Lhfpl5/Gabrb3/Atp2b2/Gabrb2	7	Neuron_mHFD vs fHFD	0.00839329	0.00225585
BP	GO:0098930	axonal transport	0.00269076	0.0402984	0.0338748	Kif1a/Hap1/Uchl1/Kif5b/Agbl4/Rab27b/Dlg2	7	Neuron_mHFD vs fHFD	0.00839329	0.00225585
BP	GO:0120032	regulation of plasma membrane bounded cell projection assembly	0.00271648	0.040548	0.0340847	Hap1/Dbn1/Rap1gap/Zmynd8/Akirin1/Stap1/Tmem67/Map4/Apc/Cyld/Gpm6a/Fxr1/Tenm1/Nrxn1	14	Neuron_mHFD vs fHFD	0.0167866	0.0071146
BP	GO:0051224	negative regulation of protein transport	0.0027281	0.0405861	0.0341167	Hdac3/Gdi1/Cdk5/Psmd9/Erlec1/Cyp51/Stxbp5l/Chga/Kcnb1/Cd200/Hmgcr	11	Neuron_mHFD vs fHFD	0.0131894	0.00489345
BP	GO:0010977	negative regulation of neuron projection development	0.00275283	0.0407957	0.0342929	Mbp/Mt3/Gdi1/Cdk5/Aatk/Flna/Dab1/Sema5a/Sema6d/Inpp5f/Dync1i2/Ube3a	12	Neuron_mHFD vs fHFD	0.0143885	0.00562227
BP	GO:0060306	regulation of membrane repolarization	0.00278324	0.0407957	0.0342929	Flna/Akap9/Akap6/Cacna1d/Cacna2d1	5	Neuron_mHFD vs fHFD	0.0059952	0.00117998
BP	GO:0019228	neuronal action potential	0.00279794	0.0407957	0.0342929	Fgf12/Scn2a/Scn3a/Scn1a/Dpp6/Grik2	6	Neuron_mHFD vs fHFD	0.00719424	0.00170056
BP	GO:0016486	peptide hormone processing	0.00281507	0.0407957	0.0342929	Pcsk1n/Pcsk1/Atp6ap2/Pcsk2	4	Neuron_mHFD vs fHFD	0.00479616	0.000728812
BP	GO:0035994	response to muscle stretch	0.00281507	0.0407957	0.0342929	Chuk/Slc8a1/Jun/Fos	4	Neuron_mHFD vs fHFD	0.00479616	0.000728812
BP	GO:0071071	regulation of phospholipid biosynthetic process	0.00281507	0.0407957	0.0342929	Erbb4/Acsl3/Htr2c/Bscl2	4	Neuron_mHFD vs fHFD	0.00479616	0.000728812
BP	GO:0097107	postsynaptic density assembly	0.00281507	0.0407957	0.0342929	Grid2/Nrxn2/Ptprd/Nrxn1	4	Neuron_mHFD vs fHFD	0.00479616	0.000728812
BP	GO:1903209	positive regulation of oxidative stress-induced cell death	0.00281507	0.0407957	0.0342929	Sfpq/Nox1/Mcl1/Fbxw7	4	Neuron_mHFD vs fHFD	0.00479616	0.000728812
BP	GO:0007519	skeletal muscle tissue development	0.00283913	0.0408575	0.0343449	Ccnt2/Ddx5/Cdk5/Flot1/Rtl1/Egr1/Akirin1/Hdac9/Rbm24/Fos/Hivep3/Skil/Btg2/Hmgcr	14	Neuron_mHFD vs fHFD	0.0167866	0.0071493
BP	GO:0010721	negative regulation of cell development	0.00283913	0.0408575	0.0343449	Mbp/Mt3/Gdi1/Cdk5/Aatk/Dynlt1b/Dab1/Fbxw7/Sema5a/Sema6d/Brinp1/Pcm1/Actn4/Ttc3	14	Neuron_mHFD vs fHFD	0.0167866	0.0071493
BP	GO:0036473	cell death in response to oxidative stress	0.0028467	0.0408575	0.0343449	Rnf112/Psap/Stk25/Sfpq/Nox1/Mcl1/Fbxw7/Slc1a1/Oxr1	9	Neuron_mHFD vs fHFD	0.0107914	0.00353995
BP	GO:0008088	axo-dendritic transport	0.00299465	0.0428378	0.0360095	Kif1a/Hap1/Uchl1/Kif5b/Sfpq/Agbl4/Rab27b/Dlg2	8	Neuron_mHFD vs fHFD	0.00959233	0.00291525
BP	GO:0045786	negative regulation of cell cycle	0.00300381	0.0428378	0.0360095	Cdk5/Dgkz/Prpf19/Ppp2r5b/Apbb1/Kat2a/Zfp830/Atrip/Fam122a/Jade1/Tmem67/Fzd3/Brinp1/Tnks/Brinp2/Apc/Btg2/Atrx/Chfr/Ppp1r10/Brinp3	21	Neuron_mHFD vs fHFD	0.0251799	0.0129104
BP	GO:0060491	regulation of cell projection assembly	0.00309809	0.0440352	0.037016	Hap1/Dbn1/Rap1gap/Zmynd8/Akirin1/Stap1/Tmem67/Map4/Apc/Cyld/Gpm6a/Fxr1/Tenm1/Nrxn1	14	Neuron_mHFD vs fHFD	0.0167866	0.00721871
BP	GO:0006612	protein targeting to membrane	0.00310744	0.0440352	0.037016	Gdi1/Sec61a2/Cdk5/Zdhhc24/Srp54a/Slc1a1/Cacng2/Kcnb1/Pex3/Tcaf1	10	Neuron_mHFD vs fHFD	0.0119904	0.00426876
BP	GO:0048588	developmental cell growth	0.0031297	0.0442107	0.0371636	Mt3/Gdi1/Dbn1/Cdk5/Dvl1/Aatk/Spag6l/Sema5a/Sema6d/Syt17/Bmpr2/Slc23a2/Map2k4/Akap6/Ist1/Rims2/Flrt3	17	Neuron_mHFD vs fHFD	0.0203837	0.00961338
BP	GO:0009306	protein secretion	0.00321866	0.0453244	0.0380997	Baiap3/Psap/Atp13a2/Pfkm/Kif5b/Apbb1/Bglap2/Pcsk1/Acsl4/Psmd9/Ensa/Cyp51/Stxbp5l/Chga/Kcnb1/Cacna1d/Rims2/Cd200/Hmgcr/Pclo/Ahi1/Nrxn1	22	Neuron_mHFD vs fHFD	0.0263789	0.0138474
BP	GO:0030307	positive regulation of cell growth	0.00323464	0.0454066	0.0381689	Gdi1/Dbn1/Ddx3x/Avp/Acsl4/Fam122a/Cdkn2aip/Sema5a/Syt17/Bmpr2/Slc23a2/Akap6/Ist1/Rims2	14	Neuron_mHFD vs fHFD	0.0167866	0.00725342
BP	GO:0010770	positive regulation of cell morphogenesis involved in differentiation	0.00324571	0.0454197	0.0381798	Dbn1/Rac3/Baiap2/Flna/Xlr4b/Myadm/Cspg5/Ptprd/Il1rapl1	9	Neuron_mHFD vs fHFD	0.0107914	0.00360936
BP	GO:0072659	protein localization to plasma membrane	0.00328232	0.0457889	0.0384902	Cdk5/Sptbn4/Sptbn1/Ttc8/Flot1/Kif5b/Flna/Prepl/Zdhhc5/Acsl3/Myadm/Kcnb1/Dennd4c/Atp1b1/Cdh2/Dpp6/Kcnip4/Nrxn1	18	Neuron_mHFD vs fHFD	0.0215827	0.010481
BP	GO:0035592	establishment of protein localization to extracellular region	0.00331599	0.0461149	0.0387642	Baiap3/Psap/Atp13a2/Pfkm/Kif5b/Apbb1/Bglap2/Pcsk1/Acsl4/Psmd9/Ensa/Cyp51/Stxbp5l/Chga/Kcnb1/Cacna1d/Rims2/Cd200/Hmgcr/Pclo/Ahi1/Nrxn1	22	Neuron_mHFD vs fHFD	0.0263789	0.0138821
BP	GO:0045924	regulation of female receptivity	0.00335014	0.0461597	0.0388019	Oxt/Avp/Thrb	3	Neuron_mHFD vs fHFD	0.00359712	0.000381759
BP	GO:0071420	cellular response to histamine	0.00335014	0.0461597	0.0388019	Gabrg2/Gabrb3/Gabrb2	3	Neuron_mHFD vs fHFD	0.00359712	0.000381759
BP	GO:0097104	postsynaptic membrane assembly	0.00335014	0.0461597	0.0388019	Cdh2/Nrxn2/Nrxn1	3	Neuron_mHFD vs fHFD	0.00359712	0.000381759
BP	GO:0060009	Sertoli cell development	0.00336268	0.0461905	0.0388278	Flna/Akap9/Arid4a/Atrx	4	Neuron_mHFD vs fHFD	0.00479616	0.000763518
BP	GO:0051928	positive regulation of calcium ion transport	0.00338533	0.0463593	0.0389697	Hap1/Plp1/Cdk5/Arrb2/Grin1/Fgf14/Akap6/Atp2b2/Cacna1d/Atp1b1/Cacna2d1	11	Neuron_mHFD vs fHFD	0.0131894	0.00503228
BP	GO:0008089	anterograde axonal transport	0.00343221	0.0467156	0.0392692	Kif1a/Hap1/Kif5b/Agbl4/Rab27b/Dlg2	6	Neuron_mHFD vs fHFD	0.00719424	0.00176997
BP	GO:0043268	positive regulation of potassium ion transport	0.00343221	0.0467156	0.0392692	Kif5b/Flna/Akap9/Akap6/Atp1b1/Dpp6	6	Neuron_mHFD vs fHFD	0.00719424	0.00176997
BP	GO:0060113	inner ear receptor cell differentiation	0.00346633	0.0470371	0.0395394	Pcdh15/Ttc8/Slitrk6/Lhfpl5/Gabrb3/Atp2b2/Gabrb2/Gsdme	8	Neuron_mHFD vs fHFD	0.00959233	0.00298466
BP	GO:0019098	reproductive behavior	0.00347848	0.0470593	0.0395581	Oxt/Grin1/Avp/Thrb/Acvr2a/Brinp1/Gabrb3	7	Neuron_mHFD vs fHFD	0.00839329	0.00235996
BP	GO:0090150	establishment of protein localization to membrane	0.00355014	0.0478368	0.0402117	Gdi1/Sec61a2/Cdk5/Sptbn1/Zdhhc24/Prepl/Srp54a/Slc1a1/Acsl3/Rab3gap1/Cacng2/Ccdc47/Kcnb1/Mapk10/Pex3/Tcaf1	16	Neuron_mHFD vs fHFD	0.0191847	0.00891928
BP	GO:0030073	insulin secretion	0.00356522	0.0478368	0.0402117	Baiap3/Pfkm/Kif5b/Bglap2/Acsl4/Psmd9/Ensa/Stxbp5l/Chga/Kcnb1/Cacna1d/Rims2/Hmgcr/Pclo/Nrxn1	15	Neuron_mHFD vs fHFD	0.0179856	0.00812105
BP	GO:1904950	negative regulation of establishment of protein localization	0.003568	0.0478368	0.0402117	Hdac3/Gdi1/Cdk5/Psmd9/Erlec1/Cyp51/Stxbp5l/Chga/Kcnb1/Cd200/Hmgcr	11	Neuron_mHFD vs fHFD	0.0131894	0.00506698
BP	GO:0031098	stress-activated protein kinase signaling cascade	0.00368631	0.0492541	0.0414031	Hdac3/Mapk8ip1/Map4k2/Stk25/Rell2/Mapk8/Nox1/Pycard/Fgf12/Map2k4/Fgf14/Cyld/Mapk10/Hmgcr/Cops5/Grik2	16	Neuron_mHFD vs fHFD	0.0191847	0.00895398
BP	GO:0032414	positive regulation of ion transmembrane transporter activity	0.00369571	0.0492541	0.0414031	Hap1/Cdk5/Kif5b/Cacng2/Akap9/Fgf14/Akap6/Atp1b1/Tcaf1/Cacna2d1	10	Neuron_mHFD vs fHFD	0.0119904	0.00437287
BP	GO:0050796	regulation of insulin secretion	0.00372698	0.0495235	0.0416295	Baiap3/Pfkm/Kif5b/Bglap2/Acsl4/Psmd9/Ensa/Stxbp5l/Chga/Kcnb1/Cacna1d/Hmgcr/Nrxn1	13	Neuron_mHFD vs fHFD	0.0155875	0.00659402
BP	GO:1903364	positive regulation of cellular protein catabolic process	0.00375847	0.0497942	0.041857	Stub1/Dvl1/Mapk8/Fam122a/Agbl4/Fbxw7/Tmem67/Ube2v2/Chfr/Zer1/Sumo2	11	Neuron_mHFD vs fHFD	0.0131894	0.00510169
BP	GO:1904377	positive regulation of protein localization to cell periphery	0.00377657	0.049873	0.0419233	Sptbn1/Kif5b/Zdhhc5/Acsl3/Cacng2/Dpp6/Nrxn1	7	Neuron_mHFD vs fHFD	0.00839329	0.00239467
BP	GO:0051954	positive regulation of amine transport	0.0037867	0.049873	0.0419233	Oxt/Avp/Rab3gap1/Htr2c/Kcnb1/Grin2b	6	Neuron_mHFD vs fHFD	0.00719424	0.00180468
BP	GO:0050808	synapse organization	4.66189e-15	2.3109e-11	1.74551e-11	Actb/Tuba1a/Ptn/Il1rapl1/App/Tubb5/Sparcl1/Pgrmc1/Gpm6a/Eif4g1/Rab3a/Sparc/Ctnnb1/Cfl1/Ptprs/Nptn/Ywhaz/Ache/L1cam/Nptxr/Lrrc4b/Nrxn2/Pfn1/Arf1/Cbln4/Igsf21/Chat/Xlr4b/Xlr3b/Als2/Lzts3/Wasl/Shank3/Lrp8/Dab2ip/Add2/Nos1ap/Gphn/Nrg2/Pak3/Dhx36/Grid2/Zmynd8/Magi2/Lrrtm3/Pclo/Grin2a/Ank3/Rock2/Ntng1/Dvl1/Afdn/Ptprd/Cacna1a/Malat1/Ube3a	56	Neuron_fHFD vs fLFD	0.0567951	0.0171444
BP	GO:0031346	positive regulation of cell projection organization	8.08547e-12	1.54008e-08	1.16328e-08	Ptn/Il1rapl1/Gdi1/Hap1/Gpm6a/Stmn2/Eef1a1/Coro1b/Atp5g1/Ndrg4/Serpine2/Atp1b2/Cfl1/Nptn/Ache/L1cam/Ptpn5/Pfn1/Fscn1/S100a9/Xlr4b/Cobl/Xlr3b/Stk24/Wasl/Lrp8/Dab2ip/Hdac4/Itpr1/Vegfa/Trpc5/Rab21/Hras/Scn1b/Crocc/Pak3/Ep300/Dhx36/Tnik/Zmynd8/Magi2/Lrrc7/Auts2/Dvl1/Afdn/Ptprd/Ahi1	47	Neuron_fHFD vs fLFD	0.0476673	0.0153745
BP	GO:0032386	regulation of intracellular transport	9.32062e-12	1.54008e-08	1.16328e-08	Cd81/Caly/Gdi1/Hap1/Atp13a2/Oaz1/Vamp2/Atpif1/Reep2/Ndrg4/Atp9a/Ywhae/Hsp90ab1/Trim46/Ergic3/Ptpn5/Insig1/Arf1/Mapk15/Tnnc1/Ppp1r12a/Rab23/Ppp2ca/Usp7/Rdx/Kcnb1/Crebrf/Gcc2/Cep290/Tpr/Rab21/Hras/Thoc2/Ice1/Kif3a/Pcm1/Map2/Numa1/Ank3/Ogt	40	Neuron_fHFD vs fLFD	0.040568	0.0116957
BP	GO:0050821	protein stabilization	3.01146e-11	3.73195e-08	2.81888e-08	Atp1b1/Gapdh/Clu/Mt3/Atp1b2/Ppib/Flot1/Hsp90ab1/Rpl11/Ipo9/Pfn1/Hypk/Hspa1b/Smad7/Usp36/Pex6/Usp7/Cct3/Hps4/Hip1/Naa16/Rab21/Ep300/Cdc37l1/Aak1/Ank2/Ncor1/Usp29/Dvl1	29	Neuron_fHFD vs fLFD	0.0294118	0.00676754
BP	GO:0048259	regulation of receptor-mediated endocytosis	4.91588e-11	4.8736e-08	3.68122e-08	Hap1/App/Clu/Ap2m1/Flot1/Ptpn5/Syt11/Lrpap1/Arf1/Iqsec1/Vtn/Wasl/Vegfa/Cbl/Hip1/Rab21/Kif3a/Atxn2/Sgip1/Synj2bp/Aak1/Magi2/Ahi1	23	Neuron_fHFD vs fLFD	0.0233266	0.00437287
BP	GO:0031647	regulation of protein stability	6.30526e-11	5.2092e-08	3.93471e-08	Atp1b1/Cd81/Gapdh/Clu/Mt3/Atp1b2/Ppib/Serf2/Stub1/Flot1/Hsp90ab1/Rpl11/Ipo9/Ddost/Pfn1/Rnf5/Hypk/Get4/Hspa1b/Pycard/Smad7/Fam107a/Usp36/Pex6/Usp7/Cct3/Hps4/Hip1/Naa16/Rab21/Ep300/Cdc37l1/Aak1/Ank2/Ncor1/Usp29/Dvl1	37	Neuron_fHFD vs fLFD	0.0375254	0.0108628
BP	GO:0034329	cell junction assembly	8.2686e-11	5.85535e-08	4.42277e-08	Actb/Actg1/Il1rapl1/App/Gpm6a/Eif4g1/Thy1/Ctnnb1/Cfl1/Flot1/Ptprs/Nptn/Ache/Nptxr/Lrrc4b/Nrxn2/Gpm6b/Fscn1/Cbln4/Xlr4b/Xlr3b/Slk/Smad7/Fam107a/Shank3/Whamm/Add2/Vegfa/Jam3/Pkn2/Nrg2/Clasp1/Rock1/Dapk3/Grid2/Magi2/Lrrtm3/Pclo/Dst/Map4k4/Rock2/Dvl1/Afdn/Ptprd/Cacna1a	45	Neuron_fHFD vs fLFD	0.0456389	0.0153051
BP	GO:0099173	postsynapse organization	1.31518e-10	8.1492e-08	6.1554e-08	Actb/Ptn/Il1rapl1/App/Cfl1/Ptprs/Nptxr/Lrrc4b/Nrxn2/Arf1/Xlr4b/Xlr3b/Lzts3/Wasl/Shank3/Lrp8/Nos1ap/Gphn/Pak3/Dhx36/Grid2/Zmynd8/Magi2/Grin2a/Rock2/Dvl1/Afdn/Ptprd/Ube3a	29	Neuron_fHFD vs fLFD	0.0294118	0.00718401
BP	GO:0006397	mRNA processing	2.35653e-10	1.29792e-07	9.8037e-08	Pabpn1/Cirbp/Srsf2/App/Aplp1/Csdc2/Srsf1/Lsm7/Pnn/Rbm3/Arl6ip4/Snrpn/Wtap/Ncbp2/Prmt9/Scaf8/Khdrbs3/Ythdc1/Cdk13/Rbm10/Plcb1/Cdk12/Thoc2/Snrpf/Rnpc3/Acin1/Paxbp1/Safb2/Dhx36/Srrm4/Srrm2/Ddx46/Nova2/Zranb2/Son/Rbm39/Rbm28/Snrnp48/Srsf9/Tia1/Ddx5/Luc7l2/Srsf5/Luc7l3/Tra2a/Malat1	46	Neuron_fHFD vs fLFD	0.0466531	0.0163809
BP	GO:1903829	positive regulation of protein localization	2.73788e-10	1.35717e-07	1.02512e-07	Cd81/Ptn/Bsg/Nnat/Ppia/App/Atp13a2/Pgrmc1/Trh/Oaz1/Vamp2/Cfl1/Nptn/Ywhae/Hsp90ab1/Phpt1/Ergic3/Ptpn5/Syt11/C1qtnf12/Rab34/Sqstm1/Arf1/Cep250/Rdx/Kcnb1/Crebrf/Myo18a/Cep290/Vegfa/Epb41/Tpr/Cct3/Hras/Crocc/Ice1/Sptbn1/Kif3a/Gnl3/Frmd4a/Synj2bp/Pcm1/Numa1/Ank3/Rock2/Cacna1d/Ogt	47	Neuron_fHFD vs fLFD	0.0476673	0.0170403
BP	GO:0010959	regulation of metal ion transport	3.94714e-10	1.77872e-07	1.34354e-07	Atp1b1/Fxyd6/Cbarp/Hap1/Dbi/Fhl1/Tmbim6/Thy1/Vamp2/Fxyd7/Serpine2/Ctnnb1/Atp1b2/Calm2/Ywhae/Calm3/Calm1/Vdac1/Saraf/Tspan13/Gnai2/Arf1/Hsd3b2/Wwp2/Scn2b/Nfatc3/Ppp2ca/Plcb4/Hecw1/Nos1ap/Itpr1/Epb41/Plcb1/Kcna1/Scn1b/Mllt6/Akap9/Ank2/Kcnc1/Ank3/Sptbn4/Trpc1/Cacna1d/Cacna1a	44	Neuron_fHFD vs fLFD	0.0446247	0.0154786
BP	GO:0032409	regulation of transporter activity	9.58452e-10	3.70168e-07	2.79602e-07	Actb/Atp1b1/Fxyd6/Cbarp/Hap1/App/Slc25a4/Ndufa4/Fhl1/Vamp2/Fxyd7/Syngr3/Atp1b2/Cfl1/Calm2/Ywhae/Calm3/Calm1/Wwp2/Scn2b/Ppp2ca/Shank3/Hecw1/Nos1ap/Plcb1/Kcna1/Scn1b/Akap9/Grin2a/Ank2/Kcnc1/Ank3/Cacna1d/Cacna1a	34	Neuron_fHFD vs fLFD	0.0344828	0.0103422
BP	GO:0007409	axonogenesis	9.70785e-10	3.70168e-07	2.79602e-07	Actb/Bsg/Ndn/Gdi1/App/Tubb3/Aplp1/Mt3/Dpysl2/Tubb2b/Thy1/Atp5g1/Rab3a/Flot1/Ptprs/Nptn/Hsp90ab1/Raph1/Olfm1/Ache/Trim46/L1cam/Grcc10/Vax1/Cobl/Als2/Slit3/Ryk/Vegfa/Trpc5/Rab21/Scn1b/Rnf165/Pak3/Ttc8/Map2/Nova2/Ank3/Dst/Sptbn4/Ntng1/Auts2/Dvl1/Enah/Mycbp2/Cacna1a	46	Neuron_fHFD vs fLFD	0.0466531	0.0171097
BP	GO:0022898	regulation of transmembrane transporter activity	1.05658e-09	3.74106e-07	2.82576e-07	Actb/Atp1b1/Fxyd6/Cbarp/Hap1/App/Slc25a4/Ndufa4/Fhl1/Vamp2/Fxyd7/Atp1b2/Cfl1/Calm2/Ywhae/Calm3/Calm1/Wwp2/Scn2b/Ppp2ca/Shank3/Hecw1/Nos1ap/Plcb1/Kcna1/Scn1b/Akap9/Grin2a/Ank2/Kcnc1/Ank3/Cacna1d/Cacna1a	33	Neuron_fHFD vs fLFD	0.0334686	0.00985632
BP	GO:0034765	regulation of ion transmembrane transport	1.3412e-09	4.43223e-07	3.34783e-07	Atp1b1/Fxyd6/Cbarp/Hap1/App/Dbi/Slc25a4/Ndufa4/Fhl1/Thy1/Vamp2/Fxyd7/Atp1b2/Arl6ip1/Cfl1/Calm2/Ywhae/Calm3/Calm1/Vdac1/Tspan13/Arl6ip5/Arf1/Wwp2/Scn2b/Ppp2ca/Hcn2/Kcnc3/Shank3/Kcnb1/Cacna2d3/Hecw1/Nos1ap/Scn1a/Plcb1/Kcna1/Scn1b/Cacna1e/Akap9/Grin2a/Ank2/Kcnc1/Ank3/Trpc1/Cacna1d/Cacna1a	46	Neuron_fHFD vs fLFD	0.0466531	0.0172833
BP	GO:1990138	neuron projection extension	2.03881e-09	6.31649e-07	4.77109e-07	Ndn/Gdi1/Mt3/Dpysl2/Atp5g1/Ctnnb1/Ptprs/Hsp90ab1/Raph1/Olfm1/Trim46/Impact/L1cam/Cpne6/Slit3/Ryk/Rims1/Vegfa/Rnf157/Trpc5/Itsn2/Rab21/Map2/Kdm1a/Auts2/Dvl1/Afdn	27	Neuron_fHFD vs fLFD	0.0273834	0.00707989
BP	GO:0048588	developmental cell growth	2.18133e-09	6.36051e-07	4.80434e-07	Ndn/Gdi1/App/Slc25a4/Mt3/Dpysl2/Atp5g1/Ctnnb1/Ptprs/Hsp90ab1/Raph1/Olfm1/Trim46/Impact/L1cam/Prmt2/Cpne6/Cobl/Smad7/Slit3/Ryk/Rims1/Vegfa/Rnf157/Trpc5/Itsn2/Rab21/Map2/Kdm1a/Auts2/Dvl1/Afdn	32	Neuron_fHFD vs fLFD	0.0324544	0.00961338
BP	GO:0050807	regulation of synapse organization	2.38151e-09	6.37639e-07	4.81633e-07	Tuba1a/Ptn/Il1rapl1/App/Tubb5/Sparcl1/Pgrmc1/Gpm6a/Eif4g1/Sparc/Cfl1/Ptprs/Ywhaz/Lrrc4b/Xlr4b/Xlr3b/Lzts3/Shank3/Lrp8/Dab2ip/Nrg2/Pak3/Dhx36/Grid2/Zmynd8/Magi2/Lrrtm3/Afdn/Ptprd/Malat1/Ube3a	31	Neuron_fHFD vs fLFD	0.0314402	0.00912751
BP	GO:0048260	positive regulation of receptor-mediated endocytosis	2.44405e-09	6.37639e-07	4.81633e-07	App/Clu/Ap2m1/Ptpn5/Vtn/Wasl/Vegfa/Cbl/Hip1/Rab21/Kif3a/Sgip1/Synj2bp/Magi2/Ahi1	15	Neuron_fHFD vs fLFD	0.015213	0.00218644
BP	GO:0006605	protein targeting	2.85068e-09	7.0654e-07	5.33677e-07	Gdi1/Hap1/Clu/Atpif1/Spcs1/Arxes2/Arl6ip1/Arxes1/Ywhae/Ywhaz/Ptpn5/Spcs2/Rpl11/Ywhaq/Get4/Timm13/Tram1l1/Zdhhc18/Srp72/Pex6/Kcnb1/Gcc2/Vps37a/Vps13c/Hps4/Hras/Pex1/Vps13a/Synj2bp/Pex5l/Ank3/Ogt	32	Neuron_fHFD vs fLFD	0.0324544	0.0097175
BP	GO:0006898	receptor-mediated endocytosis	3.13663e-09	7.40395e-07	5.59248e-07	Cd81/Caly/Hap1/App/Clu/Ctsl/Ap2m1/Flot1/Ache/Ptpn5/Syt11/Lrpap1/Fcho1/Arf1/Iqsec1/Vtn/Wasl/Vegfa/Fchsd2/Cbl/Hip1/Itsn2/Rab21/Kif3a/Atxn2/Sgip1/Synj2bp/Aak1/Magi2/Gria2/Ahi1	31	Neuron_fHFD vs fLFD	0.0314402	0.00923162
BP	GO:1904062	regulation of cation transmembrane transport	4.58334e-09	1.01523e-06	7.66838e-07	Atp1b1/Fxyd6/Cbarp/Hap1/App/Dbi/Slc25a4/Ndufa4/Fhl1/Thy1/Vamp2/Fxyd7/Atp1b2/Cfl1/Calm2/Ywhae/Calm3/Calm1/Vdac1/Tspan13/Arf1/Wwp2/Scn2b/Ppp2ca/Shank3/Hecw1/Nos1ap/Plcb1/Kcna1/Scn1b/Akap9/Grin2a/Ank2/Kcnc1/Ank3/Trpc1/Cacna1d/Cacna1a	38	Neuron_fHFD vs fLFD	0.0385396	0.0132227
BP	GO:0016358	dendrite development	4.76198e-09	1.01523e-06	7.66838e-07	Ptn/Il1rapl1/App/Cfl1/Ptprs/Ache/Nsmf/Arf1/Iqsec1/Chat/Xlr4b/Cobl/Xlr3b/Lzts3/Dgkg/Wasl/Shank3/Lrp8/Dab2ip/Hecw1/Trpc5/Rab21/Pak3/Dhx36/Tnik/Map2/Zmynd8/Rock2/Dvl1/Cit/Afdn/Ptprd/Cacna1a/Ube3a	34	Neuron_fHFD vs fLFD	0.0344828	0.0110016
BP	GO:0050803	regulation of synapse structure or activity	4.91535e-09	1.01523e-06	7.66838e-07	Tuba1a/Ptn/Il1rapl1/App/Tubb5/Sparcl1/Pgrmc1/Gpm6a/Eif4g1/Sparc/Cfl1/Ptprs/Ywhaz/Lrrc4b/Xlr4b/Xlr3b/Lzts3/Shank3/Lrp8/Dab2ip/Nrg2/Pak3/Dhx36/Grid2/Zmynd8/Magi2/Lrrtm3/Afdn/Ptprd/Malat1/Ube3a	31	Neuron_fHFD vs fLFD	0.0314402	0.00940515
BP	GO:0032412	regulation of ion transmembrane transporter activity	6.3992e-09	1.26883e-06	9.58397e-07	Atp1b1/Fxyd6/Cbarp/Hap1/App/Ndufa4/Fhl1/Vamp2/Fxyd7/Atp1b2/Cfl1/Calm2/Ywhae/Calm3/Calm1/Wwp2/Scn2b/Ppp2ca/Shank3/Hecw1/Nos1ap/Plcb1/Kcna1/Scn1b/Akap9/Grin2a/Ank2/Kcnc1/Ank3/Cacna1d/Cacna1a	31	Neuron_fHFD vs fLFD	0.0314402	0.00950927
BP	GO:0070997	neuron death	7.21311e-09	1.37521e-06	1.03875e-06	Ubb/Gapdh/App/Clu/Chga/Mt3/Atp5g1/Ctnnb1/Nenf/Cd200/Hsp90ab1/Ache/Eno2/Nsmf/Ptpn5/Arl6ip5/Pigt/Fos/Cebpb/Hipk2/Ralbp1/Kcnb1/Hdac4/Nos1ap/Itpr1/Vegfa/Gclc/Trpc5/Cbl/Hras/Zfp746/Pak3/Grik5/Rock1/Nae1/Grid2/Gpi1/Hsph1/Ube2m/Cit/Cacna1a	41	Neuron_fHFD vs fLFD	0.0415822	0.0152009
BP	GO:0042176	regulation of protein catabolic process	1.0688e-08	1.96224e-06	1.48215e-06	Ubb/Cd81/App/Clu/Atp13a2/Oaz1/Atpif1/Serpine2/Stub1/Hsp90ab1/Sumo2/Rpl11/Psme1/Mapk15/Rilp/Hspa1b/Fam122a/Wwp2/Smad7/Ccdc22/Hipk2/Ppp2ca/Usp7/Glmn/Rdx/Crebrf/Dab2ip/Hecw1/Mtm1/Gclc/Arih1/Itch/Grin2a/Banp/Dvl1/Ogt/Mycbp2/Ube3a	38	Neuron_fHFD vs fLFD	0.0385396	0.0136392
BP	GO:0060560	developmental growth involved in morphogenesis	1.16544e-08	2.06324e-06	1.55845e-06	Ndn/Gdi1/App/Mt3/Dpysl2/Atp5g1/Ctnnb1/Cfl1/Ptprs/Hsp90ab1/Raph1/Olfm1/Trim46/Impact/L1cam/Cpne6/Spry2/Cobl/Slit3/Ryk/Rims1/Vegfa/Rnf157/Trpc5/Itsn2/Rab21/Map2/Kdm1a/Auts2/Dvl1/Afdn	31	Neuron_fHFD vs fLFD	0.0314402	0.0097522
BP	GO:0032970	regulation of actin filament-based process	1.40811e-08	2.4069e-06	1.81802e-06	Tmsb10/Actg1/Pam/Ctsl/Rac3/Coro1b/Tmsb4x/Cfl1/Phpt1/Magel2/Gpm6b/Cfl2/Pfn1/Arf1/Fscn1/Acta2/Pycard/Tnnc1/Fam107a/Wasl/Rdx/Shank3/Arhgap18/Whamm/Mphosph8/Arhgap17/Add2/Jam3/Fchsd2/Hras/Sptbn1/Pak3/Clasp1/Rock1/Ttc8/Dapk3/Akap9/Ank2/Rock2	39	Neuron_fHFD vs fLFD	0.0395538	0.014368
BP	GO:0042391	regulation of membrane potential	1.70996e-08	2.82543e-06	2.13415e-06	Atp1b1/Ubb/Ptn/Atp1a3/App/Fhl1/Atp5g1/Atpif1/Atp1b2/Ywhae/Ndufc2/Mllt11/Slc25a36/Arl6ip5/Wwp2/Smad7/Scn2b/Rgs7bp/Hcn2/Shank3/Kcnb1/Rims1/Nos1ap/Gclc/Trpc5/Scn1a/Kcna1/Pid1/Scn1b/Grik5/Pex5l/Grid2/Zmynd8/Pclo/Akap9/Grin2a/Ank2/Ank3/Dvl1/Cacna1d/Afdn/Cacna1a	42	Neuron_fHFD vs fLFD	0.0425963	0.0162768
BP	GO:1990778	protein localization to cell periphery	2.21069e-08	3.47614e-06	2.62566e-06	Actb/Atp1b1/Cd81/Bsg/Pgrmc1/Vamp2/Atp6ap1/Rab3a/Nsg1/Ap2m1/Flot1/Nptxr/Rab34/Sqstm1/Arl6ip5/Gpr158/Rdx/Kcnb1/Gga2/Epb41/Gphn/Hras/Pid1/Tspan33/Sptbn1/Rock1/Tnik/Ttc8/Numa1/Magi2/Grin2a/Ank2/Ank3/Sptbn4/Rock2/Afdn	36	Neuron_fHFD vs fLFD	0.0365112	0.012841
BP	GO:0008380	RNA splicing	2.24403e-08	3.47614e-06	2.62566e-06	Cirbp/Srsf2/Srsf1/Tmbim6/Lsm7/Pnn/Rbm3/Arl6ip4/Snrpn/Wtap/Ncbp2/Khdrbs3/Ythdc1/Cdk13/Rbm10/Cdk12/Thoc2/Snrpf/Rnpc3/Acin1/Paxbp1/Srrm4/Srrm2/Ddx46/Nova2/Zranb2/Son/Rbm39/Rbm28/Snrnp48/Srsf9/Tia1/Ddx5/Luc7l2/Srsf5/Luc7l3/Tra2a/Malat1	38	Neuron_fHFD vs fLFD	0.0385396	0.014021
BP	GO:0022604	regulation of cell morphogenesis	2.39131e-08	3.49493e-06	2.63985e-06	Ptn/Il1rapl1/Rac3/Coro1b/Sparc/Aldoa/Cfl1/Ache/Cpne6/Xlr4b/Xlr3b/Brwd3/Zranb1/Rdx/Arhgap18/Lrp8/Rims1/Vegfa/Rnf157/Epb41/Wtip/Itsn2/Rab21/Kif3a/Ago4/Pak3/Dhx36/Tnik/Dapk3/Phip/Ntng1/Dvl1/Afdn/Ptprd	34	Neuron_fHFD vs fLFD	0.0344828	0.0117304
BP	GO:1902903	regulation of supramolecular fiber organization	2.39716e-08	3.49493e-06	2.63985e-06	Tmsb10/Actg1/App/Clu/Stmn2/Mapre3/Coro1b/Tmsb4x/Cfl1/Colgalt1/Magel2/Tubb4a/Cfl2/Pfn1/Arf1/Hspa1b/Pycard/Wasl/Rdx/Shank3/Arhgap18/Whamm/Mphosph8/Add2/Hdgfl3/Fkbp4/Fchsd2/Atxn7/Sptbn1/Pak3/Clasp1/Ttc8/Map2/Dapk3/Numa1/Akap9/Rock2	37	Neuron_fHFD vs fLFD	0.0375254	0.0134657
BP	GO:0048813	dendrite morphogenesis	2.90615e-08	4.11594e-06	3.10893e-06	Ptn/Il1rapl1/Cfl1/Ache/Nsmf/Xlr4b/Xlr3b/Lzts3/Wasl/Shank3/Lrp8/Hecw1/Trpc5/Rab21/Pak3/Dhx36/Tnik/Rock2/Dvl1/Cit/Afdn/Ptprd/Cacna1a/Ube3a	24	Neuron_fHFD vs fLFD	0.0243408	0.0064899
BP	GO:0000375	RNA splicing, via transesterification reactions	4.20829e-08	5.48961e-06	4.14651e-06	Cirbp/Srsf2/Srsf1/Lsm7/Rbm3/Snrpn/Wtap/Ncbp2/Khdrbs3/Ythdc1/Cdk13/Rbm10/Snrpf/Rnpc3/Acin1/Paxbp1/Srrm4/Srrm2/Ddx46/Nova2/Son/Rbm39/Srsf9/Tia1/Ddx5/Luc7l2/Srsf5/Luc7l3/Tra2a/Malat1	30	Neuron_fHFD vs fLFD	0.030426	0.0097522
BP	GO:0000377	RNA splicing, via transesterification reactions with bulged adenosine as nucleophile	4.20829e-08	5.48961e-06	4.14651e-06	Cirbp/Srsf2/Srsf1/Lsm7/Rbm3/Snrpn/Wtap/Ncbp2/Khdrbs3/Ythdc1/Cdk13/Rbm10/Snrpf/Rnpc3/Acin1/Paxbp1/Srrm4/Srrm2/Ddx46/Nova2/Son/Rbm39/Srsf9/Tia1/Ddx5/Luc7l2/Srsf5/Luc7l3/Tra2a/Malat1	30	Neuron_fHFD vs fLFD	0.030426	0.0097522
BP	GO:0000398	mRNA splicing, via spliceosome	4.20829e-08	5.48961e-06	4.14651e-06	Cirbp/Srsf2/Srsf1/Lsm7/Rbm3/Snrpn/Wtap/Ncbp2/Khdrbs3/Ythdc1/Cdk13/Rbm10/Snrpf/Rnpc3/Acin1/Paxbp1/Srrm4/Srrm2/Ddx46/Nova2/Son/Rbm39/Srsf9/Tia1/Ddx5/Luc7l2/Srsf5/Luc7l3/Tra2a/Malat1	30	Neuron_fHFD vs fLFD	0.030426	0.0097522
BP	GO:0032956	regulation of actin cytoskeleton organization	5.3235e-08	6.7663e-06	5.11085e-06	Tmsb10/Actg1/Pam/Ctsl/Rac3/Coro1b/Tmsb4x/Cfl1/Phpt1/Magel2/Gpm6b/Cfl2/Pfn1/Arf1/Fscn1/Pycard/Fam107a/Wasl/Rdx/Shank3/Arhgap18/Whamm/Mphosph8/Arhgap17/Add2/Jam3/Fchsd2/Hras/Sptbn1/Pak3/Clasp1/Rock1/Ttc8/Dapk3/Rock2	35	Neuron_fHFD vs fLFD	0.035497	0.0127022
BP	GO:0010976	positive regulation of neuron projection development	6.8433e-08	8.48056e-06	6.40569e-06	Ptn/Hap1/Stmn2/Eef1a1/Ndrg4/Serpine2/Atp1b2/Nptn/Ptpn5/S100a9/Xlr4b/Cobl/Xlr3b/Stk24/Lrp8/Dab2ip/Itpr1/Scn1b/Pak3/Ep300/Dhx36/Magi2/Lrrc7/Dvl1/Afdn/Ahi1	26	Neuron_fHFD vs fLFD	0.0263692	0.0078087
BP	GO:0050905	neuromuscular process	8.77047e-08	1.06037e-05	8.00938e-06	Psap/App/Rac3/Gaa/Fabp7/Penk/Slc1a3/Pnkd/Grcc10/Tnnc1/Hipk2/Sox2/Shank3/Itpr1/Scn1a/Csmd1/Kcna1/Atxn2/Camta1/Grid2/Grin2a/Dvl1/Mycbp2/Cacna1a	24	Neuron_fHFD vs fLFD	0.0243408	0.00687166
BP	GO:0097193	intrinsic apoptotic signaling pathway	9.71278e-08	1.11968e-05	8.45737e-06	Ubb/Grina/Ppia/Clu/Tmbim6/Selenok/Erp29/Mllt11/Cdip1/Ndufs3/Hint1/Rpl11/Arl6ip5/S100a8/S100a9/Cebpb/Rrp8/Pycard/Stk24/Hipk2/Ralbp1/Dab2ip/Pdk1/Gsdme/Itpr1/Hras/Ep300/Mapk8ip1/Kdm1a/Hsph1/Ddx5	31	Neuron_fHFD vs fLFD	0.0314402	0.0106892
BP	GO:1903311	regulation of mRNA metabolic process	9.71278e-08	1.11968e-05	8.45737e-06	Cirbp/Myef2/Srsf2/Csdc2/Srsf1/Rbm3/Wtap/Ncbp2/Brf1/Samd4/Khdrbs3/Ythdc1/Rbm10/Vegfa/Larp1/Acin1/Safb2/Rock1/Dhx36/Srrm4/Tnrc6a/Nova2/Son/Rbm39/Rock2/Srsf9/Tia1/Tnrc6c/Ddx5/Tra2a/Malat1	31	Neuron_fHFD vs fLFD	0.0314402	0.0106892
BP	GO:0032535	regulation of cellular component size	1.01754e-07	1.14635e-05	8.65885e-06	Tmsb10/Gdi1/Atp13a2/Mt3/Dpysl2/Lamtor4/Atp5g1/Tmsb4x/Cfl1/Ap2m1/Ptprs/Hsp90ab1/Olfm1/Trim46/L1cam/Cfl2/Pfn1/Rilp/Pycard/Deptor/Rptor/Ryk/Rdx/Shank3/Arhgap18/Mphosph8/Add2/Vegfa/Trpc5/Fchsd2/Rab21/Sptbn1/Pak3/Map2/Pclo/Ogt	36	Neuron_fHFD vs fLFD	0.0365112	0.0136392
BP	GO:0043254	regulation of protein-containing complex assembly	1.08208e-07	1.19198e-05	9.00344e-06	Tmsb10/Caly/H3f3b/Clu/Eif4g1/Stmn2/Mapre3/Rab3a/Tmsb4x/Cfl1/Stub1/Impact/Thra/Tubb4a/Pfn1/Fscn1/Mapk15/Hspa1b/Pycard/Rdx/Arhgap18/Dab2ip/Rims1/Mphosph8/Add2/Vegfa/Jam3/Fkbp4/Fchsd2/Ice1/Sptbn1/Pak3/Ep300/Map2/Numa1/Birc2/Akap9/Senp6	38	Neuron_fHFD vs fLFD	0.0385396	0.0148886
BP	GO:0035304	regulation of protein dephosphorylation	1.17876e-07	1.27024e-05	9.59461e-06	Ppia/Calm2/Ywhae/Hsp90ab1/Calm3/Calm1/Nsmf/Gnai2/Ppp1r12a/Ppp2ca/Mprip/Camta1/Rock1/Magi2/Rock2/Bod1l	16	Neuron_fHFD vs fLFD	0.0162272	0.0032623
BP	GO:0032388	positive regulation of intracellular transport	1.2389e-07	1.29149e-05	9.75509e-06	Cd81/Caly/Oaz1/Vamp2/Ywhae/Hsp90ab1/Trim46/Ergic3/Ptpn5/Arf1/Rdx/Kcnb1/Crebrf/Cep290/Tpr/Rab21/Hras/Ice1/Kif3a/Pcm1/Map2/Numa1/Ank3	23	Neuron_fHFD vs fLFD	0.0233266	0.0064899
BP	GO:0046034	ATP metabolic process	1.25058e-07	1.29149e-05	9.75509e-06	Atp1b1/Gapdh/App/Cox4i1/Cox7c/Atp5g1/Cox5b/Atpif1/Aldoa/Atp5d/Cyc1/Cox6a1/Ndufc2/Eno2/Atp5g3/Ndufb8/Ndufs3/Cox5a/Ak2/Slc2a6/Hspa1b/Hdac4/Pid1/Ep300/Gpi1/Ncor1/Zbtb20/Ogt	28	Neuron_fHFD vs fLFD	0.0283976	0.00912751
BP	GO:0006470	protein dephosphorylation	1.439e-07	1.45574e-05	1.09958e-05	Ppia/Ptprs/Calm2/Ywhae/Hsp90ab1/Calm3/Phpt1/Ppm1g/Calm1/Nsmf/Ptpn5/Gnai2/Ppp2r1a/Ptprg/Ppp1r12a/Ppp2r2d/Ppp2ca/Mtm1/Mprip/Camta1/Rock1/Magi2/Rock2/Bod1l/Acp1/Ptprd/Ptprn	27	Neuron_fHFD vs fLFD	0.0273834	0.00864163
BP	GO:0106027	neuron projection organization	1.78863e-07	1.77325e-05	1.3394e-05	Atp1a3/App/Cfl1/Arf1/Xlr4b/Xlr3b/Lzts3/Wasl/Shank3/Lrp8/Pak3/Dhx36/Zmynd8/Grin2a/Dvl1/Afdn/Ube3a	17	Neuron_fHFD vs fLFD	0.0172414	0.00378288
BP	GO:0043484	regulation of RNA splicing	1.96854e-07	1.91334e-05	1.44522e-05	Cirbp/Srsf2/Srsf1/Tmbim6/Rbm3/Wtap/Khdrbs3/Ythdc1/Rbm10/Cdk12/Acin1/Srrm4/Nova2/Son/Rbm39/Srsf9/Tia1/Ddx5/Srsf5/Tra2a/Malat1	21	Neuron_fHFD vs fLFD	0.0212982	0.00565697
BP	GO:0050684	regulation of mRNA processing	2.17326e-07	2.06521e-05	1.55993e-05	Cirbp/Srsf2/Rbm3/Wtap/Ncbp2/Khdrbs3/Ythdc1/Rbm10/Acin1/Safb2/Dhx36/Srrm4/Nova2/Son/Rbm39/Srsf9/Tia1/Ddx5/Tra2a/Malat1	20	Neuron_fHFD vs fLFD	0.020284	0.0052058
BP	GO:0007416	synapse assembly	2.20811e-07	2.06521e-05	1.55993e-05	Il1rapl1/App/Gpm6a/Eif4g1/Ptprs/Nptn/Ache/Nptxr/Lrrc4b/Nrxn2/Cbln4/Xlr4b/Xlr3b/Shank3/Add2/Nrg2/Grid2/Magi2/Lrrtm3/Pclo/Dvl1/Ptprd/Cacna1a	23	Neuron_fHFD vs fLFD	0.0233266	0.00669813
BP	GO:0050773	regulation of dendrite development	2.32643e-07	2.11182e-05	1.59514e-05	Ptn/Il1rapl1/Ache/Nsmf/Xlr4b/Cobl/Xlr3b/Dgkg/Lrp8/Dab2ip/Hecw1/Trpc5/Rab21/Pak3/Dhx36/Tnik/Cit/Afdn/Ptprd	19	Neuron_fHFD vs fLFD	0.0192698	0.00475463
BP	GO:0099175	regulation of postsynapse organization	2.34315e-07	2.11182e-05	1.59514e-05	Il1rapl1/App/Cfl1/Ptprs/Lrrc4b/Xlr4b/Xlr3b/Lzts3/Shank3/Lrp8/Pak3/Dhx36/Grid2/Zmynd8/Afdn/Ptprd/Ube3a	17	Neuron_fHFD vs fLFD	0.0172414	0.00385229
BP	GO:0051651	maintenance of location in cell	2.59591e-07	2.29785e-05	1.73565e-05	Tmsb10/Hap1/Dbi/Thy1/Gaa/Fth1/Tmsb4x/Calm2/Calm3/Calm1/Insig1/Pfn1/Sun2/Taf3/Itpr1/Vps13c/Mprip/Uvrag/Grik5/Vps13a/Tnrc6a/Akap9/Ank2/Ank3/Trpc1	25	Neuron_fHFD vs fLFD	0.025355	0.0078087
BP	GO:0048024	regulation of mRNA splicing, via spliceosome	2.67538e-07	2.32664e-05	1.7574e-05	Cirbp/Srsf2/Rbm3/Wtap/Khdrbs3/Ythdc1/Rbm10/Acin1/Srrm4/Nova2/Son/Rbm39/Srsf9/Tia1/Ddx5/Tra2a/Malat1	17	Neuron_fHFD vs fLFD	0.0172414	0.003887
BP	GO:1901214	regulation of neuron death	2.82437e-07	2.41386e-05	1.82328e-05	Ubb/App/Clu/Chga/Mt3/Atp5g1/Ctnnb1/Nenf/Cd200/Hsp90ab1/Eno2/Nsmf/Ptpn5/Fos/Cebpb/Hipk2/Ralbp1/Kcnb1/Hdac4/Nos1ap/Itpr1/Vegfa/Gclc/Cbl/Hras/Zfp746/Pak3/Grik5/Rock1/Nae1/Grid2/Gpi1/Hsph1/Ube2m/Cacna1a	35	Neuron_fHFD vs fLFD	0.035497	0.0136045
BP	GO:0040029	regulation of gene expression, epigenetic	2.97728e-07	2.50142e-05	1.88941e-05	Ndn/H3f3b/Cbx3/Rrp8/Ythdc1/Glmn/Smarca5/Smchd1/Hdac4/Ftx/Mphosph8/Ubtf/Tpr/Rlim/Ep300/Arid4a/Kdm1a/Xist/Ogt/Kcnq1ot1/Meg3	21	Neuron_fHFD vs fLFD	0.0212982	0.00579579
BP	GO:0097061	dendritic spine organization	3.28427e-07	2.71336e-05	2.0495e-05	App/Cfl1/Arf1/Xlr4b/Xlr3b/Lzts3/Wasl/Shank3/Lrp8/Pak3/Dhx36/Zmynd8/Grin2a/Dvl1/Afdn/Ube3a	16	Neuron_fHFD vs fLFD	0.0162272	0.00350524
BP	GO:0045185	maintenance of protein location	3.77286e-07	3.06591e-05	2.3158e-05	Tmsb10/Tmsb4x/Thra/Insig1/Pfn1/Get4/Sun2/Taf3/Ccdc22/Vps13c/Mprip/Grik5/Vps13a/Pex5l/Tnrc6a/Ank3	16	Neuron_fHFD vs fLFD	0.0162272	0.00353995
BP	GO:0045807	positive regulation of endocytosis	3.89214e-07	3.11183e-05	2.35049e-05	Caly/App/Clu/Ap2m1/Flot1/Ptpn5/Arf1/Vtn/Wasl/Vegfa/Cbl/Hip1/Rab21/Kif3a/Sgip1/Synj2bp/Magi2/Ahi1	18	Neuron_fHFD vs fLFD	0.0182556	0.00444229
BP	GO:0048675	axon extension	4.10781e-07	3.23213e-05	2.44135e-05	Ndn/Gdi1/Mt3/Dpysl2/Atp5g1/Ptprs/Hsp90ab1/Raph1/Olfm1/Trim46/L1cam/Slit3/Ryk/Vegfa/Trpc5/Rab21/Map2/Auts2/Dvl1	19	Neuron_fHFD vs fLFD	0.0192698	0.00492816
BP	GO:0043666	regulation of phosphoprotein phosphatase activity	5.03836e-07	3.90237e-05	2.94761e-05	Calm2/Hsp90ab1/Calm3/Calm1/Gnai2/Ppp1r12a/Ppp2ca/Mprip/Rock1/Magi2/Rock2/Bod1l	12	Neuron_fHFD vs fLFD	0.0121704	0.00201291
BP	GO:0048814	regulation of dendrite morphogenesis	6.0047e-07	4.57928e-05	3.4589e-05	Il1rapl1/Ache/Nsmf/Xlr4b/Xlr3b/Lrp8/Hecw1/Trpc5/Rab21/Pak3/Dhx36/Tnik/Cit/Afdn/Ptprd	15	Neuron_fHFD vs fLFD	0.015213	0.0032276
BP	GO:1901888	regulation of cell junction assembly	6.26979e-07	4.70899e-05	3.55688e-05	Actg1/Il1rapl1/App/Eif4g1/Thy1/Cfl1/Flot1/Ptprs/Lrrc4b/Gpm6b/Xlr4b/Xlr3b/Slk/Fam107a/Vegfa/Nrg2/Clasp1/Rock1/Dapk3/Grid2/Lrrtm3/Map4k4/Rock2/Ptprd	24	Neuron_fHFD vs fLFD	0.0243408	0.00763518
BP	GO:0072659	protein localization to plasma membrane	6.66204e-07	4.92891e-05	3.723e-05	Actb/Atp1b1/Cd81/Bsg/Pgrmc1/Vamp2/Atp6ap1/Rab3a/Nsg1/Ap2m1/Flot1/Rab34/Sqstm1/Arl6ip5/Gpr158/Rdx/Kcnb1/Gga2/Pid1/Tspan33/Sptbn1/Rock1/Tnik/Ttc8/Ank2/Ank3/Sptbn4/Rock2/Afdn	29	Neuron_fHFD vs fLFD	0.0294118	0.010481
BP	GO:0070507	regulation of microtubule cytoskeleton organization	6.90234e-07	4.98281e-05	3.7637e-05	Stmn3/Stmn2/Mapre3/Tubb4a/Stmn4/Mapk15/Hspa1b/Fam107a/Hdgfl3/Fkbp4/Tpr/Atxn7/Clasp1/Rock1/Map2/Numa1/Akap9/Hsph1/Dst/Senp6	20	Neuron_fHFD vs fLFD	0.020284	0.00558756
BP	GO:0030100	regulation of endocytosis	6.93592e-07	4.98281e-05	3.7637e-05	Caly/Hap1/App/Clu/Ap2m1/Flot1/Ptpn5/Syt11/Lrpap1/Arf1/Iqsec1/Vtn/Wasl/Vegfa/Cbl/Hip1/Rab21/Kif3a/Atxn2/Sgip1/Rock1/Synj2bp/Aak1/Magi2/Ahi1	25	Neuron_fHFD vs fLFD	0.025355	0.00822517
BP	GO:0035306	positive regulation of dephosphorylation	1.2883e-06	9.12302e-05	6.89096e-05	Ppia/Calm2/Hsp90ab1/Calm3/Calm1/Nsmf/Ppp1r12a/Ppargc1b/Ppp2ca/Camta1/Rock1/Magi2	12	Neuron_fHFD vs fLFD	0.0121704	0.00218644
BP	GO:0016311	dephosphorylation	1.31758e-06	9.19895e-05	6.94832e-05	Plppr3/Ppia/Ptprs/Calm2/Ywhae/Hsp90ab1/Calm3/Phpt1/Ppm1g/Calm1/Nsmf/Ptpn5/Gnai2/Ppp2r1a/Plpp5/Ptprg/Acp6/Ppp1r12a/Ppp2r2d/Ppargc1b/Ppp2ca/Mtm1/Mprip/Camta1/Rock1/Magi2/Rock2/Bod1l/Acp1/Ptprd/Ptprn	31	Neuron_fHFD vs fLFD	0.0314402	0.0120428
BP	GO:0048638	regulation of developmental growth	1.42966e-06	9.82347e-05	7.42004e-05	Gdi1/App/Slc25a4/Mt3/Dpysl2/Atp5g1/Ppib/Cfl1/Ptprs/Olfm1/Trim46/L1cam/Cpne6/Smad7/Ankrd26/Ryk/Rims1/Mtm1/Vegfa/Nipbl/Rnf157/Trpc5/Plcb1/Mbd5/Itsn2/Rab21/Cited2/Atxn2/Rai1/Sgip1/Map2/Ncor1/Sptbn4/Afdn	34	Neuron_fHFD vs fLFD	0.0344828	0.0139516
BP	GO:0042982	amyloid precursor protein metabolic process	1.44667e-06	9.82347e-05	7.42004e-05	Rtn1/Rtn3/Itm2b/Hap1/App/Clu/Nsg1/Itm2c/Olfm1/Aph1a/Rock1/Lrrtm3/Rock2	13	Neuron_fHFD vs fLFD	0.0131846	0.0026029
BP	GO:0007015	actin filament organization	1.49231e-06	9.99646e-05	7.55071e-05	Tmsb10/Actg1/Rac3/Marcksl1/Coro1b/Tmsb4x/Cfl1/Samd14/Magel2/Cfl2/Pfn1/Arf1/Fscn1/Pycard/Cobl/Fam107a/Cald1/Ppargc1b/Wasl/Rdx/Shank3/Arhgap18/Whamm/Mphosph8/Arhgap17/Add2/Fchsd2/Mprip/Hip1/Sptbn1/Pak3/Mical3/Clasp1/Ttc8/Nebl/Rock2/Enah	37	Neuron_fHFD vs fLFD	0.0375254	0.0158951
BP	GO:1901016	regulation of potassium ion transmembrane transporter activity	1.53656e-06	0.000101557	7.67096e-05	Atp1b1/Fhl1/Vamp2/Atp1b2/Ywhae/Wwp2/Kcna1/Akap9/Ank2/Kcnc1/Ank3/Cacna1d	12	Neuron_fHFD vs fLFD	0.0121704	0.00222114
BP	GO:0000380	alternative mRNA splicing, via spliceosome	1.69097e-06	0.000110291	8.33071e-05	Srsf2/Srsf1/Wtap/Khdrbs3/Ythdc1/Cdk13/Rbm10/Srrm4/Nova2/Srsf9/Tia1/Ddx5/Malat1	13	Neuron_fHFD vs fLFD	0.0131846	0.00263761
BP	GO:0001558	regulation of cell growth	1.74029e-06	0.000112034	8.46235e-05	Cirbp/Cd81/H3f3b/Gdi1/Slc25a4/Eif4g1/Fhl1/Mt3/Dpysl2/Atp5g1/Serpine2/Cfl1/Ptprs/Ip6k2/Olfm1/Trim46/L1cam/Ndufs3/Cpne6/Hspa1b/Fam122a/Smad7/Fam107a/Slit3/Rptor/Ryk/Ing4/Dab2ip/Rims1/Vegfa/Rnf157/Trpc5/Itsn2/Rab21/Tead1/Map2/Afdn	37	Neuron_fHFD vs fLFD	0.0375254	0.0159992
BP	GO:1903362	regulation of cellular protein catabolic process	1.85652e-06	0.000117984	8.91181e-05	Ubb/Cd81/Clu/Atp13a2/Atpif1/Stub1/Hsp90ab1/Sumo2/Rpl11/Psme1/Hspa1b/Fam122a/Smad7/Ccdc22/Hipk2/Usp7/Glmn/Rdx/Dab2ip/Mtm1/Gclc/Arih1/Dvl1/Ogt/Ube3a	25	Neuron_fHFD vs fLFD	0.025355	0.00867634
BP	GO:0043393	regulation of protein binding	1.90626e-06	0.000119612	9.03474e-05	Actb/App/Mapre3/Tmbim6/Stub1/Flot1/Hsp90ab1/Lrpap1/Rpl11/Smarcd3/Vtn/Spag8/Hipk2/Ppp2ca/Hdac4/Add2/Epb41/Ep300/Rock1/Map2/Kdm1a/Dvl1/Krit1	23	Neuron_fHFD vs fLFD	0.0233266	0.00756577
BP	GO:0002090	regulation of receptor internalization	1.97125e-06	0.000120636	9.11208e-05	Hap1/App/Ap2m1/Flot1/Ptpn5/Lrpap1/Arf1/Iqsec1/Vegfa/Atxn2/Synj2bp/Magi2/Ahi1	13	Neuron_fHFD vs fLFD	0.0131846	0.00267231
BP	GO:0043113	receptor clustering	1.97125e-06	0.000120636	9.11208e-05	Cd81/Ptn/Thy1/Nrxn2/Ssna1/Shank3/Gphn/Grik5/Synj2bp/Magi2/Lrrc7/Dvl1/Cacna1a	13	Neuron_fHFD vs fLFD	0.0131846	0.00267231
BP	GO:1904951	positive regulation of establishment of protein localization	2.08929e-06	0.0001263	9.53995e-05	Cd81/Bsg/Nnat/Ppia/App/Atp13a2/Trh/Oaz1/Vamp2/Ywhae/Hsp90ab1/Phpt1/Ergic3/Ptpn5/C1qtnf12/Rab34/Arf1/Kcnb1/Crebrf/Myo18a/Cep290/Tpr/Cct3/Hras/Ice1/Kif3a/Frmd4a/Pcm1/Ank3/Cacna1d	30	Neuron_fHFD vs fLFD	0.030426	0.0116957
BP	GO:0031503	protein-containing complex localization	2.20337e-06	0.000131592	9.93962e-05	Caly/Hap1/Vamp2/Nsg1/Ap2m1/Nptn/Nptxr/Ssna1/Iqsec1/Smad7/Kif17/Wasl/Fkbp4/Gphn/Hras/Tnik/Synj2bp/Pcm1/Magi2/Akap9/Dync2h1/Lrrc7	22	Neuron_fHFD vs fLFD	0.0223124	0.00707989
BP	GO:0051222	positive regulation of protein transport	2.2949e-06	0.000135427	0.000102293	Cd81/Bsg/Nnat/Ppia/App/Atp13a2/Trh/Oaz1/Vamp2/Ywhae/Hsp90ab1/Phpt1/Ergic3/Ptpn5/C1qtnf12/Rab34/Arf1/Kcnb1/Crebrf/Myo18a/Cep290/Tpr/Hras/Ice1/Kif3a/Frmd4a/Pcm1/Ank3/Cacna1d	29	Neuron_fHFD vs fLFD	0.0294118	0.0111404
BP	GO:1903320	regulation of protein modification by small protein conjugation or removal	2.47507e-06	0.00014434	0.000109026	Ubb/Ppia/Ctnnb1/Stub1/Hsp90ab1/Sqstm1/Rpl11/Mapk15/Spry2/Hspa1b/Skp2/Spopl/Smad7/Fam107a/Hmg20a/Hdac4/Gclc/Zmiz1/Itch/Gnl3/Kdm1a/Birc2/Ogt/Mycbp2/Ube3a	25	Neuron_fHFD vs fLFD	0.025355	0.00881516
BP	GO:0010922	positive regulation of phosphatase activity	2.53984e-06	0.000146395	0.000110578	Calm2/Hsp90ab1/Calm3/Calm1/Ppp1r12a/Ppargc1b/Ppp2ca/Rock1/Magi2	9	Neuron_fHFD vs fLFD	0.00912779	0.00124939
BP	GO:0051235	maintenance of location	2.81849e-06	0.00015896	0.000120068	Tmsb10/Hap1/Dbi/Thy1/Gaa/Fth1/Tmsb4x/Aup1/Calm2/Calm3/Thra/Calm1/Insig1/Pfn1/Get4/Sun2/Taf3/Ccdc22/Itpr1/Vps13c/Mprip/Uvrag/Grik5/Vps13a/Pex5l/Tnrc6a/Akap9/Ank2/Ank3/Trpc1	30	Neuron_fHFD vs fLFD	0.030426	0.0118692
BP	GO:0060048	cardiac muscle contraction	2.82196e-06	0.00015896	0.000120068	Atp1b1/Atp1a3/Chga/Srsf1/Gaa/Calm2/Calm3/Calm1/Tnnc1/Smad7/Scn2b/Hdac4/Scn1a/Scn1b/Akap9/Ank2/Cacna1d	17	Neuron_fHFD vs fLFD	0.0172414	0.00458111
BP	GO:0034767	positive regulation of ion transmembrane transport	3.23021e-06	0.000179912	0.000135894	Atp1b1/Hap1/Dbi/Ndufa4/Thy1/Atp1b2/Arl6ip1/Cfl1/Calm2/Calm3/Calm1/Arf1/Shank3/Plcb1/Kcna1/Akap9/Ank2/Kcnc1/Ank3/Trpc1/Cacna1d	21	Neuron_fHFD vs fLFD	0.0212982	0.00669813
BP	GO:0009306	protein secretion	3.29348e-06	0.000181398	0.000137017	Bsg/Nnat/Psap/Ppia/Pam/Hmgn3/Atp13a2/Chga/Trh/Rab3a/Vgf/Erp29/Cd200/Olfm2/Phpt1/C1qtnf12/Rab34/Arf1/Cbln4/Pim3/Rptor/Kcnb1/Dnajc1/Myo18a/Mia2/Sel1l/Cacna1e/Frmd4a/Tango2/Pclo/Cacna1d/Ptprn/Ahi1	33	Neuron_fHFD vs fLFD	0.0334686	0.0138474
BP	GO:0035307	positive regulation of protein dephosphorylation	3.44514e-06	0.000182019	0.000137486	Ppia/Calm2/Hsp90ab1/Calm3/Calm1/Nsmf/Ppp1r12a/Ppp2ca/Camta1/Magi2	10	Neuron_fHFD vs fLFD	0.010142	0.00163115
BP	GO:0035592	establishment of protein localization to extracellular region	3.47467e-06	0.000182019	0.000137486	Bsg/Nnat/Psap/Ppia/Pam/Hmgn3/Atp13a2/Chga/Trh/Rab3a/Vgf/Erp29/Cd200/Olfm2/Phpt1/C1qtnf12/Rab34/Arf1/Cbln4/Pim3/Rptor/Kcnb1/Dnajc1/Myo18a/Mia2/Sel1l/Cacna1e/Frmd4a/Tango2/Pclo/Cacna1d/Ptprn/Ahi1	33	Neuron_fHFD vs fLFD	0.0334686	0.0138821
BP	GO:0032411	positive regulation of transporter activity	3.47625e-06	0.000182019	0.000137486	Atp1b1/Hap1/Slc25a4/Ndufa4/Syngr3/Atp1b2/Cfl1/Calm2/Calm3/Calm1/Shank3/Plcb1/Kcna1/Akap9/Ank2/Kcnc1/Ank3	17	Neuron_fHFD vs fLFD	0.0172414	0.00465052
BP	GO:0035303	regulation of dephosphorylation	3.47625e-06	0.000182019	0.000137486	Ppia/Calm2/Ywhae/Hsp90ab1/Calm3/Calm1/Nsmf/Gnai2/Ppp1r12a/Ppargc1b/Ppp2ca/Mprip/Camta1/Rock1/Magi2/Rock2/Bod1l	17	Neuron_fHFD vs fLFD	0.0172414	0.00465052
BP	GO:0032507	maintenance of protein location in cell	3.52509e-06	0.000182019	0.000137486	Tmsb10/Tmsb4x/Insig1/Pfn1/Sun2/Taf3/Vps13c/Mprip/Grik5/Vps13a/Tnrc6a/Ank3	12	Neuron_fHFD vs fLFD	0.0121704	0.00239467
BP	GO:0150116	regulation of cell-substrate junction organization	3.52509e-06	0.000182019	0.000137486	Actg1/Thy1/Cfl1/Gpm6b/Iqsec1/Slk/Fam107a/Vegfa/Clasp1/Rock1/Dapk3/Map4k4	12	Neuron_fHFD vs fLFD	0.0121704	0.00239467
BP	GO:0043270	positive regulation of ion transport	3.73393e-06	0.000190815	0.00014413	Atp1b1/Hap1/Dbi/Ndufa4/Fhl1/Trh/Dpysl2/Gabbr1/Thy1/Atp1b2/Arl6ip1/Cfl1/Calm2/Calm3/Calm1/Arf1/Cebpb/Shank3/Itpr1/Plcb1/Kcna1/Scn1b/Mllt6/Akap9/Ank2/Kcnc1/Ank3/Trpc1/Cacna1d	29	Neuron_fHFD vs fLFD	0.0294118	0.0114181
BP	GO:0033157	regulation of intracellular protein transport	3.79747e-06	0.000192082	0.000145087	Cd81/Gdi1/Atp13a2/Oaz1/Vamp2/Atpif1/Ywhae/Hsp90ab1/Ergic3/Ptpn5/Insig1/Rab23/Ppp2ca/Kcnb1/Gcc2/Cep290/Tpr/Hras/Ice1/Kif3a/Pcm1/Ank3/Ogt	23	Neuron_fHFD vs fLFD	0.0233266	0.00787811
BP	GO:0050775	positive regulation of dendrite morphogenesis	4.43244e-06	0.000221935	0.000167636	Il1rapl1/Ache/Xlr4b/Xlr3b/Lrp8/Rab21/Pak3/Dhx36/Tnik/Afdn/Ptprd	11	Neuron_fHFD vs fLFD	0.0111562	0.00204762
BP	GO:0031623	receptor internalization	4.71498e-06	0.000233722	0.000176539	Cd81/Caly/Hap1/App/Ap2m1/Flot1/Ache/Ptpn5/Lrpap1/Arf1/Iqsec1/Vegfa/Atxn2/Synj2bp/Magi2/Gria2/Ahi1	17	Neuron_fHFD vs fLFD	0.0172414	0.00475463
BP	GO:0071692	protein localization to extracellular region	4.76923e-06	0.00023407	0.000176802	Bsg/Nnat/Psap/Ppia/Pam/Hmgn3/Atp13a2/Chga/Trh/Rab3a/Vgf/Erp29/Cd200/Olfm2/Phpt1/C1qtnf12/Rab34/Arf1/Cbln4/Pim3/Rptor/Kcnb1/Dnajc1/Myo18a/Mia2/Sel1l/Cacna1e/Frmd4a/Tango2/Pclo/Cacna1d/Ptprn/Ahi1	33	Neuron_fHFD vs fLFD	0.0334686	0.0140904
BP	GO:0031110	regulation of microtubule polymerization or depolymerization	4.85364e-06	0.000235232	0.00017768	Stmn3/Stmn2/Mapre3/Tubb4a/Stmn4/Hspa1b/Hdgfl3/Fkbp4/Atxn7/Clasp1/Map2/Numa1/Akap9/Dst	14	Neuron_fHFD vs fLFD	0.0141988	0.00333171
BP	GO:0031333	negative regulation of protein-containing complex assembly	4.88782e-06	0.000235232	0.00017768	Tmsb10/Clu/Stmn2/Tmsb4x/Cfl1/Impact/Thra/Tubb4a/Pfn1/Rdx/Mphosph8/Add2/Jam3/Fkbp4/Sptbn1/Ep300/Map2/Birc2	18	Neuron_fHFD vs fLFD	0.0182556	0.00527521
BP	GO:0006914	autophagy	5.14536e-06	0.00024291	0.000183479	Hap1/Clu/Atp13a2/Slc25a4/Eif4g1/Mt3/Tmbim6/Wdr6/Atpif1/Aup1/Stub1/Map1lc3a/Atp6v0a1/Retreg2/Syt11/Vdac1/Sqstm1/Rnf5/Mapk15/Pjvk/S100a8/S100a9/Pycard/Soga1/Usp36/Rab23/Lgals8/Rptor/Mtm1/Vps13c/Larp1/Uvrag/Zkscan3/Rock1/Vps13a/Soga3	36	Neuron_fHFD vs fLFD	0.0365112	0.0161033
BP	GO:0061919	process utilizing autophagic mechanism	5.14536e-06	0.00024291	0.000183479	Hap1/Clu/Atp13a2/Slc25a4/Eif4g1/Mt3/Tmbim6/Wdr6/Atpif1/Aup1/Stub1/Map1lc3a/Atp6v0a1/Retreg2/Syt11/Vdac1/Sqstm1/Rnf5/Mapk15/Pjvk/S100a8/S100a9/Pycard/Soga1/Usp36/Rab23/Lgals8/Rptor/Mtm1/Vps13c/Larp1/Uvrag/Zkscan3/Rock1/Vps13a/Soga3	36	Neuron_fHFD vs fLFD	0.0365112	0.0161033
BP	GO:0032516	positive regulation of phosphoprotein phosphatase activity	5.84512e-06	0.000273342	0.000206466	Calm2/Hsp90ab1/Calm3/Calm1/Ppp1r12a/Ppp2ca/Magi2	7	Neuron_fHFD vs fLFD	0.00709939	0.000763518
BP	GO:0003015	heart process	6.004e-06	0.000278148	0.000210096	Atp1b1/Atp1a3/Chga/Srsf1/Gaa/Calm2/Calm3/Thra/Calm1/Gnai2/Sgcz/Tnnc1/Tmem65/Smad7/Scn2b/Hdac4/Nos1ap/Scn1a/Scn1b/Cacna1e/Akap9/Ank2/Sptbn4/Cacna1d	24	Neuron_fHFD vs fLFD	0.0243408	0.00867634
BP	GO:1903050	regulation of proteolysis involved in cellular protein catabolic process	6.06655e-06	0.000278444	0.000210319	Ubb/Clu/Atpif1/Stub1/Hsp90ab1/Sumo2/Rpl11/Psme1/Hspa1b/Fam122a/Smad7/Ccdc22/Hipk2/Usp7/Glmn/Dab2ip/Mtm1/Gclc/Arih1/Dvl1/Ogt/Ube3a	22	Neuron_fHFD vs fLFD	0.0223124	0.00753106
BP	GO:1904064	positive regulation of cation transmembrane transport	6.33727e-06	0.0002882	0.000217689	Atp1b1/Hap1/Dbi/Thy1/Atp1b2/Cfl1/Calm2/Calm3/Calm1/Arf1/Shank3/Plcb1/Kcna1/Akap9/Ank2/Kcnc1/Ank3/Trpc1/Cacna1d	19	Neuron_fHFD vs fLFD	0.0192698	0.00589991
BP	GO:0032886	regulation of microtubule-based process	6.42675e-06	0.000289613	0.000218755	Stmn3/Caly/Hap1/Stmn2/Mapre3/Trim46/Tubb4a/Stmn4/Mapk15/Hspa1b/Fam107a/Hdgfl3/Fkbp4/Tpr/Atxn7/Kif3a/Clasp1/Rock1/Map2/Numa1/Akap9/Hsph1/Dst/Rock2/Senp6	25	Neuron_fHFD vs fLFD	0.025355	0.00930103
BP	GO:0060997	dendritic spine morphogenesis	6.48534e-06	0.00028962	0.000218761	Cfl1/Xlr4b/Xlr3b/Lzts3/Wasl/Shank3/Lrp8/Pak3/Dhx36/Dvl1/Afdn/Ube3a	12	Neuron_fHFD vs fLFD	0.0121704	0.00253349
BP	GO:0010921	regulation of phosphatase activity	7.03081e-06	0.000311176	0.000235043	Calm2/Hsp90ab1/Calm3/Calm1/Gnai2/Ppp1r12a/Ppargc1b/Ppp2ca/Mprip/Rock1/Magi2/Rock2/Bod1l	13	Neuron_fHFD vs fLFD	0.0131846	0.00298466
BP	GO:0034248	regulation of cellular amide metabolic process	7.58509e-06	0.000332737	0.000251329	Rtn1/Cirbp/Gapdh/Rtn3/Bc1/Hap1/App/Clu/Tarbp2/Eif4g1/Aplp1/Eef2/Olfm1/Impact/Rbm3/Ncbp2/S100a9/Upf3b/Samd4/Dnajc1/Pdk1/Tpr/Larp1/Larp1b/Ago4/Rock1/Dhx36/Tnrc6a/Dapk3/Eif5b/Lrrtm3/Rock2/Tia1/Igf2bp3/Tnrc6c	35	Neuron_fHFD vs fLFD	0.035497	0.0157215
BP	GO:0099003	vesicle-mediated transport in synapse	7.86734e-06	0.000342091	0.000258395	Actb/Actg1/Syp/Caly/Hap1/Vamp2/Rab3a/Nsg1/Ctnnb1/Ap2m1/Vamp1/Syt11/Slc32a1/Iqsec1/Rims1/Ctbp2/Itsn2/Grik5/Rock1/Magi2/Pclo/Cadps/Dvl1/Cacna1a	24	Neuron_fHFD vs fLFD	0.0243408	0.00881516
BP	GO:0050767	regulation of neurogenesis	8.34224e-06	0.000357021	0.000269671	Ptn/Il1rapl1/Gdi1/Hap1/Mt3/Thy1/Atp5g1/Serpine2/Ctnnb1/Ptprs/Nptn/Ache/Bex1/Trim46/L1cam/Smarcd3/Vax1/Xlr4b/Xlr3b/Sox2/Ryk/Shank3/Lrp8/Vegfa/Trpc5/Rab21/Pak3/Dhx36/Tnik/Pcm1/Map2/Kdm1a/Cit/Afdn/Ptprd	35	Neuron_fHFD vs fLFD	0.035497	0.0157909
BP	GO:0060047	heart contraction	8.35474e-06	0.000357021	0.000269671	Atp1b1/Atp1a3/Chga/Srsf1/Gaa/Calm2/Calm3/Thra/Calm1/Sgcz/Tnnc1/Tmem65/Smad7/Scn2b/Hdac4/Nos1ap/Scn1a/Scn1b/Cacna1e/Akap9/Ank2/Sptbn4/Cacna1d	23	Neuron_fHFD vs fLFD	0.0233266	0.00825987
BP	GO:0006941	striated muscle contraction	8.89089e-06	0.000376685	0.000284525	Atp1b1/Atp1a3/Chga/Srsf1/Gaa/Aldoa/Calm2/Calm3/Calm1/Grcc10/Tnnc1/Smad7/Scn2b/Hdac4/Scn1a/Scn1b/Akap9/Ank2/Cacna1d	19	Neuron_fHFD vs fLFD	0.0192698	0.00603873
BP	GO:0060996	dendritic spine development	9.9002e-06	0.000412823	0.000311821	Cfl1/Ptprs/Arf1/Iqsec1/Xlr4b/Xlr3b/Lzts3/Wasl/Shank3/Lrp8/Pak3/Dhx36/Zmynd8/Dvl1/Afdn/Ube3a	16	Neuron_fHFD vs fLFD	0.0162272	0.0045117
BP	GO:0150115	cell-substrate junction organization	9.97551e-06	0.000412823	0.000311821	Actg1/Thy1/Cfl1/Gpm6b/Iqsec1/Slk/Fam107a/Whamm/Vegfa/Clasp1/Rock1/Dapk3/Dst/Map4k4	14	Neuron_fHFD vs fLFD	0.0141988	0.00353995
BP	GO:0051893	regulation of focal adhesion assembly	1.0077e-05	0.000412823	0.000311821	Actg1/Thy1/Cfl1/Gpm6b/Slk/Fam107a/Vegfa/Clasp1/Rock1/Dapk3/Map4k4	11	Neuron_fHFD vs fLFD	0.0111562	0.00222114
BP	GO:0090109	regulation of cell-substrate junction assembly	1.0077e-05	0.000412823	0.000311821	Actg1/Thy1/Cfl1/Gpm6b/Slk/Fam107a/Vegfa/Clasp1/Rock1/Dapk3/Map4k4	11	Neuron_fHFD vs fLFD	0.0111562	0.00222114
BP	GO:0051258	protein polymerization	1.07154e-05	0.000435381	0.000328859	Tmsb10/Stmn2/Mapre3/Tmsb4x/Cfl1/Tubb4a/Pfn1/Hspa1b/Pycard/Cobl/Fam107a/Wasl/Rdx/Arhgap18/Mphosph8/Add2/Hdgfl3/Fkbp4/Fchsd2/Sptbn1/Pak3/Clasp1/Map2/Numa1/Akap9	25	Neuron_fHFD vs fLFD	0.025355	0.00957868
BP	GO:0045732	positive regulation of protein catabolic process	1.08269e-05	0.000436333	0.000329579	Cd81/App/Clu/Oaz1/Atpif1/Stub1/Sumo2/Mapk15/Rilp/Hspa1b/Fam122a/Wwp2/Smad7/Ccdc22/Rdx/Crebrf/Dab2ip/Hecw1/Gclc/Arih1/Itch/Dvl1	22	Neuron_fHFD vs fLFD	0.0223124	0.0078087
BP	GO:0043271	negative regulation of ion transport	1.13772e-05	0.000454814	0.000343538	Cbarp/Trh/Tmbim6/Gabbr1/Serpine2/Calm2/Ywhae/Calm3/Calm1/Syt11/Gpm6b/Vdac1/Arl6ip5/Hsd3b2/Ppp2ca/Plcb4/Hecw1/Pxk/Ank3	19	Neuron_fHFD vs fLFD	0.0192698	0.00614285
BP	GO:2001233	regulation of apoptotic signaling pathway	1.2352e-05	0.000489832	0.000369989	Ubb/Grina/Ppia/Clu/Scg2/Slc25a4/Tmbim6/Pdia3/Ctnnb1/Itm2c/Erp29/Ndufs3/Gnai2/Rpl11/Pea15a/Ppp2r1a/Hspa1b/S100a8/S100a9/Pycard/Deptor/Ralbp1/Dab2ip/Gsdme/Vegfa/Gclc/Mapk8ip1/Dapk3/Kdm1a/Hsph1/Phip/Pdcd7	32	Neuron_fHFD vs fLFD	0.0324544	0.0140904
BP	GO:0031058	positive regulation of histone modification	1.25665e-05	0.000494381	0.000373425	App/Ctnnb1/Jdp2/Rrp8/Slk/Smarca5/Vegfa/Nipbl/Paxbp1/Kmt2e/Rtf1/Kdm1a/Ncor1/Auts2/Ogt	15	Neuron_fHFD vs fLFD	0.015213	0.00409523
BP	GO:0099054	presynapse assembly	1.28196e-05	0.000500369	0.000377947	Il1rapl1/App/Eif4g1/Ptprs/Lrrc4b/Grid2/Lrrtm3/Pclo/Dvl1/Ptprd	10	Neuron_fHFD vs fLFD	0.010142	0.00187409
BP	GO:0009895	negative regulation of catabolic process	1.32551e-05	0.000513326	0.000387735	Cirbp/Dbi/Eif4g1/Srsf1/Mt3/Wdr6/Serpine2/Hsp90ab1/Rpl11/Rnf5/Rilp/Usp36/Hipk2/Usp7/Dab2ip/Rbm10/Hdac4/Mtm1/Vegfa/Larp1/Dhx36/Grin2a/Ncor1/Banp/Slirp/Ogt/Mycbp2	27	Neuron_fHFD vs fLFD	0.0273834	0.0109322
BP	GO:0051656	establishment of organelle localization	1.36097e-05	0.000522971	0.00039502	Ptgds/Ubb/Hap1/Atp13a2/Chga/Dpysl2/Rab3a/Ctnnb1/Atp9a/Cfl1/Ywhaz/Trim46/Hsbp1/Syt11/Stard3nl/Arf1/Bloc1s1/Mapk15/Spry2/Sun2/Pibf1/Clmn/Wasl/Cenpc1/Trip11/Crocc/Cdc42bpa/Clasp1/Pcm1/Map2/Numa1/Pclo/Ahi1	33	Neuron_fHFD vs fLFD	0.0334686	0.0148192
BP	GO:0050769	positive regulation of neurogenesis	1.397e-05	0.000532685	0.000402358	Ptn/Il1rapl1/Gdi1/Hap1/Atp5g1/Serpine2/Ctnnb1/Nptn/Ache/Bex1/L1cam/Smarcd3/Xlr4b/Xlr3b/Sox2/Shank3/Lrp8/Vegfa/Trpc5/Rab21/Pak3/Dhx36/Tnik/Kdm1a/Afdn/Ptprd	26	Neuron_fHFD vs fLFD	0.0263692	0.0103422
BP	GO:0099084	postsynaptic specialization organization	1.49605e-05	0.00056434	0.000426267	Cfl1/Ptprs/Nptxr/Lrrc4b/Nrxn2/Shank3/Grid2/Zmynd8/Ptprd	9	Neuron_fHFD vs fLFD	0.00912779	0.00152704
BP	GO:0099068	postsynapse assembly	1.50278e-05	0.00056434	0.000426267	Ptprs/Nptxr/Lrrc4b/Nrxn2/Shank3/Grid2/Magi2/Ptprd	8	Neuron_fHFD vs fLFD	0.00811359	0.00117998
BP	GO:2000058	regulation of ubiquitin-dependent protein catabolic process	1.53914e-05	0.000573649	0.000433299	Clu/Stub1/Hsp90ab1/Sumo2/Rpl11/Hspa1b/Fam122a/Smad7/Ccdc22/Hipk2/Usp7/Glmn/Mtm1/Gclc/Arih1/Dvl1/Ogt/Ube3a	18	Neuron_fHFD vs fLFD	0.0182556	0.00572638
BP	GO:0008361	regulation of cell size	1.61276e-05	0.0005966	0.000450635	Gdi1/Mt3/Dpysl2/Lamtor4/Atp5g1/Cfl1/Ptprs/Hsp90ab1/Olfm1/Trim46/L1cam/Deptor/Rptor/Ryk/Rdx/Shank3/Vegfa/Trpc5/Rab21/Map2/Ogt	21	Neuron_fHFD vs fLFD	0.0212982	0.00742695
BP	GO:0099072	regulation of postsynaptic membrane neurotransmitter receptor levels	1.68211e-05	0.000617644	0.00046653	Caly/Hap1/Vamp2/Nsg1/Ap2m1/Ywhae/Nptxr/Iqsec1/Frrs1l/Gphn/Hras/Tnik/Magi2	13	Neuron_fHFD vs fLFD	0.0131846	0.0032276
BP	GO:1902414	protein localization to cell junction	1.70566e-05	0.00062169	0.000469586	Actb/Actg1/Vamp2/Nsg1/Nptxr/Nrxn2/Jam3/Gphn/Hras/Kif3a/Tnik/Magi2/Pclo/Grin2a/Afdn	15	Neuron_fHFD vs fLFD	0.015213	0.00419935
BP	GO:0061001	regulation of dendritic spine morphogenesis	1.79308e-05	0.000646765	0.000488526	Cfl1/Xlr4b/Xlr3b/Lzts3/Shank3/Lrp8/Pak3/Dhx36/Afdn/Ube3a	10	Neuron_fHFD vs fLFD	0.010142	0.0019435
BP	GO:0072583	clathrin-dependent endocytosis	1.8136e-05	0.000646765	0.000488526	Ap2m1/Syt11/Fcho1/Wasl/Fchsd2/Hip1/Itsn2/Sgip1/Aak1	9	Neuron_fHFD vs fLFD	0.00912779	0.00156174
BP	GO:1902991	regulation of amyloid precursor protein catabolic process	1.8136e-05	0.000646765	0.000488526	Rtn1/Rtn3/Hap1/App/Clu/Olfm1/Rock1/Lrrtm3/Rock2	9	Neuron_fHFD vs fLFD	0.00912779	0.00156174
BP	GO:0051962	positive regulation of nervous system development	1.9766e-05	0.000699858	0.000528629	Ptn/Il1rapl1/Gdi1/Hap1/Atp5g1/Serpine2/Ctnnb1/Nptn/Ache/Bex1/L1cam/Lrrc4b/Smarcd3/Xlr4b/Xlr3b/Sox2/Shank3/Lrp8/Vegfa/Trpc5/Rab21/Pak3/Dhx36/Tnik/Grid2/Kdm1a/Lrrtm3/Afdn/Ptprd	29	Neuron_fHFD vs fLFD	0.0294118	0.0124592
BP	GO:0048268	clathrin coat assembly	2.06168e-05	0.000722871	0.000546012	Caly/Nsg2/Nsg1/Fcho1/Hip1/Sgip1	6	Neuron_fHFD vs fLFD	0.00608519	0.000624696
BP	GO:0051090	regulation of DNA-binding transcription factor activity	2.07674e-05	0.000722871	0.000546012	Ndn/Ppia/App/Clu/Hmgn3/Ctnnb1/Flot1/Ptma/Cd200/Thra/Prmt2/Rpl11/Hspa1b/Pycard/Taf3/Wwp2/Smad7/Ccdc22/Hipk2/Ppargc1b/Usp7/Lrp8/Dab2ip/Arid5b/Hdac4/Vegfa/Rlim/Itch/Ep300/Chuk/Kdm1a/Crebzf/Cacna1d	33	Neuron_fHFD vs fLFD	0.0334686	0.0151315
BP	GO:0016050	vesicle organization	2.08535e-05	0.000722871	0.000546012	Atp13a2/Vamp2/Rab3a/Serpine2/Ap2m1/Vamp1/Syt11/Insig1/Rab34/Sqstm1/Arf1/Vapa/Mapk15/Rilp/Als2/Pi4k2a/Stx16/Wasl/Myo18a/Hps4/Uvrag/Grik5/Tmcc1/Cadps/Ptprn	25	Neuron_fHFD vs fLFD	0.025355	0.00996044
BP	GO:0034764	positive regulation of transmembrane transport	2.24689e-05	0.000773462	0.000584225	Atp1b1/Hap1/Dbi/Ndufa4/Thy1/Atp1b2/Arl6ip1/Cfl1/Calm2/Calm3/Calm1/C1qtnf12/Arf1/Repin1/Shank3/Plcb1/Kcna1/Akap9/Ank2/Kcnc1/Ank3/Trpc1/Cacna1d	23	Neuron_fHFD vs fLFD	0.0233266	0.00878045
BP	GO:0007044	cell-substrate junction assembly	2.38029e-05	0.000813732	0.000614643	Actg1/Thy1/Cfl1/Gpm6b/Slk/Fam107a/Whamm/Vegfa/Clasp1/Rock1/Dapk3/Dst/Map4k4	13	Neuron_fHFD vs fLFD	0.0131846	0.00333171
BP	GO:0002028	regulation of sodium ion transport	2.66362e-05	0.000904354	0.000683093	Atp1b1/Fxyd6/Fxyd7/Serpine2/Atp1b2/Arf1/Scn2b/Hecw1/Plcb1/Scn1b/Mllt6/Ank3/Sptbn4	13	Neuron_fHFD vs fLFD	0.0131846	0.00336642
BP	GO:0051650	establishment of vesicle localization	2.70759e-05	0.000913029	0.000689645	Hap1/Atp13a2/Dpysl2/Rab3a/Ctnnb1/Atp9a/Trim46/Syt11/Stard3nl/Arf1/Bloc1s1/Mapk15/Wasl/Trip11/Clasp1/Map2/Pclo/Ahi1	18	Neuron_fHFD vs fLFD	0.0182556	0.00596932
BP	GO:0032414	positive regulation of ion transmembrane transporter activity	2.77405e-05	0.000927169	0.000700326	Atp1b1/Hap1/Ndufa4/Atp1b2/Cfl1/Calm2/Calm3/Calm1/Shank3/Plcb1/Kcna1/Akap9/Ank2/Kcnc1/Ank3	15	Neuron_fHFD vs fLFD	0.015213	0.00437287
BP	GO:0017156	calcium-ion regulated exocytosis	2.79065e-05	0.000927169	0.000700326	Cbarp/Vamp2/Rab3a/Syt11/Gnai2/Arf1/Kcnb1/Rims1/Arhgap17/Cadps/Cacna1a	11	Neuron_fHFD vs fLFD	0.0111562	0.00246408
BP	GO:0031507	heterochromatin assembly	2.82434e-05	0.000927169	0.000700326	Ndn/H3f3b/Cbx3/Rrp8/Smarca5/Smchd1/Mphosph8/Ubtf/Tpr/Kdm1a/Kcnq1ot1/Meg3	12	Neuron_fHFD vs fLFD	0.0121704	0.00291525
BP	GO:0032272	negative regulation of protein polymerization	2.82434e-05	0.000927169	0.000700326	Tmsb10/Stmn2/Tmsb4x/Cfl1/Tubb4a/Pfn1/Rdx/Mphosph8/Add2/Fkbp4/Sptbn1/Map2	12	Neuron_fHFD vs fLFD	0.0121704	0.00291525
BP	GO:1905874	regulation of postsynaptic density organization	2.92601e-05	0.000954226	0.000720763	Cfl1/Ptprs/Lrrc4b/Grid2/Zmynd8/Ptprd	6	Neuron_fHFD vs fLFD	0.00608519	0.000659402
BP	GO:0071805	potassium ion transmembrane transport	2.96935e-05	0.00096203	0.000726658	Atp1b1/Atp1a3/Fhl1/Vamp2/Atp1b2/Calm2/Ywhae/Calm3/Calm1/Slc1a3/Wwp2/Hcn2/Kcnc3/Kcnb1/Kcna1/Akap9/Ank2/Kcnc1/Ank3/Cacna1d	20	Neuron_fHFD vs fLFD	0.020284	0.0071493
BP	GO:0035264	multicellular organism growth	2.99273e-05	0.000962545	0.000727047	H3f3b/App/Tarbp2/Selenom/Ppib/Rpl29/Sos1/Ankrd26/Arid5b/Nipbl/Mbd5/Atxn2/Ep300/Rai1/Sgip1/Ttc8/Lncpint/Ncor1/Sptbn4/Ankrd11/Meg3	21	Neuron_fHFD vs fLFD	0.0212982	0.00773929
BP	GO:0006123	mitochondrial electron transport, cytochrome c to oxygen	3.00977e-05	0.000962545	0.000727047	Cox4i1/Cox7c/Cox5b/Cox6a1/Cox5a	5	Neuron_fHFD vs fLFD	0.00507099	0.000416464
BP	GO:0048193	Golgi vesicle transport	3.1137e-05	0.000988546	0.000746686	Vamp2/Atp9a/Tmed4/Erp29/Ergic3/Insig1/Rab34/Trappc2l/Arf3/Arf1/Vapa/Mapk15/Rbsn/Ccdc22/Trappc11/Gcc2/Whamm/Myo18a/Trip11/Gga2/Mia2/Uvrag/Sptbn1/Ank3	24	Neuron_fHFD vs fLFD	0.0243408	0.00957868
BP	GO:0034205	amyloid-beta formation	3.13096e-05	0.000988546	0.000746686	Rtn1/Rtn3/Hap1/Clu/Olfm1/Aph1a/Rock1/Lrrtm3/Rock2	9	Neuron_fHFD vs fLFD	0.00912779	0.00166586
BP	GO:0060998	regulation of dendritic spine development	3.18737e-05	0.000995148	0.000751673	Cfl1/Ptprs/Arf1/Xlr4b/Xlr3b/Shank3/Lrp8/Pak3/Dhx36/Zmynd8/Afdn/Ube3a	12	Neuron_fHFD vs fLFD	0.0121704	0.00294995
BP	GO:0072594	establishment of protein localization to organelle	3.19202e-05	0.000995148	0.000751673	Clu/Atpif1/Spcs1/Arxes2/Cfl1/Arxes1/Hsp90ab1/Ywhaz/Ptpn5/Sqstm1/Spcs2/Ipo9/Acd/Get4/Timm13/Tram1l1/Srp72/Rab23/Pex6/Ppp2ca/Gcc2/Vps37a/Nipbl/Vps13c/Tpr/Cct3/Pex1/Vps13a/Pex5l/Hsph1/Phip/Ddx5	32	Neuron_fHFD vs fLFD	0.0324544	0.0147845
BP	GO:0010038	response to metal ion	3.30015e-05	0.0010204	0.000770746	Gdi1/Pam/App/Atp13a2/Mt3/Calm2/Calm3/Calm1/Syt11/Cpne6/Cuta/Fos/Gatm/Tnnc1/Nfatc3/Sox2/Ppp2ca/Kcnb1/Gphn/Kcna1/Jund/Chuk/Grin2a/Ank3/Trpc1	25	Neuron_fHFD vs fLFD	0.025355	0.0102381
BP	GO:0051648	vesicle localization	3.33047e-05	0.0010204	0.000770746	Hap1/Atp13a2/Dpysl2/Rab3a/Ctnnb1/Atp9a/Trim46/Syt11/Stard3nl/Arf1/Bloc1s1/Mapk15/Wasl/Trip11/Clasp1/Map2/Magi2/Pclo/Ahi1	19	Neuron_fHFD vs fLFD	0.0192698	0.00662872
BP	GO:0000381	regulation of alternative mRNA splicing, via spliceosome	3.35536e-05	0.0010204	0.000770746	Srsf2/Wtap/Khdrbs3/Ythdc1/Rbm10/Srrm4/Nova2/Tia1/Ddx5/Malat1	10	Neuron_fHFD vs fLFD	0.010142	0.00208232
BP	GO:0042987	amyloid precursor protein catabolic process	3.35536e-05	0.0010204	0.000770746	Rtn1/Rtn3/Hap1/App/Clu/Olfm1/Aph1a/Rock1/Lrrtm3/Rock2	10	Neuron_fHFD vs fLFD	0.010142	0.00208232
BP	GO:0098698	postsynaptic specialization assembly	3.39101e-05	0.00102495	0.000774187	Ptprs/Nptxr/Lrrc4b/Nrxn2/Shank3/Grid2/Ptprd	7	Neuron_fHFD vs fLFD	0.00709939	0.00097175
BP	GO:0006402	mRNA catabolic process	3.57658e-05	0.00105306	0.000795418	Cirbp/Myef2/Csdc2/Srsf1/Lsm7/Ncbp2/Hspa1b/Upf3b/Brf1/Samd4/Smg6/Rbm10/Vegfa/Larp1/Upf2/Ago4/Rock1/Dhx36/Tnrc6a/Rock2/Tnrc6c/Ddx5	22	Neuron_fHFD vs fLFD	0.0223124	0.0084334
BP	GO:0006813	potassium ion transport	3.57658e-05	0.00105306	0.000795418	Atp1b1/Atp1a3/Slc24a5/Fhl1/Vamp2/Atp1b2/Calm2/Ywhae/Calm3/Calm1/Slc1a3/Wwp2/Hcn2/Kcnc3/Kcnb1/Plcb4/Kcna1/Akap9/Ank2/Kcnc1/Ank3/Cacna1d	22	Neuron_fHFD vs fLFD	0.0223124	0.0084334
BP	GO:0097106	postsynaptic density organization	3.5855e-05	0.00105306	0.000795418	Cfl1/Ptprs/Lrrc4b/Nrxn2/Shank3/Grid2/Zmynd8/Ptprd	8	Neuron_fHFD vs fLFD	0.00811359	0.0013188
BP	GO:1902003	regulation of amyloid-beta formation	3.5855e-05	0.00105306	0.000795418	Rtn1/Rtn3/Hap1/Clu/Olfm1/Rock1/Lrrtm3/Rock2	8	Neuron_fHFD vs fLFD	0.00811359	0.0013188
BP	GO:0048041	focal adhesion assembly	3.59023e-05	0.00105306	0.000795418	Actg1/Thy1/Cfl1/Gpm6b/Slk/Fam107a/Whamm/Vegfa/Clasp1/Rock1/Dapk3/Map4k4	12	Neuron_fHFD vs fLFD	0.0121704	0.00298466
BP	GO:0032271	regulation of protein polymerization	3.65274e-05	0.0010651	0.000804507	Tmsb10/Stmn2/Mapre3/Tmsb4x/Cfl1/Tubb4a/Pfn1/Hspa1b/Pycard/Rdx/Arhgap18/Mphosph8/Add2/Fkbp4/Fchsd2/Sptbn1/Pak3/Map2/Numa1/Akap9	20	Neuron_fHFD vs fLFD	0.020284	0.00725342
BP	GO:0032092	positive regulation of protein binding	3.69796e-05	0.00107197	0.000809703	App/Mapre3/Flot1/Hsp90ab1/Rpl11/Vtn/Spag8/Hipk2/Ppp2ca/Add2/Epb41/Ep300/Krit1	13	Neuron_fHFD vs fLFD	0.0131846	0.00347054
BP	GO:0051099	positive regulation of binding	3.84579e-05	0.00110835	0.000837177	App/Eif4g1/Mapre3/Edf1/Ctnnb1/Flot1/Hsp90ab1/Calm1/Rpl11/Acd/Vtn/Spag8/Hipk2/Ppp2ca/Ctbp2/Add2/Epb41/Ep300/Krit1	19	Neuron_fHFD vs fLFD	0.0192698	0.00669813
BP	GO:0099172	presynapse organization	3.89129e-05	0.00111498	0.000842185	Il1rapl1/App/Eif4g1/Ptprs/Lrrc4b/Grid2/Lrrtm3/Pclo/Dvl1/Ptprd	10	Neuron_fHFD vs fLFD	0.010142	0.00211703
BP	GO:0007264	small GTPase mediated signal transduction	3.99844e-05	0.0011391	0.000860403	Stmn3/Gdi1/Rac3/Flot1/Arhgdig/Ywhaq/Iqsec1/Arhgap33/Spry2/Als2/Sos1/Ksr2/Rasgef1b/Ralbp1/Arhgap18/Ralgps1/Dab2ip/Arhgap17/Scai/Ralgps2/Cbl/Arhgef11/Rab21/Hras/Cdc42bpa/Rock1/Synj2bp/Chuk/Map4k4/Rock2/Auts2/Ogt	32	Neuron_fHFD vs fLFD	0.0324544	0.014958
BP	GO:1902430	negative regulation of amyloid-beta formation	4.05911e-05	0.00114977	0.000868467	Rtn1/Rtn3/Hap1/Clu/Olfm1/Rock1	6	Neuron_fHFD vs fLFD	0.00608519	0.000694107
BP	GO:0051402	neuron apoptotic process	4.26007e-05	0.00119856	0.000905318	Gapdh/App/Mt3/Ctnnb1/Hsp90ab1/Nsmf/Pigt/Cebpb/Hipk2/Ralbp1/Kcnb1/Hdac4/Vegfa/Gclc/Trpc5/Hras/Pak3/Grik5/Rock1/Nae1/Grid2/Gpi1/Hsph1/Ube2m/Cit/Cacna1a	26	Neuron_fHFD vs fLFD	0.0263692	0.0110363
BP	GO:1902904	negative regulation of supramolecular fiber organization	4.27971e-05	0.00119856	0.000905318	Tmsb10/Clu/Stmn2/Coro1b/Tmsb4x/Cfl1/Tubb4a/Pfn1/Rdx/Shank3/Mphosph8/Add2/Hdgfl3/Fkbp4/Atxn7/Sptbn1/Clasp1/Map2	18	Neuron_fHFD vs fLFD	0.0182556	0.00617755
BP	GO:1904861	excitatory synapse assembly	4.3384e-05	0.00120817	0.000912577	Ptprs/Nptn/Lrrc4b/Nrxn2/Shank3/Grid2/Ptprd	7	Neuron_fHFD vs fLFD	0.00709939	0.00100646
BP	GO:0006887	exocytosis	4.475e-05	0.00123925	0.000936053	Ptgds/Il1rapl1/Syp/Cbarp/Hap1/Atp13a2/Chga/Vamp2/Rab3a/Syngr3/Atp9a/Ywhaz/Vamp1/Syt11/Gnai2/Arf1/Pi4k2a/Trappc11/Kcnb1/Rims1/Ctbp2/Arhgap17/Rab21/Grik5/Mical3/Clasp1/Pex5l/Pclo/Cadps/Dvl1/Cacna1a	31	Neuron_fHFD vs fLFD	0.0314402	0.014368
BP	GO:0070972	protein localization to endoplasmic reticulum	4.71434e-05	0.0012911	0.000975221	Spcs1/Arxes2/Arxes1/Insig1/Spcs2/Vapa/Get4/Tram1l1/Srp72/Grik5/Ank2	11	Neuron_fHFD vs fLFD	0.0111562	0.0026029
BP	GO:0097120	receptor localization to synapse	4.71434e-05	0.0012911	0.000975221	Vamp2/Nsg1/Nptn/Nptxr/Kif17/Gphn/Hras/Tnik/Synj2bp/Magi2/Lrrc7	11	Neuron_fHFD vs fLFD	0.0111562	0.0026029
BP	GO:0001764	neuron migration	4.75215e-05	0.00129431	0.00097764	Tubb2a/Ndn/Gpm6a/Tubb2b/Ctnnb1/Ywhae/Olfm1/Trim46/Nsmf/Spock1/Vax1/Zfp609/Dab2ip/Vegfa/Nipbl/Zmiz1/Pcm1/Ntng1/Auts2	19	Neuron_fHFD vs fLFD	0.0192698	0.00680225
BP	GO:0016570	histone modification	4.84226e-05	0.0013107	0.000990023	Actb/App/Kdm6b/Mt3/Ctnnb1/Prmt2/Naa40/Pim3/Jdp2/Rrp8/Slk/Usp36/Fbll1/Usp7/Kdm5c/Smarca5/Ing4/Tet3/Hdac4/Vegfa/Nipbl/Mbtd1/Atxn7/Mysm1/Brd1/Mllt6/Ep300/Paxbp1/Arid4a/Kmt2e/Rtf1/Kdm1a/Ncor1/Auts2/Ogt	35	Neuron_fHFD vs fLFD	0.035497	0.0171791
BP	GO:0006814	sodium ion transport	4.86522e-05	0.0013107	0.000990023	Atp1b1/Atp1a3/Fxyd6/Slc24a5/Fxyd7/Serpine2/Atp1b2/Slc6a11/Arf1/Maged2/Slc9b1/Slc6a20b/Scn2b/Gm13629/Hcn2/Hecw1/Scn1a/Plcb1/Scn1b/Mllt6/Ank3/Sptbn4	22	Neuron_fHFD vs fLFD	0.0223124	0.00860693
BP	GO:0044091	membrane biogenesis	5.185e-05	0.0013893	0.00104939	Il1rapl1/Psap/Serinc1/Flot1/Nrxn2/Syt11/Sptbn1/Magi2/Ank3/Ptprd	10	Neuron_fHFD vs fLFD	0.010142	0.00218644
BP	GO:0045927	positive regulation of growth	5.25137e-05	0.00139952	0.00105711	Cd81/H3f3b/Gdi1/Slc25a4/Eif4g1/Atp5g1/Ppib/Cfl1/L1cam/Cpne6/Fam122a/Smad7/Rptor/Rims1/Mtm1/Vegfa/Nipbl/Rnf157/Trpc5/Plcb1/Itsn2/Tead1/Sgip1/Sptbn4/Afdn/Ahi1	26	Neuron_fHFD vs fLFD	0.0263692	0.0111751
BP	GO:0030521	androgen receptor signaling pathway	5.30721e-05	0.00140684	0.00106264	Prmt2/Zmiz1/Fkbp4/Ep300/Safb2/Ncor1/Ddx5/Ube3a	8	Neuron_fHFD vs fLFD	0.00811359	0.00138821
BP	GO:1905515	non-motile cilium assembly	5.34359e-05	0.00140895	0.00106423	Hap1/Pibf1/Cep250/Cep350/Tmem107/Cep290/Kif3a/Pcm1/Ttc8/Dync2h1/Ahi1	11	Neuron_fHFD vs fLFD	0.0111562	0.00263761
BP	GO:0097107	postsynaptic density assembly	5.51849e-05	0.00144736	0.00109325	Ptprs/Lrrc4b/Nrxn2/Shank3/Grid2/Ptprd	6	Neuron_fHFD vs fLFD	0.00608519	0.000728812
BP	GO:2001252	positive regulation of chromosome organization	5.61122e-05	0.00146394	0.00110577	Ctnnb1/Acd/Mapk15/Mre11a/Smc2/Actr5/Nfrkb/Mphosph8/Tpr/Cct3/Gnl3/Dhx36/Numa1	13	Neuron_fHFD vs fLFD	0.0131846	0.00360936
BP	GO:1901379	regulation of potassium ion transmembrane transport	5.6757e-05	0.00147301	0.00111262	Atp1b1/Fhl1/Vamp2/Atp1b2/Ywhae/Wwp2/Kcna1/Akap9/Ank2/Kcnc1/Ank3/Cacna1d	12	Neuron_fHFD vs fLFD	0.0121704	0.00312348
BP	GO:0051924	regulation of calcium ion transport	5.8112e-05	0.00150032	0.00113325	Atp1b1/Cbarp/Hap1/Dbi/Tmbim6/Thy1/Ctnnb1/Calm2/Ywhae/Calm3/Calm1/Vdac1/Saraf/Tspan13/Gnai2/Nfatc3/Ppp2ca/Nos1ap/Itpr1/Epb41/Ank2/Trpc1/Cacna1d/Cacna1a	24	Neuron_fHFD vs fLFD	0.0243408	0.00996044
BP	GO:0061351	neural precursor cell proliferation	5.8436e-05	0.00150087	0.00113366	Ptn/Tarbp2/Fabp7/Ctnnb1/Bex1/Spint2/Gnai2/Smarcd3/Vax1/Sox5/Sox2/Trnp1/Shank3/Vegfa/Kcna1/Kif3a/Pcm1/Kdm1a/Afdn	19	Neuron_fHFD vs fLFD	0.0192698	0.00690636
BP	GO:0035725	sodium ion transmembrane transport	5.91321e-05	0.00151092	0.00114125	Atp1b1/Atp1a3/Fxyd6/Fxyd7/Atp1b2/Slc6a11/Arf1/Slc6a20b/Scn2b/Gm13629/Hcn2/Hecw1/Scn1a/Plcb1/Scn1b/Ank3	16	Neuron_fHFD vs fLFD	0.0162272	0.0052058
BP	GO:2000112	regulation of cellular macromolecule biosynthetic process	6.20956e-05	0.0015785	0.0011923	Cirbp/Gapdh/Itm2b/Bc1/App/Dbi/Tarbp2/Eif4g1/Aplp1/Mt3/Ctnnb1/Eef2/Itm2c/Impact/Rbm3/Ncbp2/S100a9/Upf3b/Samd4/Dnajc1/Tpr/Larp1/Plcb1/Larp1b/Ago4/Rock1/Dhx36/Tnrc6a/Dapk3/Eif5b/Rock2/Tia1/Igf2bp3/Tnrc6c	34	Neuron_fHFD vs fLFD	0.0344828	0.0166933
BP	GO:0045814	negative regulation of gene expression, epigenetic	6.33684e-05	0.00160264	0.00121053	Ndn/H3f3b/Cbx3/Rrp8/Smarca5/Smchd1/Mphosph8/Ubtf/Tpr/Kdm1a/Kcnq1ot1/Meg3	12	Neuron_fHFD vs fLFD	0.0121704	0.00315819
BP	GO:1902692	regulation of neuroblast proliferation	6.3973e-05	0.00160972	0.00121588	Ptn/Ctnnb1/Bex1/Smarcd3/Vax1/Sox2/Vegfa/Kdm1a	8	Neuron_fHFD vs fLFD	0.00811359	0.00142292
BP	GO:0061136	regulation of proteasomal protein catabolic process	6.61424e-05	0.0016559	0.00125076	Ubb/Clu/Stub1/Hsp90ab1/Sumo2/Rpl11/Psme1/Hspa1b/Fam122a/Smad7/Usp7/Glmn/Dab2ip/Mtm1/Gclc/Arih1/Dvl1/Ogt	18	Neuron_fHFD vs fLFD	0.0182556	0.00638578
BP	GO:0032434	regulation of proteasomal ubiquitin-dependent protein catabolic process	6.79166e-05	0.00169177	0.00127786	Clu/Stub1/Hsp90ab1/Sumo2/Rpl11/Hspa1b/Fam122a/Smad7/Usp7/Glmn/Mtm1/Gclc/Arih1/Dvl1/Ogt	15	Neuron_fHFD vs fLFD	0.015213	0.00471993
BP	GO:0060999	positive regulation of dendritic spine development	6.82817e-05	0.00169236	0.00127831	Cfl1/Arf1/Xlr4b/Xlr3b/Shank3/Lrp8/Pak3/Dhx36/Zmynd8/Afdn	10	Neuron_fHFD vs fLFD	0.010142	0.00225585
BP	GO:0006465	signal peptide processing	7.18497e-05	0.00177194	0.00133841	Spcs1/Arxes2/Arxes1/H13/Spcs2	5	Neuron_fHFD vs fLFD	0.00507099	0.000485875
BP	GO:0070828	heterochromatin organization	7.86061e-05	0.00192896	0.00145702	Ndn/H3f3b/Cbx3/Rrp8/Smarca5/Smchd1/Mphosph8/Ubtf/Tpr/Kdm1a/Kcnq1ot1/Meg3	12	Neuron_fHFD vs fLFD	0.0121704	0.0032276
BP	GO:0022411	cellular component disassembly	7.93504e-05	0.00193221	0.00145947	Stmn3/Slc25a4/Stmn2/Atpif1/Cfl1/Flot1/Map1lc3a/Retreg2/Vdac1/Cfl2/Sqstm1/Smarcc2/Stmn4/Smarcd3/Fscn1/Iqsec1/Sharpin/Scaf8/Rdx/Mphosph8/Add2/Hdgfl3/Vps13c/Atxn7/Uvrag/Sptbn1/Acin1/Mical3/Clasp1/Map2/Map4k4	31	Neuron_fHFD vs fLFD	0.0314402	0.0148192
BP	GO:0043433	negative regulation of DNA-binding transcription factor activity	7.95179e-05	0.00193221	0.00145947	Ndn/Cd200/Thra/Prmt2/Rpl11/Pycard/Taf3/Wwp2/Smad7/Ccdc22/Usp7/Dab2ip/Hdac4/Rlim/Itch/Chuk/Kdm1a	17	Neuron_fHFD vs fLFD	0.0172414	0.00589991
BP	GO:0019646	aerobic electron transport chain	8.26355e-05	0.00199817	0.00150929	Cox4i1/Cox7c/Cox5b/Cyc1/Cox6a1/Ndufc2/Ndufb8/Ndufs3/Cox5a	9	Neuron_fHFD vs fLFD	0.00912779	0.00187409
BP	GO:0110053	regulation of actin filament organization	8.66103e-05	0.00208411	0.00157421	Tmsb10/Actg1/Coro1b/Tmsb4x/Cfl1/Magel2/Cfl2/Pfn1/Arf1/Pycard/Wasl/Rdx/Shank3/Arhgap18/Whamm/Mphosph8/Add2/Fchsd2/Sptbn1/Pak3/Clasp1/Ttc8/Rock2	23	Neuron_fHFD vs fLFD	0.0233266	0.00957868
BP	GO:0051899	membrane depolarization	8.73412e-05	0.00209155	0.00157983	Fhl1/Atpif1/Mllt11/Smad7/Scn2b/Hcn2/Gclc/Scn1a/Scn1b/Ank3/Cacna1d/Cacna1a	12	Neuron_fHFD vs fLFD	0.0121704	0.0032623
BP	GO:1902305	regulation of sodium ion transmembrane transport	8.89398e-05	0.00211959	0.00160101	Atp1b1/Fxyd6/Fxyd7/Atp1b2/Arf1/Scn2b/Hecw1/Plcb1/Scn1b/Ank3	10	Neuron_fHFD vs fLFD	0.010142	0.00232526
BP	GO:0043161	proteasome-mediated ubiquitin-dependent protein catabolic process	9.01641e-05	0.00213848	0.00161528	Clu/Ctnnb1/Aup1/Stub1/Hsp90ab1/Sumo2/Rpl11/Rnf5/Sharpin/Hspa1b/Skp2/Fam122a/Spopl/Wwp2/Smad7/Rnf216/Fbxl17/Ankzf1/Usp7/Glmn/Ascc3/Hecw1/Mtm1/Herc2/Gclc/Arih1/Itch/Nemf/Birc2/Dvl1/Ogt	31	Neuron_fHFD vs fLFD	0.0314402	0.0149233
BP	GO:0034763	negative regulation of transmembrane transport	9.46715e-05	0.0022347	0.00168795	Cbarp/Oaz1/Fabp5/Calm2/Ywhae/Calm3/Calm1/Vdac1/Arl6ip5/Pea15a/Ppp2ca/Hecw1/Pid1/Ank3/Ahi1	15	Neuron_fHFD vs fLFD	0.015213	0.00485875
BP	GO:1902992	negative regulation of amyloid precursor protein catabolic process	9.68166e-05	0.0022745	0.00171802	Rtn1/Rtn3/Hap1/Clu/Olfm1/Rock1	6	Neuron_fHFD vs fLFD	0.00608519	0.000798223
BP	GO:0021953	central nervous system neuron differentiation	9.91473e-05	0.0023153	0.00174883	Ubb/Psap/Rac3/Hsp90ab1/Spock1/Grcc10/Sox5/Sox2/Shank3/Zmiz1/Scn1b/Atxn2/Map2/Grid2/Nova2/Dync2h1/Sptbn4/Mycbp2/Cacna1a	19	Neuron_fHFD vs fLFD	0.0192698	0.00718401
BP	GO:0051261	protein depolymerization	9.94872e-05	0.0023153	0.00174883	Stmn3/Stmn2/Cfl1/Cfl2/Stmn4/Rdx/Mphosph8/Add2/Hdgfl3/Atxn7/Sptbn1/Mical3/Clasp1/Map2	14	Neuron_fHFD vs fLFD	0.0141988	0.00433817
BP	GO:1903169	regulation of calcium ion transmembrane transport	0.000106045	0.00245639	0.0018554	Atp1b1/Cbarp/Hap1/Dbi/Thy1/Calm2/Ywhae/Calm3/Calm1/Vdac1/Tspan13/Ppp2ca/Nos1ap/Ank2/Trpc1/Cacna1d/Cacna1a	17	Neuron_fHFD vs fLFD	0.0172414	0.00603873
BP	GO:0002209	behavioral defense response	0.000110748	0.00254157	0.00191974	Dbi/Eif4g1/Penk/Deaf1/Vdac1/Als2/Shank3/Ep300/Cacna1e	9	Neuron_fHFD vs fLFD	0.00912779	0.0019435
BP	GO:0071709	membrane assembly	0.000110748	0.00254157	0.00191974	Il1rapl1/Psap/Flot1/Nrxn2/Syt11/Sptbn1/Magi2/Ank3/Ptprd	9	Neuron_fHFD vs fLFD	0.00912779	0.0019435
BP	GO:0030307	positive regulation of cell growth	0.000112602	0.00256145	0.00193476	Cd81/H3f3b/Gdi1/Slc25a4/Eif4g1/Atp5g1/Cfl1/L1cam/Cpne6/Fam122a/Smad7/Rptor/Rims1/Vegfa/Rnf157/Trpc5/Itsn2/Tead1/Afdn	19	Neuron_fHFD vs fLFD	0.0192698	0.00725342
BP	GO:0032259	methylation	0.000112648	0.00256145	0.00193476	Wdr6/Ctnnb1/Comtd1/Prmt2/Wtap/Pld6/Rrp8/Prmt9/Fbll1/Bud23/Prdm15/Kmt5a/Ftsj1/Smarca5/Tet3/Ftx/Mphosph8/Mllt6/Nsun7/Paxbp1/Arid4a/Kmt2e/Rtf1/Kdm1a/Auts2/Ogt/Kcnq1ot1/Meg3	28	Neuron_fHFD vs fLFD	0.0283976	0.0130492
BP	GO:0099504	synaptic vesicle cycle	0.000115674	0.00261044	0.00197177	Actb/Actg1/Syp/Vamp2/Rab3a/Ctnnb1/Ap2m1/Vamp1/Syt11/Slc32a1/Rims1/Ctbp2/Itsn2/Grik5/Rock1/Magi2/Pclo/Cadps/Dvl1/Cacna1a	20	Neuron_fHFD vs fLFD	0.020284	0.00787811
BP	GO:0006091	generation of precursor metabolites and energy	0.000115856	0.00261044	0.00197177	Gapdh/App/Ndufa4/Mt3/Cox4i1/Cox7c/Gaa/Cox5b/Vgf/Aldoa/Atp5d/Cyc1/Cox6a1/Ndufc2/Mdh1/Eno2/Slc1a3/Ndufb8/Ndufs3/Ogdhl/Cox5a/Slc2a6/Bloc1s1/Rpia/Nfatc3/Hdac4/Ep300/Gpi1/Ncor1/Zbtb20/Ogt	31	Neuron_fHFD vs fLFD	0.0314402	0.0151315
BP	GO:0051098	regulation of binding	0.000119701	0.00268488	0.00202799	Actb/App/Eif4g1/Mapre3/Tmbim6/Edf1/Ctnnb1/Stub1/Flot1/Hsp90ab1/Calm1/Lrpap1/Rpl11/Acd/Smarcd3/Vtn/Spag8/Hipk2/Ppp2ca/Hdac4/Ctbp2/Add2/Epb41/Ep300/Rock1/Map2/Kdm1a/Dvl1/Krit1	29	Neuron_fHFD vs fLFD	0.0294118	0.013778
BP	GO:0043266	regulation of potassium ion transport	0.00012127	0.00270782	0.00204532	Atp1b1/Fhl1/Vamp2/Atp1b2/Ywhae/Wwp2/Plcb4/Kcna1/Akap9/Ank2/Kcnc1/Ank3/Cacna1d	13	Neuron_fHFD vs fLFD	0.0131846	0.003887
BP	GO:0051494	negative regulation of cytoskeleton organization	0.000122009	0.00271211	0.00204856	Tmsb10/Stmn2/Coro1b/Tmsb4x/Cfl1/Tubb4a/Pfn1/Rdx/Shank3/Mphosph8/Add2/Hdgfl3/Fkbp4/Atxn7/Sptbn1/Clasp1/Map2	17	Neuron_fHFD vs fLFD	0.0172414	0.00610814
BP	GO:0010720	positive regulation of cell development	0.000123192	0.00272618	0.00205919	Ptn/Il1rapl1/Gdi1/Hap1/Rac3/Atp5g1/Serpine2/Ctnnb1/Nptn/Ache/Bex1/L1cam/Smarcd3/Xlr4b/Xlr3b/Smad7/Sox2/Shank3/Lrp8/Vegfa/Trpc5/Rab21/Pak3/Dhx36/Tnik/Kdm1a/Afdn/Ptprd	28	Neuron_fHFD vs fLFD	0.0283976	0.0131186
BP	GO:0030900	forebrain development	0.000124998	0.00275386	0.00208009	Ubb/Hap1/App/Dbi/Aplp1/Rac3/Fabp7/Ctnnb1/Atp1b2/Ptprs/Ywhae/Grcc10/Hsd3b2/Sun2/Sox2/Ryk/Shank3/Lrp8/Dab2ip/Zmiz1/Plcb1/Kcna1/Kif3a/Pcm1/Ttc8/Kdm1a/Dync2h1/Ncor1/Afdn	29	Neuron_fHFD vs fLFD	0.0294118	0.0138127
BP	GO:0050890	cognition	0.000125959	0.00276274	0.0020868	Ptn/Atp1a3/App/Dbi/Pgrmc1/Ndrg4/Nptn/Thra/Nrxn2/Deaf1/Syt11/Vdac1/Tusc3/Arl6ip5/Grcc10/Gatm/Chat/Man2b1/Fam107a/Shank3/Nipbl/Plcb1/Csmd1/Ep300/Cacna1e/Grin2a/Ube3a	27	Neuron_fHFD vs fLFD	0.0273834	0.0124592
BP	GO:1900271	regulation of long-term synaptic potentiation	0.00012756	0.00276422	0.00208792	Ptn/App/Rab3a/Nsg1/Nptn/Ptpn5/Sqstm1/Fam107a/Shank3	9	Neuron_fHFD vs fLFD	0.00912779	0.00197821
BP	GO:0017158	regulation of calcium ion-dependent exocytosis	0.000127888	0.00276422	0.00208792	Cbarp/Vamp2/Syt11/Gnai2/Arf1/Kcnb1/Cadps/Cacna1a	8	Neuron_fHFD vs fLFD	0.00811359	0.00156174
BP	GO:0086009	membrane repolarization	0.000127888	0.00276422	0.00208792	Atp1b1/Atp1b2/Ywhae/Nos1ap/Scn1b/Akap9/Ank2/Cacna1d	8	Neuron_fHFD vs fLFD	0.00811359	0.00156174
BP	GO:0031109	microtubule polymerization or depolymerization	0.000128515	0.00276422	0.00208792	Stmn3/Stmn2/Mapre3/Tubb4a/Stmn4/Hspa1b/Hdgfl3/Fkbp4/Atxn7/Clasp1/Map2/Numa1/Akap9/Dst	14	Neuron_fHFD vs fLFD	0.0141988	0.00444229
BP	GO:0002092	positive regulation of receptor internalization	0.000128815	0.00276422	0.00208792	App/Ap2m1/Ptpn5/Vegfa/Synj2bp/Magi2/Ahi1	7	Neuron_fHFD vs fLFD	0.00709939	0.00117998
BP	GO:0007163	establishment or maintenance of cell polarity	0.000130322	0.00278452	0.00210325	Actb/Rac3/Cfl1/Hsp90ab1/Spint2/Fscn1/Spry2/Myo18a/Cep290/Jam3/Kif3a/Clasp1/Frmd4a/Synj2bp/Ttc8/Map2/Numa1/Dst/Lrrc7/Krit1	20	Neuron_fHFD vs fLFD	0.020284	0.00794753
BP	GO:0030516	regulation of axon extension	0.000132809	0.00282547	0.00213419	Gdi1/Mt3/Dpysl2/Atp5g1/Ptprs/Olfm1/Trim46/L1cam/Ryk/Vegfa/Trpc5/Rab21/Map2	13	Neuron_fHFD vs fLFD	0.0131846	0.0039217
BP	GO:0008088	axo-dendritic transport	0.000135217	0.00286439	0.00216359	Caly/Hap1/App/Trim46/Hsbp1/Bloc1s1/Kif17/Rab21/Kif3a/Map2/Dst	11	Neuron_fHFD vs fLFD	0.0111562	0.00291525
BP	GO:0006401	RNA catabolic process	0.000139873	0.00294288	0.00222287	Cirbp/Myef2/Csdc2/Srsf1/Lsm7/Ncbp2/Hspa1b/Upf3b/Brf1/Samd4/Smg6/Rbm10/Vegfa/Larp1/Upf2/Ago4/Rock1/Dhx36/Tnrc6a/Rock2/Slirp/Tnrc6c/Ddx5	23	Neuron_fHFD vs fLFD	0.0233266	0.00989103
BP	GO:0007265	Ras protein signal transduction	0.000140404	0.00294288	0.00222287	Stmn3/Flot1/Arhgdig/Iqsec1/Spry2/Als2/Sos1/Ksr2/Rasgef1b/Ralbp1/Ralgps1/Dab2ip/Arhgap17/Scai/Ralgps2/Cbl/Arhgef11/Rab21/Hras/Rock1/Synj2bp/Chuk/Map4k4/Rock2/Auts2/Ogt	26	Neuron_fHFD vs fLFD	0.0263692	0.0118692
BP	GO:0090316	positive regulation of intracellular protein transport	0.000140703	0.00294288	0.00222287	Cd81/Oaz1/Vamp2/Ywhae/Hsp90ab1/Ergic3/Ptpn5/Kcnb1/Cep290/Tpr/Hras/Ice1/Kif3a/Pcm1/Ank3	15	Neuron_fHFD vs fLFD	0.015213	0.00503228
BP	GO:0046031	ADP metabolic process	0.00014466	0.00301293	0.00227578	Gapdh/App/Aldoa/Eno2/Ak2/Slc2a6/Hdac4/Ep300/Gpi1/Ncor1/Zbtb20/Ogt	12	Neuron_fHFD vs fLFD	0.0121704	0.00343583
BP	GO:0045055	regulated exocytosis	0.000155066	0.00321616	0.00242929	Ptgds/Syp/Cbarp/Chga/Vamp2/Rab3a/Syngr3/Ywhaz/Vamp1/Syt11/Gnai2/Arf1/Pi4k2a/Kcnb1/Rims1/Ctbp2/Arhgap17/Grik5/Pex5l/Pclo/Cadps/Dvl1/Cacna1a	23	Neuron_fHFD vs fLFD	0.0233266	0.00996044
BP	GO:0008016	regulation of heart contraction	0.000158378	0.00327117	0.00247084	Atp1b1/Chga/Gaa/Calm2/Calm3/Thra/Calm1/Tmem65/Smad7/Scn2b/Hdac4/Nos1ap/Scn1b/Cacna1e/Akap9/Ank2/Sptbn4/Cacna1d	18	Neuron_fHFD vs fLFD	0.0182556	0.00683695
BP	GO:0031345	negative regulation of cell projection organization	0.000163109	0.0033549	0.00253409	Gdi1/App/Stmn2/Mt3/Thy1/Coro1b/Itm2c/Cfl1/Ptprs/Trim46/Spock1/Spry2/Ptprg/Ryk/Trpc5/Thoc2/Map2/Cit/Ube3a	19	Neuron_fHFD vs fLFD	0.0192698	0.00746165
BP	GO:0007405	neuroblast proliferation	0.000164876	0.00336332	0.00254045	Ptn/Ctnnb1/Bex1/Smarcd3/Vax1/Sox5/Sox2/Vegfa/Kcna1/Kdm1a	10	Neuron_fHFD vs fLFD	0.010142	0.00249879
BP	GO:0048168	regulation of neuronal synaptic plasticity	0.000164876	0.00336332	0.00254045	Syp/App/Rab3a/Vgf/Nptn/Nsmf/Shank3/Rims1/Hras/Grin2a	10	Neuron_fHFD vs fLFD	0.010142	0.00249879
BP	GO:0008154	actin polymerization or depolymerization	0.000168758	0.00342842	0.00258962	Tmsb10/Tmsb4x/Cfl1/Cfl2/Pfn1/Pycard/Cobl/Fam107a/Wasl/Rdx/Arhgap18/Mphosph8/Add2/Fchsd2/Sptbn1/Pak3/Mical3/Enah	18	Neuron_fHFD vs fLFD	0.0182556	0.00687166
BP	GO:2001257	regulation of cation channel activity	0.000171452	0.00346894	0.00262022	Cbarp/Hap1/App/Vamp2/Cfl1/Calm2/Calm3/Calm1/Shank3/Nos1ap/Kcna1/Scn1b/Grin2a/Ank2/Kcnc1/Ank3/Cacna1a	17	Neuron_fHFD vs fLFD	0.0172414	0.00628167
BP	GO:0051346	negative regulation of hydrolase activity	0.000172609	0.00347814	0.00262717	Gapdh/Pcsk1n/App/Mt3/Tmbim6/Atpif1/Serpine2/Cst3/Arl6ip1/Ctsb/Spint2/Spock1/Gnai2/Vtn/Spry2/Hspa1b/Papln/Rdx/Dab2ip/Vegfa/Mprip/Hras/Rock1/Ttc8/Gpi1/Rock2/Bod1l	27	Neuron_fHFD vs fLFD	0.0273834	0.0127022
BP	GO:0007215	glutamate receptor signaling pathway	0.000175639	0.00352487	0.00266247	Atp1a3/App/Frrs1l/Shank3/Kcnb1/Plcb1/Grin2a/Gria2	8	Neuron_fHFD vs fLFD	0.00811359	0.00163115
BP	GO:0061458	reproductive system development	0.000181011	0.00361803	0.00273284	Ubb/Ptn/Psap/H3f3b/Ctsl/Vgf/Serpine2/Ctnnb1/Ctsb/Hsp90ab1/Spint2/Adrm1/Wdr77/Adam21/Cebpb/Sox2/Scaper/Arid5b/Vegfa/Nipbl/Fkbp4/Csmd1/Plekha5/Cited2/Ago4/Arid4a/Safb2/Bptf/Birc2/Akap9/Xist/Ptprn/Ube3a	33	Neuron_fHFD vs fLFD	0.0334686	0.0169362
BP	GO:0035148	tube formation	0.000183209	0.00364725	0.00275491	Ctnnb1/Cfl1/Ywhaz/Spint2/Deaf1/Pfn1/Cobl/Luzp1/Rab23/Glmn/Shank3/Dab2ip/Vegfa/Cited2/Rock2/Dvl1/Enah	17	Neuron_fHFD vs fLFD	0.0172414	0.00631637
BP	GO:0048169	regulation of long-term neuronal synaptic plasticity	0.00018833	0.00370504	0.00279856	Syp/App/Nptn/Shank3/Rims1/Hras/Grin2a	7	Neuron_fHFD vs fLFD	0.00709939	0.00124939
BP	GO:0090312	positive regulation of protein deacetylation	0.00018833	0.00370504	0.00279856	Ndn/Jdp2/Rrp8/Smarca5/Vegfa/Nipbl/Ncor1	7	Neuron_fHFD vs fLFD	0.00709939	0.00124939
BP	GO:0043414	macromolecule methylation	0.000188354	0.00370504	0.00279856	Wdr6/Ctnnb1/Prmt2/Wtap/Pld6/Rrp8/Prmt9/Fbll1/Bud23/Kmt5a/Ftsj1/Smarca5/Tet3/Ftx/Mphosph8/Mllt6/Paxbp1/Arid4a/Kmt2e/Rtf1/Kdm1a/Auts2/Ogt/Kcnq1ot1/Meg3	25	Neuron_fHFD vs fLFD	0.025355	0.0114181
BP	GO:0097479	synaptic vesicle localization	0.000191283	0.00374778	0.00283084	Dpysl2/Rab3a/Ctnnb1/Trim46/Arf1/Bloc1s1/Map2/Magi2/Pclo	9	Neuron_fHFD vs fLFD	0.00912779	0.00208232
BP	GO:0001505	regulation of neurotransmitter levels	0.000192526	0.00375728	0.00283802	Syp/Vamp2/Rab3a/Syngr3/Flot1/Slc6a11/Ache/Vamp1/Nrxn2/Gpm6b/Pnkd/Arl6ip5/Chat/Kcnc3/Rims1/Ctbp2/Grik5/Pclo/Cadps/Dvl1/Cacna1a	21	Neuron_fHFD vs fLFD	0.0212982	0.00881516
BP	GO:1901018	positive regulation of potassium ion transmembrane transporter activity	0.000202258	0.00392466	0.00296445	Atp1b1/Atp1b2/Kcna1/Akap9/Ank2/Kcnc1	6	Neuron_fHFD vs fLFD	0.00608519	0.000902339
BP	GO:0098974	postsynaptic actin cytoskeleton organization	0.000203854	0.00392466	0.00296445	Actb/Arf1/Wasl/Nos1ap/Rock2	5	Neuron_fHFD vs fLFD	0.00507099	0.000589991
BP	GO:0099188	postsynaptic cytoskeleton organization	0.000203854	0.00392466	0.00296445	Actb/Arf1/Wasl/Nos1ap/Rock2	5	Neuron_fHFD vs fLFD	0.00507099	0.000589991
BP	GO:0010799	regulation of peptidyl-threonine phosphorylation	0.000204505	0.00392466	0.00296445	App/Eif4g1/Spry2/Smad7/Rptor/Trpc5/Phip/Ogt	8	Neuron_fHFD vs fLFD	0.00811359	0.00166586
BP	GO:0043401	steroid hormone mediated signaling pathway	0.000205779	0.00392466	0.00296445	Prmt2/Skp2/Klf9/Ppargc1b/Crebrf/Zmiz1/Fkbp4/Strn3/Ep300/Safb2/Ncor1/Ddx5/Ube3a	13	Neuron_fHFD vs fLFD	0.0131846	0.00409523
BP	GO:1902600	proton transmembrane transport	0.000205853	0.00392466	0.00296445	Atp1a3/Atp6v0e2/Slc25a4/Ndufa4/Atp6ap1/Atp5g1/Atp5d/Atp6v1g2/Atp6v0a1/Atp5g3/Plcb1	11	Neuron_fHFD vs fLFD	0.0111562	0.00305407
BP	GO:0006354	DNA-templated transcription, elongation	0.000207724	0.00394517	0.00297994	Ctnnb1/Elob/Adrm1/Scaf8/Cdk13/Ubtf/Nelfb/Cdk12/Rtf1/Ccnt2	10	Neuron_fHFD vs fLFD	0.010142	0.0025682
BP	GO:0010970	transport along microtubule	0.000209792	0.00396699	0.00299642	Ubb/Caly/Hap1/App/Trim46/Hsbp1/Ssna1/Bloc1s1/Sun2/Kif17/Rab21/Kif3a/Pcm1/Map2/Dync2h1/Dst	16	Neuron_fHFD vs fLFD	0.0162272	0.00579579
BP	GO:0009135	purine nucleoside diphosphate metabolic process	0.000211274	0.00396699	0.00299642	Gapdh/App/Aldoa/Eno2/Ak2/Slc2a6/Hdac4/Ep300/Gpi1/Ncor1/Zbtb20/Ogt	12	Neuron_fHFD vs fLFD	0.0121704	0.00357465
BP	GO:0009179	purine ribonucleoside diphosphate metabolic process	0.000211274	0.00396699	0.00299642	Gapdh/App/Aldoa/Eno2/Ak2/Slc2a6/Hdac4/Ep300/Gpi1/Ncor1/Zbtb20/Ogt	12	Neuron_fHFD vs fLFD	0.0121704	0.00357465
BP	GO:0031396	regulation of protein ubiquitination	0.000219412	0.00410424	0.00310009	Ubb/Ppia/Stub1/Hsp90ab1/Sqstm1/Rpl11/Mapk15/Spry2/Hspa1b/Skp2/Spopl/Smad7/Fam107a/Gclc/Kdm1a/Birc2/Ogt/Mycbp2/Ube3a	19	Neuron_fHFD vs fLFD	0.0192698	0.00763518
BP	GO:0001964	startle response	0.000225465	0.00418206	0.00315887	Fabp7/Penk/Csmd1/Kcna1/Grid2/Grin2a/Dvl1	7	Neuron_fHFD vs fLFD	0.00709939	0.0012841
BP	GO:0034976	response to endoplasmic reticulum stress	0.000226103	0.00418206	0.00315887	Grina/App/Clu/Eif4g1/Tmbim6/Pdia3/Aup1/Selenok/Stub1/Flot1/Erp29/H13/Rnf5/Get4/Cebpb/Ankzf1/Crebrf/Dab2ip/Itpr1/Sel1l/Ep300	21	Neuron_fHFD vs fLFD	0.0212982	0.00891928
BP	GO:0090150	establishment of protein localization to membrane	0.000226103	0.00418206	0.00315887	Gdi1/Vamp2/Atp6ap1/Reep2/Nsg1/Arl6ip1/Rab34/Emc4/Get4/Timm13/Tram1l1/Zdhhc18/Srp72/Kcnb1/Gga2/Vps37a/Hras/Sptbn1/Ank3/Afdn/Ogt	21	Neuron_fHFD vs fLFD	0.0212982	0.00891928
BP	GO:1901019	regulation of calcium ion transmembrane transporter activity	0.000227726	0.00419643	0.00316972	Atp1b1/Cbarp/Hap1/Calm2/Ywhae/Calm3/Calm1/Ppp2ca/Nos1ap/Ank2/Cacna1a	11	Neuron_fHFD vs fLFD	0.0111562	0.00308878
BP	GO:0006936	muscle contraction	0.000230104	0.00422454	0.00319095	Atp1b1/Atp1a3/Chga/Srsf1/Gaa/Aldoa/Calm2/Calm3/Hsbp1/Calm1/Grcc10/Acta2/Tnnc1/Smad7/Scn2b/Cald1/Hdac4/Scn1a/Kcna1/Scn1b/Akap9/Ank2/Rock2/Cacna1d	24	Neuron_fHFD vs fLFD	0.0243408	0.0108975
BP	GO:0010770	positive regulation of cell morphogenesis involved in differentiation	0.000231513	0.00423472	0.00319864	Il1rapl1/Rac3/Ache/Xlr4b/Xlr3b/Lrp8/Rab21/Pak3/Dhx36/Tnik/Afdn/Ptprd	12	Neuron_fHFD vs fLFD	0.0121704	0.00360936
BP	GO:0034470	ncRNA processing	0.000234825	0.00427952	0.00323248	Tarbp2/Wdr6/Dus3l/Rbm3/Rps8/Wdr18/Rps24/Rpl11/Rps16/Rrp1/Rrp8/Znhit6/Ints9/Ddx27/Usp36/Fbll1/Bud23/Osgep/Dus2/Ftsj1/Dgcr8/Tbl3/Ddx18/Mdn1/Ints6l/Ago4/Ncor1/Ddx5	28	Neuron_fHFD vs fLFD	0.0283976	0.0136392
BP	GO:0018107	peptidyl-threonine phosphorylation	0.000243373	0.00441904	0.00333787	App/Eif4g1/Spry2/Smad7/Hipk2/Rptor/Trpc5/Cdc42bpa/Rock1/Rock2/Phip/Cit/Ogt	13	Neuron_fHFD vs fLFD	0.0131846	0.00416464
BP	GO:0007030	Golgi organization	0.000244266	0.00441907	0.00333789	Tmed4/Ywhaz/Rbsn/Pi4k2a/Stx16/Atp8b2/Trappc11/Gcc2/Myo18a/Trip11/Clasp1/Tango2/Akap9/Dync2h1	14	Neuron_fHFD vs fLFD	0.0141988	0.00471993
BP	GO:1903828	negative regulation of protein localization	0.000246305	0.00443976	0.00335352	Gdi1/App/Chga/Ap2m1/Erp29/Cd200/Gpm6b/Insig1/Pim3/Wwp2/Rab23/Rptor/Ppp2ca/Kcnb1/Pid1/Frmd4a/Hsph1/Rock2/Ogt	19	Neuron_fHFD vs fLFD	0.0192698	0.00770459
BP	GO:0006096	glycolytic process	0.000251532	0.00451755	0.00341228	Gapdh/App/Aldoa/Eno2/Slc2a6/Hdac4/Ep300/Gpi1/Ncor1/Zbtb20/Ogt	11	Neuron_fHFD vs fLFD	0.0111562	0.00312348
BP	GO:0006417	regulation of translation	0.000255061	0.0045644	0.00344766	Cirbp/Gapdh/Bc1/App/Tarbp2/Eif4g1/Aplp1/Eef2/Impact/Rbm3/Ncbp2/S100a9/Upf3b/Samd4/Dnajc1/Tpr/Larp1/Larp1b/Ago4/Rock1/Dhx36/Tnrc6a/Dapk3/Eif5b/Rock2/Tia1/Igf2bp3/Tnrc6c	28	Neuron_fHFD vs fLFD	0.0283976	0.0137086
BP	GO:1905606	regulation of presynapse assembly	0.000268281	0.0047837	0.00361331	Il1rapl1/App/Eif4g1/Ptprs/Lrrc4b/Grid2/Ptprd	7	Neuron_fHFD vs fLFD	0.00709939	0.0013188
BP	GO:0006836	neurotransmitter transport	0.00027209	0.00483423	0.00365148	Syp/Vamp2/Rab3a/Syngr3/Flot1/Slc6a11/Vamp1/Nrxn2/Gpm6b/Pnkd/Arl6ip5/Slc32a1/Kcnc3/Rims1/Ctbp2/Grik5/Pclo/Cadps/Dvl1/Cacna1a	20	Neuron_fHFD vs fLFD	0.020284	0.0083987
BP	GO:0003254	regulation of membrane depolarization	0.000273941	0.00483934	0.00365534	Fhl1/Mllt11/Smad7/Scn2b/Hcn2/Gclc/Scn1b/Ank3	8	Neuron_fHFD vs fLFD	0.00811359	0.00173527
BP	GO:0099150	regulation of postsynaptic specialization assembly	0.00027433	0.00483934	0.00365534	Ptprs/Nptxr/Lrrc4b/Grid2/Ptprd	5	Neuron_fHFD vs fLFD	0.00507099	0.000624696
BP	GO:0006757	ATP generation from ADP	0.000277405	0.00485899	0.00367018	Gapdh/App/Aldoa/Eno2/Slc2a6/Hdac4/Ep300/Gpi1/Ncor1/Zbtb20/Ogt	11	Neuron_fHFD vs fLFD	0.0111562	0.00315819
BP	GO:0043242	negative regulation of protein-containing complex disassembly	0.000277405	0.00485899	0.00367018	Stmn2/Cfl1/Scaf8/Rdx/Mphosph8/Add2/Hdgfl3/Atxn7/Sptbn1/Clasp1/Map2	11	Neuron_fHFD vs fLFD	0.0111562	0.00315819
BP	GO:0070588	calcium ion transmembrane transport	0.000294609	0.00514217	0.00388407	Atp1b1/Slc24a5/Cbarp/Hap1/Dbi/Thy1/Calm2/Ywhae/Calm3/Calm1/Vdac1/Tspan13/Ppp2ca/Cacna2d3/Nos1ap/Itpr1/Trpc5/Cacna1e/Grin2a/Ank2/Trpc1/Cacna1d/Cacna1a	23	Neuron_fHFD vs fLFD	0.0233266	0.0104116
BP	GO:0006816	calcium ion transport	0.000303803	0.00528403	0.00399123	Atp1b1/Slc24a5/Cbarp/Hap1/Dbi/Tmbim6/Thy1/Ctnnb1/Selenok/Calm2/Ywhae/Calm3/Calm1/Vdac1/Saraf/Tspan13/Gnai2/Nfatc3/Ppp2ca/Cacna2d3/Nos1ap/Itpr1/Epb41/Trpc5/Cacna1e/Grin2a/Ank2/Trpc1/Cacna1d/Cacna1a	30	Neuron_fHFD vs fLFD	0.030426	0.0152704
BP	GO:0033044	regulation of chromosome organization	0.00031006	0.00537335	0.0040587	H3f3b/Ctnnb1/Acd/Mapk15/Mre11a/Smc2/Smg6/Smarca5/Actr5/Nfrkb/Mphosph8/Tpr/Cct3/Gnl3/Dhx36/Numa1/Senp6/Cit	18	Neuron_fHFD vs fLFD	0.0182556	0.00721871
BP	GO:0002052	positive regulation of neuroblast proliferation	0.00031219	0.00537335	0.0040587	Ctnnb1/Bex1/Smarcd3/Sox2/Vegfa/Kdm1a	6	Neuron_fHFD vs fLFD	0.00608519	0.00097175
BP	GO:0031065	positive regulation of histone deacetylation	0.00031219	0.00537335	0.0040587	Jdp2/Rrp8/Smarca5/Vegfa/Nipbl/Ncor1	6	Neuron_fHFD vs fLFD	0.00608519	0.00097175
BP	GO:0050435	amyloid-beta metabolic process	0.000315481	0.00541122	0.0040873	Rtn1/Rtn3/Hap1/Clu/Olfm1/Aph1a/Rock1/Lrrtm3/Rock2	9	Neuron_fHFD vs fLFD	0.00912779	0.00222114
BP	GO:0043523	regulation of neuron apoptotic process	0.000326335	0.00557807	0.00421333	App/Mt3/Ctnnb1/Hsp90ab1/Nsmf/Cebpb/Hipk2/Ralbp1/Kcnb1/Hdac4/Vegfa/Gclc/Hras/Pak3/Grik5/Rock1/Nae1/Grid2/Gpi1/Hsph1/Ube2m/Cacna1a	22	Neuron_fHFD vs fLFD	0.0223124	0.00982161
BP	GO:0048608	reproductive structure development	0.000334717	0.00568235	0.00429209	Ubb/Ptn/Psap/H3f3b/Ctsl/Vgf/Serpine2/Ctnnb1/Ctsb/Hsp90ab1/Spint2/Adrm1/Wdr77/Adam21/Cebpb/Sox2/Scaper/Arid5b/Vegfa/Nipbl/Fkbp4/Csmd1/Cited2/Ago4/Arid4a/Safb2/Bptf/Birc2/Akap9/Xist/Ptprn/Ube3a	32	Neuron_fHFD vs fLFD	0.0324544	0.0167974
BP	GO:0007029	endoplasmic reticulum organization	0.000335919	0.00568235	0.00429209	Rtn3/Reep2/Arl6ip1/Reep5/Retreg2/Emc4/Get4/Tram1l1/Mapk15/Esyt3/Tmcc1	11	Neuron_fHFD vs fLFD	0.0111562	0.0032276
BP	GO:1901890	positive regulation of cell junction assembly	0.000336418	0.00568235	0.00429209	Il1rapl1/Thy1/Cfl1/Flot1/Lrrc4b/Xlr4b/Xlr3b/Vegfa/Rock1/Grid2/Lrrtm3/Map4k4/Ptprd	13	Neuron_fHFD vs fLFD	0.0131846	0.00430346
BP	GO:2001235	positive regulation of apoptotic signaling pathway	0.00033702	0.00568235	0.00429209	Ubb/Clu/Pdia3/Itm2c/Rpl11/Pea15a/Ppp2r1a/S100a8/S100a9/Pycard/Ralbp1/Dab2ip/Gsdme/Dapk3/Pdcd7	15	Neuron_fHFD vs fLFD	0.015213	0.00544874
BP	GO:0007626	locomotory behavior	0.000342021	0.00574711	0.00434101	Atp1a3/Psap/Bc1/App/Trh/Gaa/Selenop/Olfm2/Penk/Chat/Als2/Hipk2/Shank3/Scn1a/Cacna1e/Vps13a/Grin2a/Ncor1/Sptbn4/Cacna1a/Ube3a	21	Neuron_fHFD vs fLFD	0.0212982	0.00919692
BP	GO:0016197	endosomal transport	0.000345012	0.00577779	0.00436419	Caly/Nsg2/Atp6ap1/Ndrg4/Nsg1/Atp9a/Magel2/Bloc1s1/Rilp/Als2/Rbsn/Ccdc22/Stx16/Usp7/Zfyve9/Reps2/Gcc2/Itsn2/Tmcc1	19	Neuron_fHFD vs fLFD	0.0192698	0.00791282
BP	GO:0098930	axonal transport	0.00035521	0.0059142	0.00446722	Caly/Hap1/Trim46/Hsbp1/Bloc1s1/Rab21/Kif3a/Map2/Dst	9	Neuron_fHFD vs fLFD	0.00912779	0.00225585
BP	GO:0050708	regulation of protein secretion	0.000355544	0.0059142	0.00446722	Bsg/Nnat/Ppia/Pam/Hmgn3/Atp13a2/Chga/Trh/Erp29/Cd200/Phpt1/C1qtnf12/Rab34/Arf1/Pim3/Rptor/Kcnb1/Dnajc1/Myo18a/Cacna1e/Frmd4a/Cacna1d/Ahi1	23	Neuron_fHFD vs fLFD	0.0233266	0.0105504
BP	GO:0007009	plasma membrane organization	0.000360828	0.00598203	0.00451845	Psap/Clu/Rab3a/Flot1/Syt11/S100a9/Xkr4/Wasl/Whamm/Trpc5/Sptbn1/Xkr6/Sgip1/Ank2/Ank3	15	Neuron_fHFD vs fLFD	0.015213	0.00548345
BP	GO:2000146	negative regulation of cell motility	0.000372405	0.00615338	0.00464788	Ptn/Thy1/Coro1b/Ndrg4/Atp1b2/Cfl1/Cd200/Olfm1/Spint2/Mapk15/Ptprg/Stk24/Wasl/Dab2ip/Scai/Plcb1/Cited2/Clasp1/Synj2bp/Zmynd8/Magi2/Krit1/Afdn	23	Neuron_fHFD vs fLFD	0.0233266	0.0105851
BP	GO:0061003	positive regulation of dendritic spine morphogenesis	0.000382313	0.00627525	0.00473994	Xlr4b/Xlr3b/Lrp8/Pak3/Dhx36/Afdn	6	Neuron_fHFD vs fLFD	0.00608519	0.00100646
BP	GO:1903649	regulation of cytoplasmic transport	0.000382313	0.00627525	0.00473994	Atp9a/Trim46/Usp7/Rdx/Rab21/Map2	6	Neuron_fHFD vs fLFD	0.00608519	0.00100646
BP	GO:0031330	negative regulation of cellular catabolic process	0.000394	0.00644574	0.00486871	Cirbp/Dbi/Eif4g1/Srsf1/Mt3/Wdr6/Hsp90ab1/Rpl11/Rnf5/Usp36/Hipk2/Usp7/Dab2ip/Rbm10/Mtm1/Vegfa/Larp1/Dhx36/Slirp/Ogt	20	Neuron_fHFD vs fLFD	0.020284	0.00864163
BP	GO:0072665	protein localization to vacuole	0.000398975	0.00650565	0.00491397	Cd81/Clu/Atp13a2/Lamtor4/Gcc2/Vps37a/Vps13c/Vps13a/Rock2	9	Neuron_fHFD vs fLFD	0.00912779	0.00229055
BP	GO:1901879	regulation of protein depolymerization	0.000404478	0.00655972	0.0049548	Stmn2/Cfl1/Cfl2/Rdx/Mphosph8/Add2/Hdgfl3/Atxn7/Sptbn1/Clasp1/Map2	11	Neuron_fHFD vs fLFD	0.0111562	0.00329701
BP	GO:2001242	regulation of intrinsic apoptotic signaling pathway	0.000404937	0.00655972	0.0049548	Ubb/Grina/Ppia/Clu/Tmbim6/Erp29/Ndufs3/Rpl11/S100a8/S100a9/Pycard/Ralbp1/Gsdme/Mapk8ip1/Kdm1a/Hsph1	16	Neuron_fHFD vs fLFD	0.0162272	0.00614285
BP	GO:0048511	rhythmic process	0.000408242	0.00659172	0.00497898	Ptgds/Ptn/Magel2/Cbx3/Adrm1/Chat/Fbxl17/Klf9/Usp7/Kdm5c/Scaper/Top1/Ep300/Rai1/Grin2a/Ncor1/Mat2a/Rock2/Ddx5/Ptprn/Ogt/Mycbp2/Ube3a	23	Neuron_fHFD vs fLFD	0.0233266	0.0106545
BP	GO:0030518	intracellular steroid hormone receptor signaling pathway	0.000424874	0.00683799	0.00516499	Prmt2/Skp2/Klf9/Ppargc1b/Zmiz1/Fkbp4/Strn3/Ep300/Safb2/Ncor1/Ddx5/Ube3a	12	Neuron_fHFD vs fLFD	0.0121704	0.00385229
BP	GO:0022406	membrane docking	0.000438111	0.00696063	0.00525763	Vamp2/Rab3a/Ndrg4/Esyt3/Stx16/Kcnb1/Rims1/Ctbp2/Cep290/Rock1	10	Neuron_fHFD vs fLFD	0.010142	0.00281113
BP	GO:0036465	synaptic vesicle recycling	0.000438111	0.00696063	0.00525763	Actb/Actg1/Syp/Vamp2/Rab3a/Ap2m1/Syt11/Itsn2/Rock1/Pclo	10	Neuron_fHFD vs fLFD	0.010142	0.00281113
BP	GO:1900542	regulation of purine nucleotide metabolic process	0.000438111	0.00696063	0.00525763	App/Ndufc2/Slc2a6/Pdk1/Hdac4/Pid1/Ep300/Ncor1/Zbtb20/Ogt	10	Neuron_fHFD vs fLFD	0.010142	0.00281113
BP	GO:1901880	negative regulation of protein depolymerization	0.000438111	0.00696063	0.00525763	Stmn2/Cfl1/Rdx/Mphosph8/Add2/Hdgfl3/Atxn7/Sptbn1/Clasp1/Map2	10	Neuron_fHFD vs fLFD	0.010142	0.00281113
BP	GO:0032206	positive regulation of telomere maintenance	0.000447084	0.00708049	0.00534816	Ctnnb1/Acd/Mapk15/Mre11a/Actr5/Nfrkb/Cct3/Gnl3/Dhx36	9	Neuron_fHFD vs fLFD	0.00912779	0.00232526
BP	GO:0003012	muscle system process	0.000453201	0.00715451	0.00540408	Atp1b1/Atp1a3/Slc25a4/Chga/Srsf1/Gaa/Aldoa/Calm2/Calm3/Hsbp1/Calm1/Grcc10/Gatm/Acta2/Tnnc1/Smad7/Scn2b/Nfatc3/Cald1/Hdac4/Scn1a/Kcna1/Scn1b/Tead1/Rock1/Akap9/Ank2/Rock2/Cacna1d	29	Neuron_fHFD vs fLFD	0.0294118	0.0149233
BP	GO:0018210	peptidyl-threonine modification	0.000458171	0.0071872	0.00542877	App/Eif4g1/Spry2/Smad7/Hipk2/Rptor/Trpc5/Cdc42bpa/Rock1/Rock2/Phip/Cit/Ogt	13	Neuron_fHFD vs fLFD	0.0131846	0.00444229
BP	GO:0061387	regulation of extent of cell growth	0.000458171	0.0071872	0.00542877	Gdi1/Mt3/Dpysl2/Atp5g1/Ptprs/Olfm1/Trim46/L1cam/Ryk/Vegfa/Trpc5/Rab21/Map2	13	Neuron_fHFD vs fLFD	0.0131846	0.00444229
BP	GO:0006140	regulation of nucleotide metabolic process	0.000483897	0.0075668	0.00571549	App/Ndufc2/Slc2a6/Pdk1/Hdac4/Pid1/Ep300/Ncor1/Zbtb20/Ogt	10	Neuron_fHFD vs fLFD	0.010142	0.00284584
BP	GO:0030705	cytoskeleton-dependent intracellular transport	0.000492757	0.00768112	0.00580184	Ubb/Caly/Hap1/App/Trim46/Hsbp1/Ssna1/Bloc1s1/Sun2/Kif17/Wasl/Rab21/Kif3a/Pcm1/Map2/Dync2h1/Dst	17	Neuron_fHFD vs fLFD	0.0172414	0.00687166
BP	GO:0042775	mitochondrial ATP synthesis coupled electron transport	0.000499859	0.0077674	0.00586701	Cox4i1/Cox7c/Cox5b/Cyc1/Cox6a1/Ndufc2/Ndufb8/Ndufs3/Cox5a	9	Neuron_fHFD vs fLFD	0.00912779	0.00235996
BP	GO:1904950	negative regulation of establishment of protein localization	0.000506159	0.00784072	0.00592239	Gdi1/Chga/Erp29/Cd200/Insig1/Pim3/Wwp2/Rab23/Rptor/Ppp2ca/Kcnb1/Frmd4a/Hsph1/Ogt	14	Neuron_fHFD vs fLFD	0.0141988	0.00506698
BP	GO:0099174	regulation of presynapse organization	0.000509283	0.00786453	0.00594038	Il1rapl1/App/Eif4g1/Ptprs/Lrrc4b/Grid2/Ptprd	7	Neuron_fHFD vs fLFD	0.00709939	0.00145762
BP	GO:0062014	negative regulation of small molecule metabolic process	0.000529062	0.00811938	0.00613288	Dbi/C1qtnf12/Insig1/Slc22a13/Soga1/Pibf1/Hdac4/Nfkb1/Pid1/Ep300/Ncor1	11	Neuron_fHFD vs fLFD	0.0111562	0.00340112
BP	GO:0120162	positive regulation of cold-induced thermogenesis	0.000529062	0.00811938	0.00613288	Kdm6b/Fabp5/Ache/Thra/Gatm/Cebpb/Ppargc1b/Ksr2/Vegfa/Kdm1a/Ogt	11	Neuron_fHFD vs fLFD	0.0111562	0.00340112
BP	GO:0001662	behavioral fear response	0.000534482	0.00811961	0.00613305	Dbi/Eif4g1/Penk/Deaf1/Vdac1/Als2/Shank3/Cacna1e	8	Neuron_fHFD vs fLFD	0.00811359	0.00190879
BP	GO:0009755	hormone-mediated signaling pathway	0.000536214	0.00811961	0.00613305	Trh/Thra/Prmt2/Skp2/Klf9/Ppargc1b/Crebrf/Zmiz1/Fkbp4/Strn3/Ep300/Safb2/Ncor1/Ddx5/Ube3a	15	Neuron_fHFD vs fLFD	0.015213	0.00569168
BP	GO:0010639	negative regulation of organelle organization	0.000536364	0.00811961	0.00613305	Tmsb10/H3f3b/Slc25a4/Stmn2/Coro1b/Tmsb4x/Cfl1/Tubb4a/Pfn1/Acd/Vat1/Smg6/Rdx/Shank3/Smarca5/Mphosph8/Add2/Mtm1/Gclc/Hdgfl3/Fkbp4/Tpr/Atxn7/Sptbn1/Clasp1/Map2	26	Neuron_fHFD vs fLFD	0.0263692	0.0129451
BP	GO:0034333	adherens junction assembly	0.000541353	0.00811961	0.00613305	Actb/Ctnnb1/Smad7/Jam3	4	Neuron_fHFD vs fLFD	0.0040568	0.000416464
BP	GO:0090161	Golgi ribbon formation	0.000541353	0.00811961	0.00613305	Stx16/Gcc2/Myo18a/Trip11	4	Neuron_fHFD vs fLFD	0.0040568	0.000416464
BP	GO:1902667	regulation of axon guidance	0.000541353	0.00811961	0.00613305	Tubb2b/Vegfa/Nova2/Mycbp2	4	Neuron_fHFD vs fLFD	0.0040568	0.000416464
BP	GO:0009185	ribonucleoside diphosphate metabolic process	0.000542107	0.00811961	0.00613305	Gapdh/App/Aldoa/Eno2/Ak2/Slc2a6/Hdac4/Ep300/Gpi1/Ncor1/Zbtb20/Ogt	12	Neuron_fHFD vs fLFD	0.0121704	0.00395641
[truncated: 2,693 more rows]

## Sheet: Neuron_marker_genes
Marker genes of neuronal subclusters
p_val	avg_log2FC	pct.1	pct.2	p_val_adj	gene	cell type
4.5815e-60	0.387932	0.462	0.225	7.82886e-56	Coro6	Coro6
[truncated: 779 more rows]

## Sheet: Number_of_DEGs_Neuron
celltype_Comparisons	Numbers_of_DEGs
[truncated: 106 more rows]

[truncated: 8 more sheets: DEGs_betweenGroups_Neuron, GO_DEGs_NeuronalClusters, AgRP_marker_genes, DEGs_betweenGroups_AgRP, POMC_marker_genes, DEGs_betweenGroups_POMC, AvpRorb_marker_genes, DEGs_betweenGroups_AvpRorb]
