# Supplementary material for: Maternal dietary fat during lactation shapes single nucleus transcriptomic profile of postnatal offspring hypothalamus in a sexually dimorphic manner in mice
Source: Nat Commun. 2024 Mar 16;15:2382. doi: 10.1038/s41467-024-46589-x (PMC10944494; doi:10.1038/s41467-024-46589-x)
Supplement: Supplementary file 8 — Supplementary Data 5 [file 41467_2024_46589_MOESM8_ESM.xlsx]

## Sheet: astrocytes
	V1	V2	V3	V4	V5	V6	V7	V8	V9	V10	V11	V12	V13	V14	V15	V16	V17	V18	V19	V20	V21	V22	V23	V24	V25	V26	V27	V28	V29	V30	V31	V32	V33	V34	V35	V36	V37	V38	V39	V40	V41	V42	V43	V44	V45	V46	V47	V48	V49
Aqp4	2.75	2.74742	2.74485	2.74228	2.73971	2.73713	2.73456	2.73199	2.72942	2.72684	2.72427	2.7217	2.71913	2.71655	2.71398	2.71141	2.70884	2.70626	2.70369	2.70112	2.69855	2.69597	2.6934	2.69083	2.68825	2.68568	2.68311	2.68054	2.67796	2.67539	2.67282	2.67025	2.66767	2.6651	2.66253	2.65996	2.65738	2.65481	2.65224	2.64966	2.64709	2.64452	2.64195	2.63937	2.6368	2.63423	2.63166	2.62908	2.62651
Pla2g3	2.78476	2.78203	2.77931	2.77658	2.77386	2.77113	2.7684	2.76568	2.76295	2.76023	2.7575	2.75477	2.75205	2.74932	2.7466	2.74387	2.74114	2.73842	2.73569	2.73297	2.73024	2.72751	2.72479	2.72206	2.71933	2.71661	2.71388	2.71116	2.70843	2.7057	2.70298	2.70025	2.69753	2.6948	2.69207	2.68935	2.68662	2.68389	2.68117	2.67844	2.67572	2.67299	2.67026	2.66754	2.66481	2.66209	2.65936	2.65663	2.65391
Neat1	2.81016	2.8074	2.80465	2.8019	2.79915	2.7964	2.79365	2.79089	2.78814	2.78539	2.78264	2.77989	2.77714	2.77439	2.77163	2.76888	2.76613	2.76338	2.76063	2.75788	2.75512	2.75237	2.74962	2.74687	2.74412	2.74137	2.73861	2.73586	2.73311	2.73036	2.72761	2.72486	2.72211	2.71935	2.7166	2.71385	2.7111	2.70835	2.7056	2.70284	2.70009	2.69734	2.69459	2.69184	2.68909	2.68633	2.68358	2.68083	2.67808
Inpp5j	2.79681	2.79409	2.79137	2.78865	2.78593	2.78321	2.78049	2.77777	2.77505	2.77233	2.76961	2.76689	2.76417	2.76145	2.75873	2.75601	2.75329	2.75057	2.74785	2.74513	2.74241	2.73968	2.73696	2.73424	2.73152	2.7288	2.72608	2.72336	2.72064	2.71792	2.7152	2.71248	2.70976	2.70704	2.70432	2.7016	2.69888	2.69616	2.69344	2.69072	2.688	2.68528	2.68256	2.67984	2.67712	2.6744	2.67168	2.66896	2.66624
Slc36a2	2.80948	2.80672	2.80396	2.80119	2.79843	2.79566	2.7929	2.79014	2.78737	2.78461	2.78184	2.77908	2.77632	2.77355	2.77079	2.76802	2.76526	2.7625	2.75973	2.75697	2.7542	2.75144	2.74868	2.74591	2.74315	2.74038	2.73762	2.73485	2.73209	2.72933	2.72656	2.7238	2.72103	2.71827	2.71551	2.71274	2.70998	2.70721	2.70445	2.70169	2.69892	2.69616	2.69339	2.69063	2.68787	2.6851	2.68234	2.67957	2.67681
Ablim2	2.75581	2.75319	2.75058	2.74796	2.74534	2.74272	2.74011	2.73749	2.73487	2.73225	2.72964	2.72702	2.7244	2.72178	2.71917	2.71655	2.71393	2.71131	2.7087	2.70608	2.70346	2.70084	2.69823	2.69561	2.69299	2.69037	2.68775	2.68514	2.68252	2.6799	2.67728	2.67467	2.67205	2.66943	2.66681	2.6642	2.66158	2.65896	2.65634	2.65373	2.65111	2.64849	2.64587	2.64326	2.64064	2.63802	2.6354	2.63278	2.63017
Myoc	2.74887	2.74626	2.74365	2.74104	2.73843	2.73582	2.73322	2.73061	2.728	2.72539	2.72278	2.72017	2.71756	2.71495	2.71234	2.70973	2.70713	2.70452	2.70191	2.6993	2.69669	2.69408	2.69147	2.68886	2.68625	2.68364	2.68103	2.67843	2.67582	2.67321	2.6706	2.66799	2.66538	2.66277	2.66016	2.65755	2.65494	2.65234	2.64973	2.64712	2.64451	2.6419	2.63929	2.63668	2.63407	2.63146	2.62885	2.62625	2.62364
Padi2	2.67097	2.66853	2.66609	2.66365	2.66121	2.65877	2.65633	2.65389	2.65145	2.64901	2.64657	2.64412	2.64168	2.63924	2.6368	2.63436	2.63192	2.62948	2.62704	2.6246	2.62216	2.61972	2.61727	2.61483	2.61239	2.60995	2.60751	2.60507	2.60263	2.60019	2.59775	2.59531	2.59287	2.59043	2.58798	2.58554	2.5831	2.58066	2.57822	2.57578	2.57334	2.5709	2.56846	2.56602	2.56358	2.56114	2.5587	2.55626	2.55381
Miat	2.72275	2.72014	2.71752	2.71491	2.71229	2.70968	2.70706	2.70445	2.70184	2.69922	2.69661	2.69399	2.69138	2.68876	2.68615	2.68353	2.68092	2.6783	2.67569	2.67307	2.67046	2.66784	2.66523	2.66261	2.66	2.65738	2.65477	2.65215	2.64954	2.64692	2.64431	2.64169	2.63908	2.63646	2.63385	2.63123	2.62862	2.626	2.62339	2.62078	2.61816	2.61555	2.61293	2.61032	2.6077	2.60509	2.60247	2.59986	2.59724
Gfap	2.69508	2.6926	2.69011	2.68763	2.68514	2.68266	2.68018	2.67769	2.67521	2.67272	2.67024	2.66776	2.66527	2.66279	2.66031	2.65782	2.65534	2.65285	2.65037	2.64789	2.6454	2.64292	2.64044	2.63795	2.63547	2.63298	2.6305	2.62802	2.62553	2.62305	2.62056	2.61808	2.6156	2.61311	2.61063	2.60815	2.60566	2.60318	2.60069	2.59821	2.59573	2.59324	2.59076	2.58827	2.58579	2.58331	2.58082	2.57834	2.57585
C4b	2.70783	2.70531	2.70279	2.70028	2.69776	2.69524	2.69273	2.69021	2.68769	2.68517	2.68266	2.68014	2.67762	2.67511	2.67259	2.67007	2.66755	2.66504	2.66252	2.66	2.65749	2.65497	2.65245	2.64993	2.64742	2.6449	2.64238	2.63986	2.63735	2.63483	2.63231	2.6298	2.62728	2.62476	2.62224	2.61973	2.61721	2.61469	2.61217	2.60966	2.60714	2.60462	2.60211	2.59959	2.59707	2.59455	2.59204	2.58952	2.587
Tagln3	2.7175	2.71495	2.71239	2.70984	2.70729	2.70473	2.70218	2.69963	2.69707	2.69452	2.69196	2.68941	2.68686	2.6843	2.68175	2.6792	2.67664	2.67409	2.67154	2.66898	2.66643	2.66388	2.66132	2.65877	2.65622	2.65366	2.65111	2.64855	2.646	2.64345	2.64089	2.63834	2.63579	2.63323	2.63068	2.62813	2.62557	2.62302	2.62047	2.61791	2.61536	2.61281	2.61025	2.6077	2.60515	2.60259	2.60004	2.59748	2.59493
Atoh8	2.68026	2.6778	2.67534	2.67289	2.67043	2.66797	2.66551	2.66305	2.66059	2.65813	2.65567	2.65321	2.65075	2.64829	2.64583	2.64338	2.64092	2.63846	2.636	2.63354	2.63108	2.62862	2.62616	2.6237	2.62124	2.61878	2.61632	2.61387	2.61141	2.60895	2.60649	2.60403	2.60157	2.59911	2.59665	2.59419	2.59173	2.58927	2.58681	2.58435	2.5819	2.57944	2.57698	2.57452	2.57206	2.5696	2.56714	2.56468	2.56222
Il6st	2.67214	2.66971	2.66727	2.66484	2.6624	2.65997	2.65753	2.6551	2.65266	2.65022	2.64779	2.64535	2.64292	2.64048	2.63805	2.63561	2.63318	2.63074	2.62831	2.62587	2.62344	2.621	2.61856	2.61613	2.61369	2.61126	2.60882	2.60639	2.60395	2.60152	2.59908	2.59665	2.59421	2.59178	2.58934	2.5869	2.58447	2.58203	2.5796	2.57716	2.57473	2.57229	2.56986	2.56742	2.56499	2.56255	2.56012	2.55768	2.55525
Slc38a1	2.6978	2.6953	2.69281	2.69031	2.68782	2.68532	2.68283	2.68033	2.67783	2.67534	2.67284	2.67035	2.66785	2.66536	2.66286	2.66036	2.65787	2.65537	2.65288	2.65038	2.64788	2.64539	2.64289	2.6404	2.6379	2.63541	2.63291	2.63041	2.62792	2.62542	2.62293	2.62043	2.61794	2.61544	2.61294	2.61045	2.60795	2.60546	2.60296	2.60047	2.59797	2.59547	2.59298	2.59048	2.58799	2.58549	2.583	2.5805	2.578
Id1	2.69237	2.68988	2.68739	2.6849	2.68241	2.67992	2.67743	2.67494	2.67245	2.66996	2.66747	2.66498	2.66249	2.66	2.65751	2.65501	2.65252	2.65003	2.64754	2.64505	2.64256	2.64007	2.63758	2.63509	2.6326	2.63011	2.62762	2.62513	2.62264	2.62015	2.61766	2.61517	2.61267	2.61018	2.60769	2.6052	2.60271	2.60022	2.59773	2.59524	2.59275	2.59026	2.58777	2.58528	2.58279	2.5803	2.57781	2.57532	2.57283
Aspg	2.70892	2.70639	2.70386	2.70133	2.6988	2.69628	2.69375	2.69122	2.68869	2.68616	2.68363	2.68111	2.67858	2.67605	2.67352	2.67099	2.66846	2.66593	2.66341	2.66088	2.65835	2.65582	2.65329	2.65076	2.64824	2.64571	2.64318	2.64065	2.63812	2.63559	2.63306	2.63054	2.62801	2.62548	2.62295	2.62042	2.61789	2.61536	2.61284	2.61031	2.60778	2.60525	2.60272	2.60019	2.59766	2.59514	2.59261	2.59008	2.58755
Prune2	2.72757	2.72499	2.72241	2.71983	2.71725	2.71467	2.71209	2.70951	2.70693	2.70435	2.70177	2.69919	2.69661	2.69403	2.69145	2.68886	2.68628	2.6837	2.68112	2.67854	2.67596	2.67338	2.6708	2.66822	2.66564	2.66306	2.66048	2.6579	2.65532	2.65274	2.65016	2.64758	2.645	2.64242	2.63984	2.63726	2.63468	2.6321	2.62952	2.62694	2.62436	2.62177	2.61919	2.61661	2.61403	2.61145	2.60887	2.60629	2.60371
Meg3	2.65533	2.65292	2.65051	2.6481	2.64568	2.64327	2.64086	2.63845	2.63604	2.63363	2.63121	2.6288	2.62639	2.62398	2.62157	2.61916	2.61674	2.61433	2.61192	2.60951	2.6071	2.60469	2.60227	2.59986	2.59745	2.59504	2.59263	2.59022	2.5878	2.58539	2.58298	2.58057	2.57816	2.57575	2.57333	2.57092	2.56851	2.5661	2.56369	2.56128	2.55886	2.55645	2.55404	2.55163	2.54922	2.5468	2.54439	2.54198	2.53957
Nav2	3.00009	2.99682	2.99355	2.99028	2.98701	2.98374	2.98047	2.9772	2.97393	2.97066	2.96739	2.96412	2.96085	2.95758	2.95431	2.95104	2.94776	2.94449	2.94122	2.93795	2.93468	2.93141	2.92814	2.92487	2.9216	2.91833	2.91506	2.91179	2.90852	2.90525	2.90198	2.89871	2.89544	2.89217	2.8889	2.88562	2.88235	2.87908	2.87581	2.87254	2.86927	2.866	2.86273	2.85946	2.85619	2.85292	2.84965	2.84638	2.84311
Id4	2.47251	2.47047	2.46842	2.46638	2.46434	2.4623	2.46026	2.45821	2.45617	2.45413	2.45209	2.45005	2.448	2.44596	2.44392	2.44188	2.43983	2.43779	2.43575	2.43371	2.43167	2.42962	2.42758	2.42554	2.4235	2.42146	2.41941	2.41737	2.41533	2.41329	2.41124	2.4092	2.40716	2.40512	2.40308	2.40103	2.39899	2.39695	2.39491	2.39286	2.39082	2.38878	2.38674	2.3847	2.38265	2.38061	2.37857	2.37653	2.37449
Slc38a2	2.6012	2.59887	2.59653	2.5942	2.59186	2.58953	2.58719	2.58486	2.58252	2.58019	2.57785	2.57552	2.57318	2.57085	2.56851	2.56617	2.56384	2.5615	2.55917	2.55683	2.5545	2.55216	2.54983	2.54749	2.54516	2.54282	2.54049	2.53815	2.53582	2.53348	2.53114	2.52881	2.52647	2.52414	2.5218	2.51947	2.51713	2.5148	2.51246	2.51013	2.50779	2.50546	2.50312	2.50079	2.49845	2.49612	2.49378	2.49145	2.48911
Id3	2.5592	2.55698	2.55476	2.55254	2.55032	2.5481	2.54588	2.54366	2.54144	2.53922	2.537	2.53478	2.53256	2.53033	2.52811	2.52589	2.52367	2.52145	2.51923	2.51701	2.51479	2.51257	2.51035	2.50813	2.50591	2.50369	2.50147	2.49924	2.49702	2.4948	2.49258	2.49036	2.48814	2.48592	2.4837	2.48148	2.47926	2.47704	2.47482	2.4726	2.47038	2.46816	2.46593	2.46371	2.46149	2.45927	2.45705	2.45483	2.45261
Hes5	-2.6911	-2.68862	-2.68614	-2.68367	-2.68119	-2.67871	-2.67624	-2.67376	-2.67128	-2.66881	-2.66633	-2.66385	-2.66138	-2.6589	-2.65642	-2.65395	-2.65147	-2.64899	-2.64652	-2.64404	-2.64156	-2.63909	-2.63661	-2.63413	-2.63166	-2.62918	-2.6267	-2.62423	-2.62175	-2.61927	-2.6168	-2.61432	-2.61184	-2.60937	-2.60689	-2.60441	-2.60194	-2.59946	-2.59698	-2.59451	-2.59203	-2.58955	-2.58708	-2.5846	-2.58212	-2.57965	-2.57717	-2.57469	-2.57222
Slc1a3	-2.48595	-2.48391	-2.48186	-2.47981	-2.47776	-2.47572	-2.47367	-2.47162	-2.46957	-2.46752	-2.46548	-2.46343	-2.46138	-2.45933	-2.45729	-2.45524	-2.45319	-2.45114	-2.44909	-2.44705	-2.445	-2.44295	-2.4409	-2.43886	-2.43681	-2.43476	-2.43271	-2.43066	-2.42862	-2.42657	-2.42452	-2.42247	-2.42043	-2.41838	-2.41633	-2.41428	-2.41224	-2.41019	-2.40814	-2.40609	-2.40404	-2.402	-2.39995	-2.3979	-2.39585	-2.39381	-2.39176	-2.38971	-2.38766
Grk3	-2.44013	-2.43816	-2.43619	-2.43422	-2.43225	-2.43028	-2.42831	-2.42634	-2.42437	-2.4224	-2.42043	-2.41846	-2.41649	-2.41452	-2.41255	-2.41057	-2.4086	-2.40663	-2.40466	-2.40269	-2.40072	-2.39875	-2.39678	-2.39481	-2.39284	-2.39087	-2.3889	-2.38693	-2.38496	-2.38299	-2.38102	-2.37905	-2.37708	-2.37511	-2.37314	-2.37117	-2.3692	-2.36723	-2.36526	-2.36329	-2.36132	-2.35935	-2.35738	-2.35541	-2.35344	-2.35147	-2.3495	-2.34753	-2.34556
Gm3764	-2.23053	-2.22896	-2.2274	-2.22584	-2.22427	-2.22271	-2.22115	-2.21958	-2.21802	-2.21645	-2.21489	-2.21333	-2.21176	-2.2102	-2.20863	-2.20707	-2.20551	-2.20394	-2.20238	-2.20081	-2.19925	-2.19769	-2.19612	-2.19456	-2.193	-2.19143	-2.18987	-2.1883	-2.18674	-2.18518	-2.18361	-2.18205	-2.18048	-2.17892	-2.17736	-2.17579	-2.17423	-2.17267	-2.1711	-2.16954	-2.16797	-2.16641	-2.16485	-2.16328	-2.16172	-2.16015	-2.15859	-2.15703	-2.15546
Gria2	-2.12618	-2.1248	-2.12342	-2.12204	-2.12067	-2.11929	-2.11791	-2.11653	-2.11515	-2.11377	-2.1124	-2.11102	-2.10964	-2.10826	-2.10688	-2.1055	-2.10413	-2.10275	-2.10137	-2.09999	-2.09861	-2.09724	-2.09586	-2.09448	-2.0931	-2.09172	-2.09034	-2.08897	-2.08759	-2.08621	-2.08483	-2.08345	-2.08207	-2.0807	-2.07932	-2.07794	-2.07656	-2.07518	-2.07381	-2.07243	-2.07105	-2.06967	-2.06829	-2.06691	-2.06554	-2.06416	-2.06278	-2.0614	-2.06002
Nwd1	-2.1476	-2.14619	-2.14479	-2.14338	-2.14197	-2.14056	-2.13916	-2.13775	-2.13634	-2.13494	-2.13353	-2.13212	-2.13071	-2.12931	-2.1279	-2.12649	-2.12509	-2.12368	-2.12227	-2.12086	-2.11946	-2.11805	-2.11664	-2.11524	-2.11383	-2.11242	-2.11101	-2.10961	-2.1082	-2.10679	-2.10539	-2.10398	-2.10257	-2.10116	-2.09976	-2.09835	-2.09694	-2.09554	-2.09413	-2.09272	-2.09131	-2.08991	-2.0885	-2.08709	-2.08569	-2.08428	-2.08287	-2.08146	-2.08006
Ptprz1	-2.1385	-2.13706	-2.13562	-2.13418	-2.13273	-2.13129	-2.12985	-2.12841	-2.12697	-2.12553	-2.12409	-2.12265	-2.12121	-2.11977	-2.11833	-2.11688	-2.11544	-2.114	-2.11256	-2.11112	-2.10968	-2.10824	-2.1068	-2.10536	-2.10392	-2.10248	-2.10103	-2.09959	-2.09815	-2.09671	-2.09527	-2.09383	-2.09239	-2.09095	-2.08951	-2.08807	-2.08663	-2.08519	-2.08374	-2.0823	-2.08086	-2.07942	-2.07798	-2.07654	-2.0751	-2.07366	-2.07222	-2.07078	-2.06934
Slc7a10	-2.14378	-2.14225	-2.14073	-2.1392	-2.13767	-2.13614	-2.13462	-2.13309	-2.13156	-2.13003	-2.12851	-2.12698	-2.12545	-2.12392	-2.1224	-2.12087	-2.11934	-2.11781	-2.11629	-2.11476	-2.11323	-2.11171	-2.11018	-2.10865	-2.10712	-2.1056	-2.10407	-2.10254	-2.10101	-2.09949	-2.09796	-2.09643	-2.0949	-2.09338	-2.09185	-2.09032	-2.08879	-2.08727	-2.08574	-2.08421	-2.08268	-2.08116	-2.07963	-2.0781	-2.07657	-2.07505	-2.07352	-2.07199	-2.07046
Plcb1	-1.7161	-1.7152	-1.71431	-1.71341	-1.71251	-1.71161	-1.71071	-1.70981	-1.70892	-1.70802	-1.70712	-1.70622	-1.70532	-1.70443	-1.70353	-1.70263	-1.70173	-1.70083	-1.69993	-1.69904	-1.69814	-1.69724	-1.69634	-1.69544	-1.69455	-1.69365	-1.69275	-1.69185	-1.69095	-1.69005	-1.68916	-1.68826	-1.68736	-1.68646	-1.68556	-1.68467	-1.68377	-1.68287	-1.68197	-1.68107	-1.68017	-1.67928	-1.67838	-1.67748	-1.67658	-1.67568	-1.67479	-1.67389	-1.67299
Etnppl	-1.62359	-1.62281	-1.62204	-1.62126	-1.62048	-1.61971	-1.61893	-1.61815	-1.61738	-1.6166	-1.61582	-1.61504	-1.61427	-1.61349	-1.61271	-1.61194	-1.61116	-1.61038	-1.60961	-1.60883	-1.60805	-1.60727	-1.6065	-1.60572	-1.60494	-1.60417	-1.60339	-1.60261	-1.60184	-1.60106	-1.60028	-1.59951	-1.59873	-1.59795	-1.59717	-1.5964	-1.59562	-1.59484	-1.59407	-1.59329	-1.59251	-1.59174	-1.59096	-1.59018	-1.58941	-1.58863	-1.58785	-1.58707	-1.5863
Abhd14b	-1.73605	-1.73513	-1.7342	-1.73327	-1.73234	-1.73142	-1.73049	-1.72956	-1.72864	-1.72771	-1.72678	-1.72586	-1.72493	-1.724	-1.72308	-1.72215	-1.72122	-1.7203	-1.71937	-1.71844	-1.71752	-1.71659	-1.71566	-1.71474	-1.71381	-1.71288	-1.71196	-1.71103	-1.7101	-1.70918	-1.70825	-1.70732	-1.7064	-1.70547	-1.70454	-1.70362	-1.70269	-1.70176	-1.70084	-1.69991	-1.69898	-1.69806	-1.69713	-1.6962	-1.69528	-1.69435	-1.69342	-1.6925	-1.69157
A330076C08Rik	-1.885	-1.88392	-1.88283	-1.88175	-1.88067	-1.87958	-1.8785	-1.87742	-1.87633	-1.87525	-1.87417	-1.87308	-1.872	-1.87092	-1.86983	-1.86875	-1.86766	-1.86658	-1.8655	-1.86441	-1.86333	-1.86225	-1.86116	-1.86008	-1.859	-1.85791	-1.85683	-1.85575	-1.85466	-1.85358	-1.8525	-1.85141	-1.85033	-1.84925	-1.84816	-1.84708	-1.846	-1.84491	-1.84383	-1.84275	-1.84166	-1.84058	-1.8395	-1.83841	-1.83733	-1.83625	-1.83516	-1.83408	-1.833
Slc1a2	-1.82681	-1.82575	-1.82469	-1.82363	-1.82257	-1.82152	-1.82046	-1.8194	-1.81834	-1.81728	-1.81623	-1.81517	-1.81411	-1.81305	-1.81199	-1.81094	-1.80988	-1.80882	-1.80776	-1.8067	-1.80565	-1.80459	-1.80353	-1.80247	-1.80142	-1.80036	-1.7993	-1.79824	-1.79718	-1.79613	-1.79507	-1.79401	-1.79295	-1.79189	-1.79084	-1.78978	-1.78872	-1.78766	-1.7866	-1.78555	-1.78449	-1.78343	-1.78237	-1.78132	-1.78026	-1.7792	-1.77814	-1.77708	-1.77603
Atp1a2	-1.89808	-1.89695	-1.89583	-1.89471	-1.89358	-1.89246	-1.89134	-1.89022	-1.88909	-1.88797	-1.88685	-1.88572	-1.8846	-1.88348	-1.88236	-1.88123	-1.88011	-1.87899	-1.87786	-1.87674	-1.87562	-1.8745	-1.87337	-1.87225	-1.87113	-1.87	-1.86888	-1.86776	-1.86664	-1.86551	-1.86439	-1.86327	-1.86214	-1.86102	-1.8599	-1.85878	-1.85765	-1.85653	-1.85541	-1.85428	-1.85316	-1.85204	-1.85092	-1.84979	-1.84867	-1.84755	-1.84642	-1.8453	-1.84418
Gpr37l1	-1.36984	-1.36917	-1.36851	-1.36784	-1.36717	-1.36651	-1.36584	-1.36518	-1.36451	-1.36385	-1.36318	-1.36252	-1.36185	-1.36118	-1.36052	-1.35985	-1.35919	-1.35852	-1.35786	-1.35719	-1.35653	-1.35586	-1.35519	-1.35453	-1.35386	-1.3532	-1.35253	-1.35187	-1.3512	-1.35054	-1.34987	-1.34921	-1.34854	-1.34787	-1.34721	-1.34654	-1.34588	-1.34521	-1.34455	-1.34388	-1.34322	-1.34255	-1.34189	-1.34122	-1.34055	-1.33989	-1.33922	-1.33856	-1.33789
Slc6a11	-1.68727	-1.68613	-1.685	-1.68386	-1.68272	-1.68158	-1.68045	-1.67931	-1.67817	-1.67704	-1.6759	-1.67476	-1.67362	-1.67249	-1.67135	-1.67021	-1.66907	-1.66794	-1.6668	-1.66566	-1.66453	-1.66339	-1.66225	-1.66111	-1.65998	-1.65884	-1.6577	-1.65657	-1.65543	-1.65429	-1.65315	-1.65202	-1.65088	-1.64974	-1.64861	-1.64747	-1.64633	-1.64519	-1.64406	-1.64292	-1.64178	-1.64065	-1.63951	-1.63837	-1.63723	-1.6361	-1.63496	-1.63382	-1.63269
Pla2g7	-1.81349	-1.8123	-1.81111	-1.80992	-1.80873	-1.80754	-1.80635	-1.80516	-1.80397	-1.80278	-1.80159	-1.8004	-1.79921	-1.79802	-1.79683	-1.79564	-1.79445	-1.79326	-1.79207	-1.79088	-1.78969	-1.7885	-1.78731	-1.78612	-1.78493	-1.78374	-1.78255	-1.78136	-1.78017	-1.77898	-1.77779	-1.7766	-1.77541	-1.77422	-1.77303	-1.77184	-1.77065	-1.76946	-1.76827	-1.76708	-1.76589	-1.7647	-1.76351	-1.76232	-1.76113	-1.75994	-1.75875	-1.75756	-1.75637
Plpp3	-1.99567	-1.99418	-1.99269	-1.9912	-1.98971	-1.98822	-1.98674	-1.98525	-1.98376	-1.98227	-1.98078	-1.97929	-1.9778	-1.97631	-1.97482	-1.97334	-1.97185	-1.97036	-1.96887	-1.96738	-1.96589	-1.9644	-1.96291	-1.96142	-1.95994	-1.95845	-1.95696	-1.95547	-1.95398	-1.95249	-1.951	-1.94951	-1.94802	-1.94654	-1.94505	-1.94356	-1.94207	-1.94058	-1.93909	-1.9376	-1.93611	-1.93462	-1.93314	-1.93165	-1.93016	-1.92867	-1.92718	-1.92569	-1.9242
Htra1	-1.70776	-1.70681	-1.70586	-1.7049	-1.70395	-1.70299	-1.70204	-1.70109	-1.70013	-1.69918	-1.69822	-1.69727	-1.69632	-1.69536	-1.69441	-1.69345	-1.6925	-1.69155	-1.69059	-1.68964	-1.68868	-1.68773	-1.68678	-1.68582	-1.68487	-1.68391	-1.68296	-1.68201	-1.68105	-1.6801	-1.67914	-1.67819	-1.67724	-1.67628	-1.67533	-1.67437	-1.67342	-1.67247	-1.67151	-1.67056	-1.6696	-1.66865	-1.6677	-1.66674	-1.66579	-1.66484	-1.66388	-1.66293	-1.66197
Cst3	-2.27709	-2.27488	-2.27267	-2.27046	-2.26825	-2.26604	-2.26383	-2.26162	-2.25941	-2.2572	-2.25499	-2.25278	-2.25057	-2.24836	-2.24615	-2.24394	-2.24173	-2.23952	-2.23731	-2.2351	-2.23289	-2.23068	-2.22847	-2.22626	-2.22405	-2.22184	-2.21963	-2.21742	-2.21521	-2.213	-2.21079	-2.20858	-2.20637	-2.20416	-2.20195	-2.19974	-2.19754	-2.19533	-2.19312	-2.19091	-2.1887	-2.18649	-2.18428	-2.18207	-2.17986	-2.17765	-2.17544	-2.17323	-2.17102
Sparcl1	-0.174912	-0.175121	-0.175329	-0.175538	-0.175746	-0.175954	-0.176163	-0.176371	-0.17658	-0.176788	-0.176996	-0.177205	-0.177413	-0.177622	-0.17783	-0.178038	-0.178247	-0.178455	-0.178664	-0.178872	-0.17908	-0.179289	-0.179497	-0.179706	-0.179914	-0.180123	-0.180331	-0.180539	-0.180748	-0.180956	-0.181165	-0.181373	-0.181582	-0.18179	-0.181999	-0.182207	-0.182416	-0.182624	-0.182833	-0.183041	-0.18325	-0.183458	-0.183667	-0.183875	-0.184084	-0.184293	-0.184501	-0.18471	-0.184918
Apoe	-0.98664	-0.986094	-0.985548	-0.985002	-0.984455	-0.983909	-0.983363	-0.982816	-0.98227	-0.981724	-0.981178	-0.980631	-0.980085	-0.979539	-0.978992	-0.978446	-0.9779	-0.977354	-0.976807	-0.976261	-0.975715	-0.975169	-0.974622	-0.974076	-0.97353	-0.972984	-0.972437	-0.971891	-0.971345	-0.970799	-0.970252	-0.969706	-0.96916	-0.968614	-0.968068	-0.967521	-0.966975	-0.966429	-0.965883	-0.965337	-0.964791	-0.964245	-0.963698	-0.963152	-0.962606	-0.96206	-0.961514	-0.960968	-0.960422
Cd81	-1.1234	-1.1224	-1.12141	-1.12041	-1.11942	-1.11843	-1.11743	-1.11644	-1.11544	-1.11445	-1.11345	-1.11246	-1.11146	-1.11047	-1.10947	-1.10848	-1.10748	-1.10649	-1.10549	-1.1045	-1.1035	-1.10251	-1.10151	-1.10052	-1.09953	-1.09853	-1.09754	-1.09654	-1.09555	-1.09455	-1.09356	-1.09256	-1.09157	-1.09057	-1.08958	-1.08858	-1.08759	-1.08659	-1.0856	-1.0846	-1.08361	-1.08262	-1.08162	-1.08063	-1.07963	-1.07864	-1.07764	-1.07665	-1.07565
Malat1	-0.409645	-0.410699	-0.411753	-0.412807	-0.413861	-0.414916	-0.41597	-0.417024	-0.418078	-0.419132	-0.420186	-0.42124	-0.422294	-0.423349	-0.424403	-0.425457	-0.426511	-0.427565	-0.428619	-0.429673	-0.430727	-0.431781	-0.432836	-0.43389	-0.434944	-0.435998	-0.437052	-0.438106	-0.43916	-0.440215	-0.441269	-0.442323	-0.443377	-0.444431	-0.445485	-0.44654	-0.447594	-0.448648	-0.449702	-0.450756	-0.45181	-0.452865	-0.453919	-0.454973	-0.456027	-0.457081	-0.458135	-0.45919	-0.460244
[truncated: 3,676 more columns]
