# Supplementary material for: Maternal dietary fat during lactation shapes single nucleus transcriptomic profile of postnatal offspring hypothalamus in a sexually dimorphic manner in mice
Source: Nat Commun. 2024 Mar 16;15:2382. doi: 10.1038/s41467-024-46589-x (PMC10944494; doi:10.1038/s41467-024-46589-x)
Supplement: Supplementary file 9 — Supplementary Data 6 [file 41467_2024_46589_MOESM9_ESM.xlsx]

## Sheet: fHFD
source	target	ligand	receptor	prob	pval	interaction_name	interaction_name_2	pathway_name	annotation	evidence
1	Col11a1	Endothelial cells	Pdgfa	Pdgfrb	2.22053e-07	0	PDGFA_PDGFRB	Pdgfa - Pdgfrb	PDGF	Secreted Signaling	PMID: 15207812
2	Coro6/Trh	Endothelial cells	Pdgfa	Pdgfrb	1.55643e-07	0	PDGFA_PDGFRB	Pdgfa - Pdgfrb	PDGF	Secreted Signaling	PMID: 15207812
3	Ebf3/Synpr	Endothelial cells	Pdgfa	Pdgfrb	2.74805e-07	0	PDGFA_PDGFRB	Pdgfa - Pdgfrb	PDGF	Secreted Signaling	PMID: 15207812
4	Gad2/Slc32a1	Endothelial cells	Pdgfa	Pdgfrb	6.82278e-07	0	PDGFA_PDGFRB	Pdgfa - Pdgfrb	PDGF	Secreted Signaling	PMID: 15207812
5	Gal/Gad2/Slc32a1	Endothelial cells	Pdgfa	Pdgfrb	9.36733e-08	0	PDGFA_PDGFRB	Pdgfa - Pdgfrb	PDGF	Secreted Signaling	PMID: 15207812
6	Hcrt	Endothelial cells	Pdgfa	Pdgfrb	5.55888e-08	0	PDGFA_PDGFRB	Pdgfa - Pdgfrb	PDGF	Secreted Signaling	PMID: 15207812
7	Nr5a1	Endothelial cells	Pdgfa	Pdgfrb	4.66134e-07	0	PDGFA_PDGFRB	Pdgfa - Pdgfrb	PDGF	Secreted Signaling	PMID: 15207812
8	Oxt	Endothelial cells	Pdgfa	Pdgfrb	1.87127e-08	0	PDGFA_PDGFRB	Pdgfa - Pdgfrb	PDGF	Secreted Signaling	PMID: 15207812
9	Synpr	Endothelial cells	Pdgfa	Pdgfrb	2.50269e-07	0	PDGFA_PDGFRB	Pdgfa - Pdgfrb	PDGF	Secreted Signaling	PMID: 15207812
10	Tac1/Foxp2	Endothelial cells	Pdgfa	Pdgfrb	1.03138e-07	0	PDGFA_PDGFRB	Pdgfa - Pdgfrb	PDGF	Secreted Signaling	PMID: 15207812
11	Tcf4/Nr4a2	Endothelial cells	Pdgfa	Pdgfrb	4.54513e-08	0	PDGFA_PDGFRB	Pdgfa - Pdgfrb	PDGF	Secreted Signaling	PMID: 15207812
12	Trh/Tac1/Bdnf	Endothelial cells	Pdgfa	Pdgfrb	1.48489e-07	0	PDGFA_PDGFRB	Pdgfa - Pdgfrb	PDGF	Secreted Signaling	PMID: 15207812
13	unassigned	Endothelial cells	Pdgfa	Pdgfrb	2.976e-07	0	PDGFA_PDGFRB	Pdgfa - Pdgfrb	PDGF	Secreted Signaling	PMID: 15207812
14	Endothelial cells	Endothelial cells	Pdgfb	Pdgfrb	5.50433e-08	0	PDGFB_PDGFRB	Pdgfb - Pdgfrb	PDGF	Secreted Signaling	PMID: 15207812
15	Hdc	Endothelial cells	Vegfa	Flt1	4.30276e-07	0	VEGFA_VEGFR1	Vegfa - Vegfr1	VEGF	Secreted Signaling	KEGG: mmu04370; PMID: 16633338
16	Lhx1	Endothelial cells	Vegfa	Flt1	4.88292e-06	0	VEGFA_VEGFR1	Vegfa - Vegfr1	VEGF	Secreted Signaling	KEGG: mmu04370; PMID: 16633338
17	Lhx1/Coro6	Endothelial cells	Vegfa	Flt1	3.92847e-06	0	VEGFA_VEGFR1	Vegfa - Vegfr1	VEGF	Secreted Signaling	KEGG: mmu04370; PMID: 16633338
18	Pmch/Cartpt	Endothelial cells	Vegfa	Flt1	5.7904e-07	0	VEGFA_VEGFR1	Vegfa - Vegfr1	VEGF	Secreted Signaling	KEGG: mmu04370; PMID: 16633338
19	Hdc	Endothelial cells	Vegfa	Kdr	8.70921e-08	0	VEGFA_VEGFR2	Vegfa - Vegfr2	VEGF	Secreted Signaling	KEGG: mmu04370; PMID: 16633338
20	Lhx1	Endothelial cells	Vegfa	Kdr	9.97144e-07	0	VEGFA_VEGFR2	Vegfa - Vegfr2	VEGF	Secreted Signaling	KEGG: mmu04370; PMID: 16633338
21	Lhx1/Coro6	Endothelial cells	Vegfa	Kdr	8.13755e-07	0	VEGFA_VEGFR2	Vegfa - Vegfr2	VEGF	Secreted Signaling	KEGG: mmu04370; PMID: 16633338
22	Pmch/Cartpt	Endothelial cells	Vegfa	Kdr	1.19356e-07	0	VEGFA_VEGFR2	Vegfa - Vegfr2	VEGF	Secreted Signaling	KEGG: mmu04370; PMID: 16633338
23	Interneurons	Endothelial cells	Vegfd	Kdr	1.79741e-07	0	VEGFD_VEGFR2	Vegfd - Vegfr2	VEGF	Secreted Signaling	KEGG: mmu04370; PMID: 16633338
24	Hdc	Endothelial cells	Vegfa	FLT1_KDR	1.99501e-07	0	VEGFA_VEGFR1R2	Vegfa - Vegfr1r2	VEGF	Secreted Signaling	PMID: 16633338
25	Lhx1	Endothelial cells	Vegfa	FLT1_KDR	2.27751e-06	0	VEGFA_VEGFR1R2	Vegfa - Vegfr1r2	VEGF	Secreted Signaling	PMID: 16633338
26	Lhx1/Coro6	Endothelial cells	Vegfa	FLT1_KDR	1.84989e-06	0	VEGFA_VEGFR1R2	Vegfa - Vegfr1r2	VEGF	Secreted Signaling	PMID: 16633338
27	Pmch/Cartpt	Endothelial cells	Vegfa	FLT1_KDR	2.71773e-07	0	VEGFA_VEGFR1R2	Vegfa - Vegfr1r2	VEGF	Secreted Signaling	PMID: 16633338
28	Pmch/Cartpt	Endothelial cells	Igf1	Igf1r	5.1513e-07	0	IGF1_IGF1R	Igf1 - Igf1r	IGF	Secreted Signaling	PMID: 14604834
29	Pmch/Cartpt	Oxt	Igf1	Igf1r	3.41163e-08	0	IGF1_IGF1R	Igf1 - Igf1r	IGF	Secreted Signaling	PMID: 14604834
30	Pmch/Cartpt	Pmch/Cartpt	Igf1	Igf1r	4.04635e-08	0	IGF1_IGF1R	Igf1 - Igf1r	IGF	Secreted Signaling	PMID: 14604834
31	Pmch/Cartpt	Tcf4/Nr4a2	Igf1	Igf1r	1.08319e-07	0	IGF1_IGF1R	Igf1 - Igf1r	IGF	Secreted Signaling	PMID: 14604834
32	Endothelial cells	Endothelial cells	Apln	Aplnr	1.57119e-08	0	APLN_APLNR	Apln - Aplnr	APELIN	Secreted Signaling	KEGG: mmu04371
33	Endothelial cells	Endothelial cells	Nampt	Insr	2.24393e-07	0	NAMPT_INSR	Nampt - Insr	VISFATIN	Secreted Signaling	PMID: 28490838
34	AgRP	AgRP	Ptn	Ptprz1	1.19973e-05	0.03	PTN_PTPRZ1	Ptn - Ptprz1	PTN	Secreted Signaling	PMID: 28356350; PMID: 25620911
35	Astrocytes	AgRP	Ptn	Ptprz1	0.000135138	0	PTN_PTPRZ1	Ptn - Ptprz1	PTN	Secreted Signaling	PMID: 28356350; PMID: 25620911
36	Avp	AgRP	Ptn	Ptprz1	1.46787e-05	0.01	PTN_PTPRZ1	Ptn - Ptprz1	PTN	Secreted Signaling	PMID: 28356350; PMID: 25620911
37	Avp/Rorb	AgRP	Ptn	Ptprz1	1.0892e-05	0.02	PTN_PTPRZ1	Ptn - Ptprz1	PTN	Secreted Signaling	PMID: 28356350; PMID: 25620911
38	Col11a1	AgRP	Ptn	Ptprz1	2.22876e-05	0.02	PTN_PTPRZ1	Ptn - Ptprz1	PTN	Secreted Signaling	PMID: 28356350; PMID: 25620911
39	Col25a1/Six3	AgRP	Ptn	Ptprz1	1.07609e-05	0.02	PTN_PTPRZ1	Ptn - Ptprz1	PTN	Secreted Signaling	PMID: 28356350; PMID: 25620911
40	Coro6	AgRP	Ptn	Ptprz1	2.06842e-05	0.02	PTN_PTPRZ1	Ptn - Ptprz1	PTN	Secreted Signaling	PMID: 28356350; PMID: 25620911
41	Coro6/Trh	AgRP	Ptn	Ptprz1	1.59233e-05	0.03	PTN_PTPRZ1	Ptn - Ptprz1	PTN	Secreted Signaling	PMID: 28356350; PMID: 25620911
42	Ebf3/Synpr	AgRP	Ptn	Ptprz1	3.10478e-05	0.03	PTN_PTPRZ1	Ptn - Ptprz1	PTN	Secreted Signaling	PMID: 28356350; PMID: 25620911
43	Endothelial cells	AgRP	Ptn	Ptprz1	6.85541e-06	0	PTN_PTPRZ1	Ptn - Ptprz1	PTN	Secreted Signaling	PMID: 28356350; PMID: 25620911
44	Gad2/Slc32a1	AgRP	Ptn	Ptprz1	9.66146e-05	0.01	PTN_PTPRZ1	Ptn - Ptprz1	PTN	Secreted Signaling	PMID: 28356350; PMID: 25620911
45	Gal/Gad2/Slc32a1	AgRP	Ptn	Ptprz1	2.18532e-05	0	PTN_PTPRZ1	Ptn - Ptprz1	PTN	Secreted Signaling	PMID: 28356350; PMID: 25620911
46	Hcrt	AgRP	Ptn	Ptprz1	4.2812e-06	0	PTN_PTPRZ1	Ptn - Ptprz1	PTN	Secreted Signaling	PMID: 28356350; PMID: 25620911
47	Hdc	AgRP	Ptn	Ptprz1	4.93167e-06	0.03	PTN_PTPRZ1	Ptn - Ptprz1	PTN	Secreted Signaling	PMID: 28356350; PMID: 25620911
48	Lhx1	AgRP	Ptn	Ptprz1	3.58506e-05	0.03	PTN_PTPRZ1	Ptn - Ptprz1	PTN	Secreted Signaling	PMID: 28356350; PMID: 25620911
49	Microglial/Macrophages	AgRP	Ptn	Ptprz1	9.89449e-06	0.03	PTN_PTPRZ1	Ptn - Ptprz1	PTN	Secreted Signaling	PMID: 28356350; PMID: 25620911
50	Npw	AgRP	Ptn	Ptprz1	4.10567e-06	0.01	PTN_PTPRZ1	Ptn - Ptprz1	PTN	Secreted Signaling	PMID: 28356350; PMID: 25620911
51	Oligodendrocytes	AgRP	Ptn	Ptprz1	0.000113335	0	PTN_PTPRZ1	Ptn - Ptprz1	PTN	Secreted Signaling	PMID: 28356350; PMID: 25620911
52	POMC	AgRP	Ptn	Ptprz1	6.5113e-06	0.02	PTN_PTPRZ1	Ptn - Ptprz1	PTN	Secreted Signaling	PMID: 28356350; PMID: 25620911
53	Sst	AgRP	Ptn	Ptprz1	2.48475e-05	0.03	PTN_PTPRZ1	Ptn - Ptprz1	PTN	Secreted Signaling	PMID: 28356350; PMID: 25620911
54	Stromal cells	AgRP	Ptn	Ptprz1	8.70335e-05	0	PTN_PTPRZ1	Ptn - Ptprz1	PTN	Secreted Signaling	PMID: 28356350; PMID: 25620911
55	Synpr	AgRP	Ptn	Ptprz1	2.90886e-05	0.01	PTN_PTPRZ1	Ptn - Ptprz1	PTN	Secreted Signaling	PMID: 28356350; PMID: 25620911
56	Tac2-1	AgRP	Ptn	Ptprz1	3.62813e-06	0.03	PTN_PTPRZ1	Ptn - Ptprz1	PTN	Secreted Signaling	PMID: 28356350; PMID: 25620911
57	Tanycytes	AgRP	Ptn	Ptprz1	7.07735e-05	0	PTN_PTPRZ1	Ptn - Ptprz1	PTN	Secreted Signaling	PMID: 28356350; PMID: 25620911
58	Tcf4/Nr4a2	AgRP	Ptn	Ptprz1	4.03972e-06	0.03	PTN_PTPRZ1	Ptn - Ptprz1	PTN	Secreted Signaling	PMID: 28356350; PMID: 25620911
59	Trh/Tac1/Bdnf	AgRP	Ptn	Ptprz1	1.75255e-05	0.02	PTN_PTPRZ1	Ptn - Ptprz1	PTN	Secreted Signaling	PMID: 28356350; PMID: 25620911
60	unassigned	AgRP	Ptn	Ptprz1	4.63719e-05	0.01	PTN_PTPRZ1	Ptn - Ptprz1	PTN	Secreted Signaling	PMID: 28356350; PMID: 25620911
61	Vip/Vipr2	AgRP	Ptn	Ptprz1	1.4436e-05	0	PTN_PTPRZ1	Ptn - Ptprz1	PTN	Secreted Signaling	PMID: 28356350; PMID: 25620911
62	AgRP	Astrocytes	Ptn	Ptprz1	0.000112805	0	PTN_PTPRZ1	Ptn - Ptprz1	PTN	Secreted Signaling	PMID: 28356350; PMID: 25620911
63	Astrocytes	Astrocytes	Ptn	Ptprz1	0.00124481	0	PTN_PTPRZ1	Ptn - Ptprz1	PTN	Secreted Signaling	PMID: 28356350; PMID: 25620911
64	Avp	Astrocytes	Ptn	Ptprz1	0.000136827	0	PTN_PTPRZ1	Ptn - Ptprz1	PTN	Secreted Signaling	PMID: 28356350; PMID: 25620911
65	Avp/Rorb	Astrocytes	Ptn	Ptprz1	0.000101615	0	PTN_PTPRZ1	Ptn - Ptprz1	PTN	Secreted Signaling	PMID: 28356350; PMID: 25620911
66	B cells	Astrocytes	Ptn	Ptprz1	1.58015e-05	0	PTN_PTPRZ1	Ptn - Ptprz1	PTN	Secreted Signaling	PMID: 28356350; PMID: 25620911
67	Col11a1	Astrocytes	Ptn	Ptprz1	0.000207971	0	PTN_PTPRZ1	Ptn - Ptprz1	PTN	Secreted Signaling	PMID: 28356350; PMID: 25620911
68	Col25a1/Six3	Astrocytes	Ptn	Ptprz1	0.000100612	0	PTN_PTPRZ1	Ptn - Ptprz1	PTN	Secreted Signaling	PMID: 28356350; PMID: 25620911
69	Coro6	Astrocytes	Ptn	Ptprz1	0.000193506	0	PTN_PTPRZ1	Ptn - Ptprz1	PTN	Secreted Signaling	PMID: 28356350; PMID: 25620911
70	Coro6/Trh	Astrocytes	Ptn	Ptprz1	0.000149653	0	PTN_PTPRZ1	Ptn - Ptprz1	PTN	Secreted Signaling	PMID: 28356350; PMID: 25620911
71	Ebf3/Synpr	Astrocytes	Ptn	Ptprz1	0.000290716	0	PTN_PTPRZ1	Ptn - Ptprz1	PTN	Secreted Signaling	PMID: 28356350; PMID: 25620911
72	Endothelial cells	Astrocytes	Ptn	Ptprz1	6.3023e-05	0	PTN_PTPRZ1	Ptn - Ptprz1	PTN	Secreted Signaling	PMID: 28356350; PMID: 25620911
73	Gad2/Slc32a1	Astrocytes	Ptn	Ptprz1	0.000901301	0	PTN_PTPRZ1	Ptn - Ptprz1	PTN	Secreted Signaling	PMID: 28356350; PMID: 25620911
74	Gal	Astrocytes	Ptn	Ptprz1	0.000176298	0	PTN_PTPRZ1	Ptn - Ptprz1	PTN	Secreted Signaling	PMID: 28356350; PMID: 25620911
75	Gal/Gad2/Slc32a1	Astrocytes	Ptn	Ptprz1	0.000204252	0	PTN_PTPRZ1	Ptn - Ptprz1	PTN	Secreted Signaling	PMID: 28356350; PMID: 25620911
76	Gal/Ghrh	Astrocytes	Ptn	Ptprz1	0.000110635	0	PTN_PTPRZ1	Ptn - Ptprz1	PTN	Secreted Signaling	PMID: 28356350; PMID: 25620911
77	Hcrt	Astrocytes	Ptn	Ptprz1	4.00347e-05	0	PTN_PTPRZ1	Ptn - Ptprz1	PTN	Secreted Signaling	PMID: 28356350; PMID: 25620911
78	Hdc	Astrocytes	Ptn	Ptprz1	4.65474e-05	0	PTN_PTPRZ1	Ptn - Ptprz1	PTN	Secreted Signaling	PMID: 28356350; PMID: 25620911
79	Interneurons	Astrocytes	Ptn	Ptprz1	1.32157e-05	0	PTN_PTPRZ1	Ptn - Ptprz1	PTN	Secreted Signaling	PMID: 28356350; PMID: 25620911
80	Lhx1	Astrocytes	Ptn	Ptprz1	0.000336434	0	PTN_PTPRZ1	Ptn - Ptprz1	PTN	Secreted Signaling	PMID: 28356350; PMID: 25620911
81	Lhx1/Coro6	Astrocytes	Ptn	Ptprz1	6.73309e-05	0	PTN_PTPRZ1	Ptn - Ptprz1	PTN	Secreted Signaling	PMID: 28356350; PMID: 25620911
82	Microglial/Macrophages	Astrocytes	Ptn	Ptprz1	9.36425e-05	0	PTN_PTPRZ1	Ptn - Ptprz1	PTN	Secreted Signaling	PMID: 28356350; PMID: 25620911
83	Npw	Astrocytes	Ptn	Ptprz1	3.83174e-05	0	PTN_PTPRZ1	Ptn - Ptprz1	PTN	Secreted Signaling	PMID: 28356350; PMID: 25620911
84	Nr5a1	Astrocytes	Ptn	Ptprz1	0.000201549	0	PTN_PTPRZ1	Ptn - Ptprz1	PTN	Secreted Signaling	PMID: 28356350; PMID: 25620911
85	Oligodendrocytes	Astrocytes	Ptn	Ptprz1	0.00104437	0	PTN_PTPRZ1	Ptn - Ptprz1	PTN	Secreted Signaling	PMID: 28356350; PMID: 25620911
86	POMC	Astrocytes	Ptn	Ptprz1	6.09118e-05	0	PTN_PTPRZ1	Ptn - Ptprz1	PTN	Secreted Signaling	PMID: 28356350; PMID: 25620911
87	Sst	Astrocytes	Ptn	Ptprz1	0.000233109	0	PTN_PTPRZ1	Ptn - Ptprz1	PTN	Secreted Signaling	PMID: 28356350; PMID: 25620911
88	Stromal cells	Astrocytes	Ptn	Ptprz1	0.000799678	0	PTN_PTPRZ1	Ptn - Ptprz1	PTN	Secreted Signaling	PMID: 28356350; PMID: 25620911
89	Synpr	Astrocytes	Ptn	Ptprz1	0.000270902	0	PTN_PTPRZ1	Ptn - Ptprz1	PTN	Secreted Signaling	PMID: 28356350; PMID: 25620911
90	Tac1/Foxp2	Astrocytes	Ptn	Ptprz1	4.25775e-05	0	PTN_PTPRZ1	Ptn - Ptprz1	PTN	Secreted Signaling	PMID: 28356350; PMID: 25620911
91	Tac2-1	Astrocytes	Ptn	Ptprz1	3.39426e-05	0	PTN_PTPRZ1	Ptn - Ptprz1	PTN	Secreted Signaling	PMID: 28356350; PMID: 25620911
92	Tac2-2	Astrocytes	Ptn	Ptprz1	1.74644e-05	0	PTN_PTPRZ1	Ptn - Ptprz1	PTN	Secreted Signaling	PMID: 28356350; PMID: 25620911
93	Tanycytes	Astrocytes	Ptn	Ptprz1	0.000647778	0	PTN_PTPRZ1	Ptn - Ptprz1	PTN	Secreted Signaling	PMID: 28356350; PMID: 25620911
94	Tcf4/Nr4a2	Astrocytes	Ptn	Ptprz1	3.80787e-05	0	PTN_PTPRZ1	Ptn - Ptprz1	PTN	Secreted Signaling	PMID: 28356350; PMID: 25620911
95	Trh/Tac1/Bdnf	Astrocytes	Ptn	Ptprz1	0.000163693	0	PTN_PTPRZ1	Ptn - Ptprz1	PTN	Secreted Signaling	PMID: 28356350; PMID: 25620911
96	unassigned	Astrocytes	Ptn	Ptprz1	0.000433451	0	PTN_PTPRZ1	Ptn - Ptprz1	PTN	Secreted Signaling	PMID: 28356350; PMID: 25620911
97	Vip/Vipr2	Astrocytes	Ptn	Ptprz1	0.000134203	0	PTN_PTPRZ1	Ptn - Ptprz1	PTN	Secreted Signaling	PMID: 28356350; PMID: 25620911
98	Tanycytes	Avp/Rorb	Ptn	Ptprz1	1.65888e-05	0.03	PTN_PTPRZ1	Ptn - Ptprz1	PTN	Secreted Signaling	PMID: 28356350; PMID: 25620911
99	Astrocytes	Col11a1	Ptn	Ptprz1	6.97357e-05	0	PTN_PTPRZ1	Ptn - Ptprz1	PTN	Secreted Signaling	PMID: 28356350; PMID: 25620911
100	Endothelial cells	Col11a1	Ptn	Ptprz1	3.54658e-06	0	PTN_PTPRZ1	Ptn - Ptprz1	PTN	Secreted Signaling	PMID: 28356350; PMID: 25620911
101	Oligodendrocytes	Col11a1	Ptn	Ptprz1	5.84568e-05	0	PTN_PTPRZ1	Ptn - Ptprz1	PTN	Secreted Signaling	PMID: 28356350; PMID: 25620911
102	Stromal cells	Col11a1	Ptn	Ptprz1	4.50572e-05	0	PTN_PTPRZ1	Ptn - Ptprz1	PTN	Secreted Signaling	PMID: 28356350; PMID: 25620911
103	Tanycytes	Col11a1	Ptn	Ptprz1	3.68215e-05	0	PTN_PTPRZ1	Ptn - Ptprz1	PTN	Secreted Signaling	PMID: 28356350; PMID: 25620911
104	Stromal cells	Coro6	Ptn	Ptprz1	4.11782e-05	0.02	PTN_PTPRZ1	Ptn - Ptprz1	PTN	Secreted Signaling	PMID: 28356350; PMID: 25620911
105	Tanycytes	Coro6	Ptn	Ptprz1	3.36605e-05	0	PTN_PTPRZ1	Ptn - Ptprz1	PTN	Secreted Signaling	PMID: 28356350; PMID: 25620911
106	Tanycytes	Coro6/Trh	Ptn	Ptprz1	3.0323e-05	0.01	PTN_PTPRZ1	Ptn - Ptprz1	PTN	Secreted Signaling	PMID: 28356350; PMID: 25620911
107	Astrocytes	Ebf3/Synpr	Ptn	Ptprz1	0.000101429	0.01	PTN_PTPRZ1	Ptn - Ptprz1	PTN	Secreted Signaling	PMID: 28356350; PMID: 25620911
108	Oligodendrocytes	Ebf3/Synpr	Ptn	Ptprz1	8.50226e-05	0.04	PTN_PTPRZ1	Ptn - Ptprz1	PTN	Secreted Signaling	PMID: 28356350; PMID: 25620911
109	Stromal cells	Ebf3/Synpr	Ptn	Ptprz1	6.55429e-05	0	PTN_PTPRZ1	Ptn - Ptprz1	PTN	Secreted Signaling	PMID: 28356350; PMID: 25620911
110	Tanycytes	Ebf3/Synpr	Ptn	Ptprz1	5.35731e-05	0	PTN_PTPRZ1	Ptn - Ptprz1	PTN	Secreted Signaling	PMID: 28356350; PMID: 25620911
111	Astrocytes	Gad2/Slc32a1	Ptn	Ptprz1	0.000288277	0	PTN_PTPRZ1	Ptn - Ptprz1	PTN	Secreted Signaling	PMID: 28356350; PMID: 25620911
112	Oligodendrocytes	Gad2/Slc32a1	Ptn	Ptprz1	0.000241649	0	PTN_PTPRZ1	Ptn - Ptprz1	PTN	Secreted Signaling	PMID: 28356350; PMID: 25620911
113	Stromal cells	Gad2/Slc32a1	Ptn	Ptprz1	0.000186273	0	PTN_PTPRZ1	Ptn - Ptprz1	PTN	Secreted Signaling	PMID: 28356350; PMID: 25620911
114	Tanycytes	Gad2/Slc32a1	Ptn	Ptprz1	0.000152243	0	PTN_PTPRZ1	Ptn - Ptprz1	PTN	Secreted Signaling	PMID: 28356350; PMID: 25620911
115	Astrocytes	Gal	Ptn	Ptprz1	0.000142949	0	PTN_PTPRZ1	Ptn - Ptprz1	PTN	Secreted Signaling	PMID: 28356350; PMID: 25620911
116	Endothelial cells	Gal	Ptn	Ptprz1	7.26896e-06	0	PTN_PTPRZ1	Ptn - Ptprz1	PTN	Secreted Signaling	PMID: 28356350; PMID: 25620911
117	Oligodendrocytes	Gal	Ptn	Ptprz1	0.000119832	0	PTN_PTPRZ1	Ptn - Ptprz1	PTN	Secreted Signaling	PMID: 28356350; PMID: 25620911
118	Stromal cells	Gal	Ptn	Ptprz1	9.23443e-05	0	PTN_PTPRZ1	Ptn - Ptprz1	PTN	Secreted Signaling	PMID: 28356350; PMID: 25620911
119	Tanycytes	Gal	Ptn	Ptprz1	7.5444e-05	0	PTN_PTPRZ1	Ptn - Ptprz1	PTN	Secreted Signaling	PMID: 28356350; PMID: 25620911
120	Astrocytes	Gal/Gad2/Slc32a1	Ptn	Ptprz1	7.27304e-05	0.01	PTN_PTPRZ1	Ptn - Ptprz1	PTN	Secreted Signaling	PMID: 28356350; PMID: 25620911
121	Endothelial cells	Gal/Gad2/Slc32a1	Ptn	Ptprz1	3.69883e-06	0.02	PTN_PTPRZ1	Ptn - Ptprz1	PTN	Secreted Signaling	PMID: 28356350; PMID: 25620911
122	Oligodendrocytes	Gal/Gad2/Slc32a1	Ptn	Ptprz1	6.09673e-05	0.01	PTN_PTPRZ1	Ptn - Ptprz1	PTN	Secreted Signaling	PMID: 28356350; PMID: 25620911
123	Stromal cells	Gal/Gad2/Slc32a1	Ptn	Ptprz1	4.69913e-05	0.01	PTN_PTPRZ1	Ptn - Ptprz1	PTN	Secreted Signaling	PMID: 28356350; PMID: 25620911
124	Tanycytes	Gal/Gad2/Slc32a1	Ptn	Ptprz1	3.8401e-05	0.01	PTN_PTPRZ1	Ptn - Ptprz1	PTN	Secreted Signaling	PMID: 28356350; PMID: 25620911
125	Astrocytes	Gal/Ghrh	Ptn	Ptprz1	9.35833e-05	0	PTN_PTPRZ1	Ptn - Ptprz1	PTN	Secreted Signaling	PMID: 28356350; PMID: 25620911
126	Endothelial cells	Gal/Ghrh	Ptn	Ptprz1	4.75807e-06	0	PTN_PTPRZ1	Ptn - Ptprz1	PTN	Secreted Signaling	PMID: 28356350; PMID: 25620911
127	Oligodendrocytes	Gal/Ghrh	Ptn	Ptprz1	7.84515e-05	0	PTN_PTPRZ1	Ptn - Ptprz1	PTN	Secreted Signaling	PMID: 28356350; PMID: 25620911
128	Stromal cells	Gal/Ghrh	Ptn	Ptprz1	6.04438e-05	0	PTN_PTPRZ1	Ptn - Ptprz1	PTN	Secreted Signaling	PMID: 28356350; PMID: 25620911
129	Tanycytes	Gal/Ghrh	Ptn	Ptprz1	4.93685e-05	0	PTN_PTPRZ1	Ptn - Ptprz1	PTN	Secreted Signaling	PMID: 28356350; PMID: 25620911
130	AgRP	Hdc	Ptn	Ptprz1	4.72494e-06	0.04	PTN_PTPRZ1	Ptn - Ptprz1	PTN	Secreted Signaling	PMID: 28356350; PMID: 25620911
131	Astrocytes	Hdc	Ptn	Ptprz1	5.36168e-05	0.01	PTN_PTPRZ1	Ptn - Ptprz1	PTN	Secreted Signaling	PMID: 28356350; PMID: 25620911
132	Endothelial cells	Hdc	Ptn	Ptprz1	2.72189e-06	0	PTN_PTPRZ1	Ptn - Ptprz1	PTN	Secreted Signaling	PMID: 28356350; PMID: 25620911
133	Oligodendrocytes	Hdc	Ptn	Ptprz1	4.49601e-05	0.01	PTN_PTPRZ1	Ptn - Ptprz1	PTN	Secreted Signaling	PMID: 28356350; PMID: 25620911
134	Stromal cells	Hdc	Ptn	Ptprz1	3.45629e-05	0	PTN_PTPRZ1	Ptn - Ptprz1	PTN	Secreted Signaling	PMID: 28356350; PMID: 25620911
135	Tanycytes	Hdc	Ptn	Ptprz1	2.81455e-05	0	PTN_PTPRZ1	Ptn - Ptprz1	PTN	Secreted Signaling	PMID: 28356350; PMID: 25620911
136	AgRP	Lhx1	Ptn	Ptprz1	2.38853e-05	0	PTN_PTPRZ1	Ptn - Ptprz1	PTN	Secreted Signaling	PMID: 28356350; PMID: 25620911
137	Astrocytes	Lhx1	Ptn	Ptprz1	0.000272037	0	PTN_PTPRZ1	Ptn - Ptprz1	PTN	Secreted Signaling	PMID: 28356350; PMID: 25620911
138	Avp	Lhx1	Ptn	Ptprz1	2.9359e-05	0	PTN_PTPRZ1	Ptn - Ptprz1	PTN	Secreted Signaling	PMID: 28356350; PMID: 25620911
139	Avp/Rorb	Lhx1	Ptn	Ptprz1	2.17753e-05	0	PTN_PTPRZ1	Ptn - Ptprz1	PTN	Secreted Signaling	PMID: 28356350; PMID: 25620911
140	Col11a1	Lhx1	Ptn	Ptprz1	4.45524e-05	0	PTN_PTPRZ1	Ptn - Ptprz1	PTN	Secreted Signaling	PMID: 28356350; PMID: 25620911
141	Col25a1/Six3	Lhx1	Ptn	Ptprz1	2.14879e-05	0	PTN_PTPRZ1	Ptn - Ptprz1	PTN	Secreted Signaling	PMID: 28356350; PMID: 25620911
142	Coro6	Lhx1	Ptn	Ptprz1	4.12906e-05	0	PTN_PTPRZ1	Ptn - Ptprz1	PTN	Secreted Signaling	PMID: 28356350; PMID: 25620911
143	Coro6/Trh	Lhx1	Ptn	Ptprz1	3.17088e-05	0	PTN_PTPRZ1	Ptn - Ptprz1	PTN	Secreted Signaling	PMID: 28356350; PMID: 25620911
144	Ebf3/Synpr	Lhx1	Ptn	Ptprz1	6.19494e-05	0	PTN_PTPRZ1	Ptn - Ptprz1	PTN	Secreted Signaling	PMID: 28356350; PMID: 25620911
145	Endothelial cells	Lhx1	Ptn	Ptprz1	1.38152e-05	0	PTN_PTPRZ1	Ptn - Ptprz1	PTN	Secreted Signaling	PMID: 28356350; PMID: 25620911
146	Gad2/Slc32a1	Lhx1	Ptn	Ptprz1	0.000193157	0	PTN_PTPRZ1	Ptn - Ptprz1	PTN	Secreted Signaling	PMID: 28356350; PMID: 25620911
147	Gal/Gad2/Slc32a1	Lhx1	Ptn	Ptprz1	4.36458e-05	0	PTN_PTPRZ1	Ptn - Ptprz1	PTN	Secreted Signaling	PMID: 28356350; PMID: 25620911
148	Hcrt	Lhx1	Ptn	Ptprz1	8.54819e-06	0	PTN_PTPRZ1	Ptn - Ptprz1	PTN	Secreted Signaling	PMID: 28356350; PMID: 25620911
149	Lhx1	Lhx1	Ptn	Ptprz1	7.14478e-05	0	PTN_PTPRZ1	Ptn - Ptprz1	PTN	Secreted Signaling	PMID: 28356350; PMID: 25620911
150	Npw	Lhx1	Ptn	Ptprz1	8.2064e-06	0	PTN_PTPRZ1	Ptn - Ptprz1	PTN	Secreted Signaling	PMID: 28356350; PMID: 25620911
151	Oligodendrocytes	Lhx1	Ptn	Ptprz1	0.0002281	0	PTN_PTPRZ1	Ptn - Ptprz1	PTN	Secreted Signaling	PMID: 28356350; PMID: 25620911
152	POMC	Lhx1	Ptn	Ptprz1	1.29984e-05	0	PTN_PTPRZ1	Ptn - Ptprz1	PTN	Secreted Signaling	PMID: 28356350; PMID: 25620911
153	Sst	Lhx1	Ptn	Ptprz1	4.95269e-05	0	PTN_PTPRZ1	Ptn - Ptprz1	PTN	Secreted Signaling	PMID: 28356350; PMID: 25620911
154	Stromal cells	Lhx1	Ptn	Ptprz1	0.000175444	0	PTN_PTPRZ1	Ptn - Ptprz1	PTN	Secreted Signaling	PMID: 28356350; PMID: 25620911
155	Synpr	Lhx1	Ptn	Ptprz1	5.82086e-05	0	PTN_PTPRZ1	Ptn - Ptprz1	PTN	Secreted Signaling	PMID: 28356350; PMID: 25620911
156	Tac2-1	Lhx1	Ptn	Ptprz1	7.24252e-06	0	PTN_PTPRZ1	Ptn - Ptprz1	PTN	Secreted Signaling	PMID: 28356350; PMID: 25620911
157	Tanycytes	Lhx1	Ptn	Ptprz1	0.00014297	0	PTN_PTPRZ1	Ptn - Ptprz1	PTN	Secreted Signaling	PMID: 28356350; PMID: 25620911
158	Trh/Tac1/Bdnf	Lhx1	Ptn	Ptprz1	3.50148e-05	0	PTN_PTPRZ1	Ptn - Ptprz1	PTN	Secreted Signaling	PMID: 28356350; PMID: 25620911
159	unassigned	Lhx1	Ptn	Ptprz1	9.26111e-05	0	PTN_PTPRZ1	Ptn - Ptprz1	PTN	Secreted Signaling	PMID: 28356350; PMID: 25620911
160	Vip/Vipr2	Lhx1	Ptn	Ptprz1	2.89155e-05	0	PTN_PTPRZ1	Ptn - Ptprz1	PTN	Secreted Signaling	PMID: 28356350; PMID: 25620911
161	AgRP	Lhx1/Coro6	Ptn	Ptprz1	1.22872e-05	0	PTN_PTPRZ1	Ptn - Ptprz1	PTN	Secreted Signaling	PMID: 28356350; PMID: 25620911
162	Astrocytes	Lhx1/Coro6	Ptn	Ptprz1	0.000139371	0	PTN_PTPRZ1	Ptn - Ptprz1	PTN	Secreted Signaling	PMID: 28356350; PMID: 25620911
163	Avp	Lhx1/Coro6	Ptn	Ptprz1	1.50772e-05	0	PTN_PTPRZ1	Ptn - Ptprz1	PTN	Secreted Signaling	PMID: 28356350; PMID: 25620911
164	Avp/Rorb	Lhx1/Coro6	Ptn	Ptprz1	1.11845e-05	0	PTN_PTPRZ1	Ptn - Ptprz1	PTN	Secreted Signaling	PMID: 28356350; PMID: 25620911
165	Col11a1	Lhx1/Coro6	Ptn	Ptprz1	2.28845e-05	0	PTN_PTPRZ1	Ptn - Ptprz1	PTN	Secreted Signaling	PMID: 28356350; PMID: 25620911
166	Col25a1/Six3	Lhx1/Coro6	Ptn	Ptprz1	1.10417e-05	0	PTN_PTPRZ1	Ptn - Ptprz1	PTN	Secreted Signaling	PMID: 28356350; PMID: 25620911
167	Coro6	Lhx1/Coro6	Ptn	Ptprz1	2.12198e-05	0	PTN_PTPRZ1	Ptn - Ptprz1	PTN	Secreted Signaling	PMID: 28356350; PMID: 25620911
168	Coro6/Trh	Lhx1/Coro6	Ptn	Ptprz1	1.63104e-05	0	PTN_PTPRZ1	Ptn - Ptprz1	PTN	Secreted Signaling	PMID: 28356350; PMID: 25620911
169	Ebf3/Synpr	Lhx1/Coro6	Ptn	Ptprz1	3.18423e-05	0	PTN_PTPRZ1	Ptn - Ptprz1	PTN	Secreted Signaling	PMID: 28356350; PMID: 25620911
170	Endothelial cells	Lhx1/Coro6	Ptn	Ptprz1	7.07495e-06	0	PTN_PTPRZ1	Ptn - Ptprz1	PTN	Secreted Signaling	PMID: 28356350; PMID: 25620911
171	Gad2/Slc32a1	Lhx1/Coro6	Ptn	Ptprz1	9.92109e-05	0	PTN_PTPRZ1	Ptn - Ptprz1	PTN	Secreted Signaling	PMID: 28356350; PMID: 25620911
172	Gal/Gad2/Slc32a1	Lhx1/Coro6	Ptn	Ptprz1	2.24261e-05	0	PTN_PTPRZ1	Ptn - Ptprz1	PTN	Secreted Signaling	PMID: 28356350; PMID: 25620911
173	Hcrt	Lhx1/Coro6	Ptn	Ptprz1	4.39268e-06	0	PTN_PTPRZ1	Ptn - Ptprz1	PTN	Secreted Signaling	PMID: 28356350; PMID: 25620911
174	Hdc	Lhx1/Coro6	Ptn	Ptprz1	5.04438e-06	0	PTN_PTPRZ1	Ptn - Ptprz1	PTN	Secreted Signaling	PMID: 28356350; PMID: 25620911
175	Lhx1	Lhx1/Coro6	Ptn	Ptprz1	3.67405e-05	0	PTN_PTPRZ1	Ptn - Ptprz1	PTN	Secreted Signaling	PMID: 28356350; PMID: 25620911
176	Npw	Lhx1/Coro6	Ptn	Ptprz1	4.21539e-06	0	PTN_PTPRZ1	Ptn - Ptprz1	PTN	Secreted Signaling	PMID: 28356350; PMID: 25620911
177	Oligodendrocytes	Lhx1/Coro6	Ptn	Ptprz1	0.00011687	0	PTN_PTPRZ1	Ptn - Ptprz1	PTN	Secreted Signaling	PMID: 28356350; PMID: 25620911
178	POMC	Lhx1/Coro6	Ptn	Ptprz1	6.68001e-06	0	PTN_PTPRZ1	Ptn - Ptprz1	PTN	Secreted Signaling	PMID: 28356350; PMID: 25620911
179	Sst	Lhx1/Coro6	Ptn	Ptprz1	2.54668e-05	0	PTN_PTPRZ1	Ptn - Ptprz1	PTN	Secreted Signaling	PMID: 28356350; PMID: 25620911
180	Stromal cells	Lhx1/Coro6	Ptn	Ptprz1	8.98374e-05	0	PTN_PTPRZ1	Ptn - Ptprz1	PTN	Secreted Signaling	PMID: 28356350; PMID: 25620911
181	Synpr	Lhx1/Coro6	Ptn	Ptprz1	2.98874e-05	0	PTN_PTPRZ1	Ptn - Ptprz1	PTN	Secreted Signaling	PMID: 28356350; PMID: 25620911
182	Tac2-1	Lhx1/Coro6	Ptn	Ptprz1	3.72205e-06	0	PTN_PTPRZ1	Ptn - Ptprz1	PTN	Secreted Signaling	PMID: 28356350; PMID: 25620911
183	Tanycytes	Lhx1/Coro6	Ptn	Ptprz1	7.31511e-05	0	PTN_PTPRZ1	Ptn - Ptprz1	PTN	Secreted Signaling	PMID: 28356350; PMID: 25620911
184	Tcf4/Nr4a2	Lhx1/Coro6	Ptn	Ptprz1	4.13387e-06	0	PTN_PTPRZ1	Ptn - Ptprz1	PTN	Secreted Signaling	PMID: 28356350; PMID: 25620911
185	Trh/Tac1/Bdnf	Lhx1/Coro6	Ptn	Ptprz1	1.7989e-05	0	PTN_PTPRZ1	Ptn - Ptprz1	PTN	Secreted Signaling	PMID: 28356350; PMID: 25620911
186	unassigned	Lhx1/Coro6	Ptn	Ptprz1	4.75862e-05	0	PTN_PTPRZ1	Ptn - Ptprz1	PTN	Secreted Signaling	PMID: 28356350; PMID: 25620911
187	Vip/Vipr2	Lhx1/Coro6	Ptn	Ptprz1	1.48415e-05	0	PTN_PTPRZ1	Ptn - Ptprz1	PTN	Secreted Signaling	PMID: 28356350; PMID: 25620911
188	Astrocytes	Nr5a1	Ptn	Ptprz1	0.000164457	0	PTN_PTPRZ1	Ptn - Ptprz1	PTN	Secreted Signaling	PMID: 28356350; PMID: 25620911
189	Oligodendrocytes	Nr5a1	Ptn	Ptprz1	0.000137856	0	PTN_PTPRZ1	Ptn - Ptprz1	PTN	Secreted Signaling	PMID: 28356350; PMID: 25620911
190	Stromal cells	Nr5a1	Ptn	Ptprz1	0.000106266	0	PTN_PTPRZ1	Ptn - Ptprz1	PTN	Secreted Signaling	PMID: 28356350; PMID: 25620911
191	Tanycytes	Nr5a1	Ptn	Ptprz1	8.68535e-05	0	PTN_PTPRZ1	Ptn - Ptprz1	PTN	Secreted Signaling	PMID: 28356350; PMID: 25620911
192	AgRP	Oligodendrocytes	Ptn	Ptprz1	7.00292e-05	0	PTN_PTPRZ1	Ptn - Ptprz1	PTN	Secreted Signaling	PMID: 28356350; PMID: 25620911
193	Astrocytes	Oligodendrocytes	Ptn	Ptprz1	0.000785008	0	PTN_PTPRZ1	Ptn - Ptprz1	PTN	Secreted Signaling	PMID: 28356350; PMID: 25620911
194	Avp	Oligodendrocytes	Ptn	Ptprz1	8.5507e-05	0	PTN_PTPRZ1	Ptn - Ptprz1	PTN	Secreted Signaling	PMID: 28356350; PMID: 25620911
195	Avp/Rorb	Oligodendrocytes	Ptn	Ptprz1	6.34611e-05	0	PTN_PTPRZ1	Ptn - Ptprz1	PTN	Secreted Signaling	PMID: 28356350; PMID: 25620911
196	B cells	Oligodendrocytes	Ptn	Ptprz1	9.7494e-06	0.01	PTN_PTPRZ1	Ptn - Ptprz1	PTN	Secreted Signaling	PMID: 28356350; PMID: 25620911
197	Col11a1	Oligodendrocytes	Ptn	Ptprz1	0.000129862	0	PTN_PTPRZ1	Ptn - Ptprz1	PTN	Secreted Signaling	PMID: 28356350; PMID: 25620911
198	Col25a1/Six3	Oligodendrocytes	Ptn	Ptprz1	6.27292e-05	0	PTN_PTPRZ1	Ptn - Ptprz1	PTN	Secreted Signaling	PMID: 28356350; PMID: 25620911
199	Coro6	Oligodendrocytes	Ptn	Ptprz1	0.000120593	0	PTN_PTPRZ1	Ptn - Ptprz1	PTN	Secreted Signaling	PMID: 28356350; PMID: 25620911
200	Coro6/Trh	Oligodendrocytes	Ptn	Ptprz1	9.29358e-05	0	PTN_PTPRZ1	Ptn - Ptprz1	PTN	Secreted Signaling	PMID: 28356350; PMID: 25620911
201	Ebf3/Synpr	Oligodendrocytes	Ptn	Ptprz1	0.000181052	0	PTN_PTPRZ1	Ptn - Ptprz1	PTN	Secreted Signaling	PMID: 28356350; PMID: 25620911
202	Endothelial cells	Oligodendrocytes	Ptn	Ptprz1	3.98039e-05	0	PTN_PTPRZ1	Ptn - Ptprz1	PTN	Secreted Signaling	PMID: 28356350; PMID: 25620911
203	Gad2/Slc32a1	Oligodendrocytes	Ptn	Ptprz1	0.000562907	0	PTN_PTPRZ1	Ptn - Ptprz1	PTN	Secreted Signaling	PMID: 28356350; PMID: 25620911
204	Gal	Oligodendrocytes	Ptn	Ptprz1	0.000108575	0	PTN_PTPRZ1	Ptn - Ptprz1	PTN	Secreted Signaling	PMID: 28356350; PMID: 25620911
205	Gal/Gad2/Slc32a1	Oligodendrocytes	Ptn	Ptprz1	0.00012738	0	PTN_PTPRZ1	Ptn - Ptprz1	PTN	Secreted Signaling	PMID: 28356350; PMID: 25620911
206	Gal/Ghrh	Oligodendrocytes	Ptn	Ptprz1	6.8168e-05	0	PTN_PTPRZ1	Ptn - Ptprz1	PTN	Secreted Signaling	PMID: 28356350; PMID: 25620911
207	Hcrt	Oligodendrocytes	Ptn	Ptprz1	2.49577e-05	0	PTN_PTPRZ1	Ptn - Ptprz1	PTN	Secreted Signaling	PMID: 28356350; PMID: 25620911
208	Hdc	Oligodendrocytes	Ptn	Ptprz1	2.88121e-05	0	PTN_PTPRZ1	Ptn - Ptprz1	PTN	Secreted Signaling	PMID: 28356350; PMID: 25620911
209	Lhx1	Oligodendrocytes	Ptn	Ptprz1	0.000209168	0	PTN_PTPRZ1	Ptn - Ptprz1	PTN	Secreted Signaling	PMID: 28356350; PMID: 25620911
210	Microglial/Macrophages	Oligodendrocytes	Ptn	Ptprz1	5.78426e-05	0	PTN_PTPRZ1	Ptn - Ptprz1	PTN	Secreted Signaling	PMID: 28356350; PMID: 25620911
211	Npw	Oligodendrocytes	Ptn	Ptprz1	2.39233e-05	0	PTN_PTPRZ1	Ptn - Ptprz1	PTN	Secreted Signaling	PMID: 28356350; PMID: 25620911
212	Oligodendrocytes	Oligodendrocytes	Ptn	Ptprz1	0.000658413	0	PTN_PTPRZ1	Ptn - Ptprz1	PTN	Secreted Signaling	PMID: 28356350; PMID: 25620911
213	POMC	Oligodendrocytes	Ptn	Ptprz1	3.79616e-05	0	PTN_PTPRZ1	Ptn - Ptprz1	PTN	Secreted Signaling	PMID: 28356350; PMID: 25620911
214	Sst	Oligodendrocytes	Ptn	Ptprz1	0.000144961	0	PTN_PTPRZ1	Ptn - Ptprz1	PTN	Secreted Signaling	PMID: 28356350; PMID: 25620911
215	Stromal cells	Oligodendrocytes	Ptn	Ptprz1	0.000505268	0	PTN_PTPRZ1	Ptn - Ptprz1	PTN	Secreted Signaling	PMID: 28356350; PMID: 25620911
216	Synpr	Oligodendrocytes	Ptn	Ptprz1	0.000169412	0	PTN_PTPRZ1	Ptn - Ptprz1	PTN	Secreted Signaling	PMID: 28356350; PMID: 25620911
217	Tac2-1	Oligodendrocytes	Ptn	Ptprz1	2.11527e-05	0	PTN_PTPRZ1	Ptn - Ptprz1	PTN	Secreted Signaling	PMID: 28356350; PMID: 25620911
218	Tanycytes	Oligodendrocytes	Ptn	Ptprz1	0.000410495	0	PTN_PTPRZ1	Ptn - Ptprz1	PTN	Secreted Signaling	PMID: 28356350; PMID: 25620911
219	Tcf4/Nr4a2	Oligodendrocytes	Ptn	Ptprz1	2.35939e-05	0	PTN_PTPRZ1	Ptn - Ptprz1	PTN	Secreted Signaling	PMID: 28356350; PMID: 25620911
220	Trh/Tac1/Bdnf	Oligodendrocytes	Ptn	Ptprz1	0.000102138	0	PTN_PTPRZ1	Ptn - Ptprz1	PTN	Secreted Signaling	PMID: 28356350; PMID: 25620911
221	unassigned	Oligodendrocytes	Ptn	Ptprz1	0.000270302	0	PTN_PTPRZ1	Ptn - Ptprz1	PTN	Secreted Signaling	PMID: 28356350; PMID: 25620911
222	Vip/Vipr2	Oligodendrocytes	Ptn	Ptprz1	8.40399e-05	0	PTN_PTPRZ1	Ptn - Ptprz1	PTN	Secreted Signaling	PMID: 28356350; PMID: 25620911
223	Astrocytes	POMC	Ptn	Ptprz1	6.12799e-05	0	PTN_PTPRZ1	Ptn - Ptprz1	PTN	Secreted Signaling	PMID: 28356350; PMID: 25620911
224	Avp	POMC	Ptn	Ptprz1	6.65733e-06	0	PTN_PTPRZ1	Ptn - Ptprz1	PTN	Secreted Signaling	PMID: 28356350; PMID: 25620911
225	Avp/Rorb	POMC	Ptn	Ptprz1	4.93998e-06	0.03	PTN_PTPRZ1	Ptn - Ptprz1	PTN	Secreted Signaling	PMID: 28356350; PMID: 25620911
226	Endothelial cells	POMC	Ptn	Ptprz1	3.10857e-06	0	PTN_PTPRZ1	Ptn - Ptprz1	PTN	Secreted Signaling	PMID: 28356350; PMID: 25620911
227	Hcrt	POMC	Ptn	Ptprz1	1.94176e-06	0.03	PTN_PTPRZ1	Ptn - Ptprz1	PTN	Secreted Signaling	PMID: 28356350; PMID: 25620911
228	Oligodendrocytes	POMC	Ptn	Ptprz1	5.13932e-05	0	PTN_PTPRZ1	Ptn - Ptprz1	PTN	Secreted Signaling	PMID: 28356350; PMID: 25620911
229	Stromal cells	POMC	Ptn	Ptprz1	3.94648e-05	0	PTN_PTPRZ1	Ptn - Ptprz1	PTN	Secreted Signaling	PMID: 28356350; PMID: 25620911
230	Synpr	POMC	Ptn	Ptprz1	1.31925e-05	0.01	PTN_PTPRZ1	Ptn - Ptprz1	PTN	Secreted Signaling	PMID: 28356350; PMID: 25620911
231	Tac2-1	POMC	Ptn	Ptprz1	1.64557e-06	0.04	PTN_PTPRZ1	Ptn - Ptprz1	PTN	Secreted Signaling	PMID: 28356350; PMID: 25620911
232	Tanycytes	POMC	Ptn	Ptprz1	3.20901e-05	0	PTN_PTPRZ1	Ptn - Ptprz1	PTN	Secreted Signaling	PMID: 28356350; PMID: 25620911
233	Vip/Vipr2	POMC	Ptn	Ptprz1	6.54701e-06	0.02	PTN_PTPRZ1	Ptn - Ptprz1	PTN	Secreted Signaling	PMID: 28356350; PMID: 25620911
234	Astrocytes	Sst	Ptn	Ptprz1	0.00010791	0	PTN_PTPRZ1	Ptn - Ptprz1	PTN	Secreted Signaling	PMID: 28356350; PMID: 25620911
235	Endothelial cells	Sst	Ptn	Ptprz1	5.48681e-06	0	PTN_PTPRZ1	Ptn - Ptprz1	PTN	Secreted Signaling	PMID: 28356350; PMID: 25620911
236	Oligodendrocytes	Sst	Ptn	Ptprz1	9.04611e-05	0	PTN_PTPRZ1	Ptn - Ptprz1	PTN	Secreted Signaling	PMID: 28356350; PMID: 25620911
237	Stromal cells	Sst	Ptn	Ptprz1	6.97024e-05	0	PTN_PTPRZ1	Ptn - Ptprz1	PTN	Secreted Signaling	PMID: 28356350; PMID: 25620911
238	Tanycytes	Sst	Ptn	Ptprz1	5.69366e-05	0	PTN_PTPRZ1	Ptn - Ptprz1	PTN	Secreted Signaling	PMID: 28356350; PMID: 25620911
239	Astrocytes	Synpr	Ptn	Ptprz1	8.8138e-05	0	PTN_PTPRZ1	Ptn - Ptprz1	PTN	Secreted Signaling	PMID: 28356350; PMID: 25620911
240	Endothelial cells	Synpr	Ptn	Ptprz1	4.4823e-06	0.01	PTN_PTPRZ1	Ptn - Ptprz1	PTN	Secreted Signaling	PMID: 28356350; PMID: 25620911
241	Oligodendrocytes	Synpr	Ptn	Ptprz1	7.38833e-05	0	PTN_PTPRZ1	Ptn - Ptprz1	PTN	Secreted Signaling	PMID: 28356350; PMID: 25620911
242	Stromal cells	Synpr	Ptn	Ptprz1	5.69444e-05	0	PTN_PTPRZ1	Ptn - Ptprz1	PTN	Secreted Signaling	PMID: 28356350; PMID: 25620911
243	Tanycytes	Synpr	Ptn	Ptprz1	4.65324e-05	0	PTN_PTPRZ1	Ptn - Ptprz1	PTN	Secreted Signaling	PMID: 28356350; PMID: 25620911
244	Astrocytes	Tac1/Foxp2	Ptn	Ptprz1	4.23603e-05	0.04	PTN_PTPRZ1	Ptn - Ptprz1	PTN	Secreted Signaling	PMID: 28356350; PMID: 25620911
245	Endothelial cells	Tac1/Foxp2	Ptn	Ptprz1	2.1541e-06	0.03	PTN_PTPRZ1	Ptn - Ptprz1	PTN	Secreted Signaling	PMID: 28356350; PMID: 25620911
246	Oligodendrocytes	Tac1/Foxp2	Ptn	Ptprz1	3.55098e-05	0.04	PTN_PTPRZ1	Ptn - Ptprz1	PTN	Secreted Signaling	PMID: 28356350; PMID: 25620911
247	Stromal cells	Tac1/Foxp2	Ptn	Ptprz1	2.73657e-05	0.04	PTN_PTPRZ1	Ptn - Ptprz1	PTN	Secreted Signaling	PMID: 28356350; PMID: 25620911
248	Tanycytes	Tac1/Foxp2	Ptn	Ptprz1	2.23588e-05	0.04	PTN_PTPRZ1	Ptn - Ptprz1	PTN	Secreted Signaling	PMID: 28356350; PMID: 25620911
249	Astrocytes	Tanycytes	Ptn	Ptprz1	0.000191278	0	PTN_PTPRZ1	Ptn - Ptprz1	PTN	Secreted Signaling	PMID: 28356350; PMID: 25620911
250	Avp	Tanycytes	Ptn	Ptprz1	2.05358e-05	0	PTN_PTPRZ1	Ptn - Ptprz1	PTN	Secreted Signaling	PMID: 28356350; PMID: 25620911
251	Avp/Rorb	Tanycytes	Ptn	Ptprz1	1.52257e-05	0.02	PTN_PTPRZ1	Ptn - Ptprz1	PTN	Secreted Signaling	PMID: 28356350; PMID: 25620911
252	Col11a1	Tanycytes	Ptn	Ptprz1	3.11491e-05	0.01	PTN_PTPRZ1	Ptn - Ptprz1	PTN	Secreted Signaling	PMID: 28356350; PMID: 25620911
253	Endothelial cells	Tanycytes	Ptn	Ptprz1	9.7225e-06	0	PTN_PTPRZ1	Ptn - Ptprz1	PTN	Secreted Signaling	PMID: 28356350; PMID: 25620911
254	Gad2/Slc32a1	Tanycytes	Ptn	Ptprz1	0.000135062	0	PTN_PTPRZ1	Ptn - Ptprz1	PTN	Secreted Signaling	PMID: 28356350; PMID: 25620911
255	Oligodendrocytes	Tanycytes	Ptn	Ptprz1	0.000160358	0	PTN_PTPRZ1	Ptn - Ptprz1	PTN	Secreted Signaling	PMID: 28356350; PMID: 25620911
256	Stromal cells	Tanycytes	Ptn	Ptprz1	0.0001235	0	PTN_PTPRZ1	Ptn - Ptprz1	PTN	Secreted Signaling	PMID: 28356350; PMID: 25620911
257	Synpr	Tanycytes	Ptn	Ptprz1	4.07314e-05	0	PTN_PTPRZ1	Ptn - Ptprz1	PTN	Secreted Signaling	PMID: 28356350; PMID: 25620911
258	Tanycytes	Tanycytes	Ptn	Ptprz1	0.000100816	0	PTN_PTPRZ1	Ptn - Ptprz1	PTN	Secreted Signaling	PMID: 28356350; PMID: 25620911
259	Vip/Vipr2	Tanycytes	Ptn	Ptprz1	2.02493e-05	0	PTN_PTPRZ1	Ptn - Ptprz1	PTN	Secreted Signaling	PMID: 28356350; PMID: 25620911
260	Astrocytes	Trh/Tac1/Bdnf	Ptn	Ptprz1	5.84303e-05	0	PTN_PTPRZ1	Ptn - Ptprz1	PTN	Secreted Signaling	PMID: 28356350; PMID: 25620911
261	Endothelial cells	Trh/Tac1/Bdnf	Ptn	Ptprz1	2.97147e-06	0.01	PTN_PTPRZ1	Ptn - Ptprz1	PTN	Secreted Signaling	PMID: 28356350; PMID: 25620911
262	Oligodendrocytes	Trh/Tac1/Bdnf	Ptn	Ptprz1	4.89804e-05	0	PTN_PTPRZ1	Ptn - Ptprz1	PTN	Secreted Signaling	PMID: 28356350; PMID: 25620911
263	Stromal cells	Trh/Tac1/Bdnf	Ptn	Ptprz1	3.77504e-05	0	PTN_PTPRZ1	Ptn - Ptprz1	PTN	Secreted Signaling	PMID: 28356350; PMID: 25620911
264	Tanycytes	Trh/Tac1/Bdnf	Ptn	Ptprz1	3.08473e-05	0	PTN_PTPRZ1	Ptn - Ptprz1	PTN	Secreted Signaling	PMID: 28356350; PMID: 25620911
265	Astrocytes	unassigned	Ptn	Ptprz1	0.000158098	0	PTN_PTPRZ1	Ptn - Ptprz1	PTN	Secreted Signaling	PMID: 28356350; PMID: 25620911
266	Endothelial cells	unassigned	Ptn	Ptprz1	8.04009e-06	0	PTN_PTPRZ1	Ptn - Ptprz1	PTN	Secreted Signaling	PMID: 28356350; PMID: 25620911
267	Oligodendrocytes	unassigned	Ptn	Ptprz1	0.000132529	0	PTN_PTPRZ1	Ptn - Ptprz1	PTN	Secreted Signaling	PMID: 28356350; PMID: 25620911
268	Stromal cells	unassigned	Ptn	Ptprz1	0.000102143	0	PTN_PTPRZ1	Ptn - Ptprz1	PTN	Secreted Signaling	PMID: 28356350; PMID: 25620911
269	Tanycytes	unassigned	Ptn	Ptprz1	8.34658e-05	0	PTN_PTPRZ1	Ptn - Ptprz1	PTN	Secreted Signaling	PMID: 28356350; PMID: 25620911
270	AgRP	Endothelial cells	Ptn	Sdc3	1.57897e-06	0	PTN_SDC3	Ptn - Sdc3	PTN	Secreted Signaling	PMID: 28356350; PMID: 25620911
271	Astrocytes	Endothelial cells	Ptn	Sdc3	1.81823e-05	0	PTN_SDC3	Ptn - Sdc3	PTN	Secreted Signaling	PMID: 28356350; PMID: 25620911
272	Avp	Endothelial cells	Ptn	Sdc3	1.9497e-06	0	PTN_SDC3	Ptn - Sdc3	PTN	Secreted Signaling	PMID: 28356350; PMID: 25620911
273	Avp/Rorb	Endothelial cells	Ptn	Sdc3	1.44543e-06	0	PTN_SDC3	Ptn - Sdc3	PTN	Secreted Signaling	PMID: 28356350; PMID: 25620911
274	B cells	Endothelial cells	Ptn	Sdc3	2.17586e-07	0.03	PTN_SDC3	Ptn - Sdc3	PTN	Secreted Signaling	PMID: 28356350; PMID: 25620911
275	Col11a1	Endothelial cells	Ptn	Sdc3	2.95703e-06	0	PTN_SDC3	Ptn - Sdc3	PTN	Secreted Signaling	PMID: 28356350; PMID: 25620911
276	Col25a1/Six3	Endothelial cells	Ptn	Sdc3	1.4247e-06	0	PTN_SDC3	Ptn - Sdc3	PTN	Secreted Signaling	PMID: 28356350; PMID: 25620911
277	Coro6	Endothelial cells	Ptn	Sdc3	2.73681e-06	0	PTN_SDC3	Ptn - Sdc3	PTN	Secreted Signaling	PMID: 28356350; PMID: 25620911
278	Coro6/Trh	Endothelial cells	Ptn	Sdc3	2.09664e-06	0	PTN_SDC3	Ptn - Sdc3	PTN	Secreted Signaling	PMID: 28356350; PMID: 25620911
279	Ebf3/Synpr	Endothelial cells	Ptn	Sdc3	4.10419e-06	0	PTN_SDC3	Ptn - Sdc3	PTN	Secreted Signaling	PMID: 28356350; PMID: 25620911
280	Endothelial cells	Endothelial cells	Ptn	Sdc3	9.24381e-07	0	PTN_SDC3	Ptn - Sdc3	PTN	Secreted Signaling	PMID: 28356350; PMID: 25620911
281	Gad2/Slc32a1	Endothelial cells	Ptn	Sdc3	1.2822e-05	0	PTN_SDC3	Ptn - Sdc3	PTN	Secreted Signaling	PMID: 28356350; PMID: 25620911
282	Gal	Endothelial cells	Ptn	Sdc3	2.41587e-06	0.03	PTN_SDC3	Ptn - Sdc3	PTN	Secreted Signaling	PMID: 28356350; PMID: 25620911
283	Gal/Gad2/Slc32a1	Endothelial cells	Ptn	Sdc3	2.89434e-06	0	PTN_SDC3	Ptn - Sdc3	PTN	Secreted Signaling	PMID: 28356350; PMID: 25620911
284	Gal/Ghrh	Endothelial cells	Ptn	Sdc3	1.51796e-06	0.03	PTN_SDC3	Ptn - Sdc3	PTN	Secreted Signaling	PMID: 28356350; PMID: 25620911
285	Hcrt	Endothelial cells	Ptn	Sdc3	5.66715e-07	0	PTN_SDC3	Ptn - Sdc3	PTN	Secreted Signaling	PMID: 28356350; PMID: 25620911
286	Hdc	Endothelial cells	Ptn	Sdc3	6.46469e-07	0.03	PTN_SDC3	Ptn - Sdc3	PTN	Secreted Signaling	PMID: 28356350; PMID: 25620911
287	Interneurons	Endothelial cells	Ptn	Sdc3	1.81623e-07	0.03	PTN_SDC3	Ptn - Sdc3	PTN	Secreted Signaling	PMID: 28356350; PMID: 25620911
288	Lhx1	Endothelial cells	Ptn	Sdc3	4.72795e-06	0	PTN_SDC3	Ptn - Sdc3	PTN	Secreted Signaling	PMID: 28356350; PMID: 25620911
289	Lhx1/Coro6	Endothelial cells	Ptn	Sdc3	9.17452e-07	0.04	PTN_SDC3	Ptn - Sdc3	PTN	Secreted Signaling	PMID: 28356350; PMID: 25620911
290	Microglial/Macrophages	Endothelial cells	Ptn	Sdc3	1.29337e-06	0.03	PTN_SDC3	Ptn - Sdc3	PTN	Secreted Signaling	PMID: 28356350; PMID: 25620911
291	Npw	Endothelial cells	Ptn	Sdc3	5.44625e-07	0	PTN_SDC3	Ptn - Sdc3	PTN	Secreted Signaling	PMID: 28356350; PMID: 25620911
292	Nr5a1	Endothelial cells	Ptn	Sdc3	2.75063e-06	0.03	PTN_SDC3	Ptn - Sdc3	PTN	Secreted Signaling	PMID: 28356350; PMID: 25620911
293	Oligodendrocytes	Endothelial cells	Ptn	Sdc3	1.52425e-05	0	PTN_SDC3	Ptn - Sdc3	PTN	Secreted Signaling	PMID: 28356350; PMID: 25620911
294	Oxt	Endothelial cells	Ptn	Sdc3	1.3146e-07	0.03	PTN_SDC3	Ptn - Sdc3	PTN	Secreted Signaling	PMID: 28356350; PMID: 25620911
295	Pmch/Cartpt	Endothelial cells	Ptn	Sdc3	1.52454e-07	0.03	PTN_SDC3	Ptn - Sdc3	PTN	Secreted Signaling	PMID: 28356350; PMID: 25620911
296	POMC	Endothelial cells	Ptn	Sdc3	8.61577e-07	0	PTN_SDC3	Ptn - Sdc3	PTN	Secreted Signaling	PMID: 28356350; PMID: 25620911
297	Sst	Endothelial cells	Ptn	Sdc3	3.27787e-06	0	PTN_SDC3	Ptn - Sdc3	PTN	Secreted Signaling	PMID: 28356350; PMID: 25620911
298	Stromal cells	Endothelial cells	Ptn	Sdc3	1.17426e-05	0	PTN_SDC3	Ptn - Sdc3	PTN	Secreted Signaling	PMID: 28356350; PMID: 25620911
299	Synpr	Endothelial cells	Ptn	Sdc3	3.86745e-06	0	PTN_SDC3	Ptn - Sdc3	PTN	Secreted Signaling	PMID: 28356350; PMID: 25620911
300	Tac1/Foxp2	Endothelial cells	Ptn	Sdc3	5.79924e-07	0.04	PTN_SDC3	Ptn - Sdc3	PTN	Secreted Signaling	PMID: 28356350; PMID: 25620911
301	Tac2-1	Endothelial cells	Ptn	Sdc3	4.80041e-07	0	PTN_SDC3	Ptn - Sdc3	PTN	Secreted Signaling	PMID: 28356350; PMID: 25620911
302	Tac2-2	Endothelial cells	Ptn	Sdc3	2.393e-07	0.02	PTN_SDC3	Ptn - Sdc3	PTN	Secreted Signaling	PMID: 28356350; PMID: 25620911
303	Tanycytes	Endothelial cells	Ptn	Sdc3	9.58965e-06	0	PTN_SDC3	Ptn - Sdc3	PTN	Secreted Signaling	PMID: 28356350; PMID: 25620911
304	Tcf4/Nr4a2	Endothelial cells	Ptn	Sdc3	5.30277e-07	0	PTN_SDC3	Ptn - Sdc3	PTN	Secreted Signaling	PMID: 28356350; PMID: 25620911
305	Trh/Tac1/Bdnf	Endothelial cells	Ptn	Sdc3	2.3228e-06	0	PTN_SDC3	Ptn - Sdc3	PTN	Secreted Signaling	PMID: 28356350; PMID: 25620911
306	unassigned	Endothelial cells	Ptn	Sdc3	6.14118e-06	0	PTN_SDC3	Ptn - Sdc3	PTN	Secreted Signaling	PMID: 28356350; PMID: 25620911
307	Vip/Vipr2	Endothelial cells	Ptn	Sdc3	1.92302e-06	0	PTN_SDC3	Ptn - Sdc3	PTN	Secreted Signaling	PMID: 28356350; PMID: 25620911
308	Astrocytes	Interneurons	Ptn	Sdc3	4.85725e-06	0.04	PTN_SDC3	Ptn - Sdc3	PTN	Secreted Signaling	PMID: 28356350; PMID: 25620911
309	Avp	Interneurons	Ptn	Sdc3	5.17797e-07	0.04	PTN_SDC3	Ptn - Sdc3	PTN	Secreted Signaling	PMID: 28356350; PMID: 25620911
310	Col11a1	Interneurons	Ptn	Sdc3	7.84921e-07	0.04	PTN_SDC3	Ptn - Sdc3	PTN	Secreted Signaling	PMID: 28356350; PMID: 25620911
311	Endothelial cells	Interneurons	Ptn	Sdc3	2.4719e-07	0.03	PTN_SDC3	Ptn - Sdc3	PTN	Secreted Signaling	PMID: 28356350; PMID: 25620911
312	Hcrt	Interneurons	Ptn	Sdc3	1.50275e-07	0.04	PTN_SDC3	Ptn - Sdc3	PTN	Secreted Signaling	PMID: 28356350; PMID: 25620911
313	Oligodendrocytes	Interneurons	Ptn	Sdc3	4.07115e-06	0.04	PTN_SDC3	Ptn - Sdc3	PTN	Secreted Signaling	PMID: 28356350; PMID: 25620911
314	POMC	Interneurons	Ptn	Sdc3	2.28423e-07	0.04	PTN_SDC3	Ptn - Sdc3	PTN	Secreted Signaling	PMID: 28356350; PMID: 25620911
315	Stromal cells	Interneurons	Ptn	Sdc3	3.14097e-06	0.04	PTN_SDC3	Ptn - Sdc3	PTN	Secreted Signaling	PMID: 28356350; PMID: 25620911
316	Tanycytes	Interneurons	Ptn	Sdc3	2.57018e-06	0.03	PTN_SDC3	Ptn - Sdc3	PTN	Secreted Signaling	PMID: 28356350; PMID: 25620911
317	Vip/Vipr2	Interneurons	Ptn	Sdc3	5.11381e-07	0.04	PTN_SDC3	Ptn - Sdc3	PTN	Secreted Signaling	PMID: 28356350; PMID: 25620911
318	Astrocytes	Pmch/Cartpt	Ptn	Sdc3	7.54776e-06	0	PTN_SDC3	Ptn - Sdc3	PTN	Secreted Signaling	PMID: 28356350; PMID: 25620911
319	Endothelial cells	Pmch/Cartpt	Ptn	Sdc3	3.8402e-07	0	PTN_SDC3	Ptn - Sdc3	PTN	Secreted Signaling	PMID: 28356350; PMID: 25620911
320	Oligodendrocytes	Pmch/Cartpt	Ptn	Sdc3	6.3265e-06	0	PTN_SDC3	Ptn - Sdc3	PTN	Secreted Signaling	PMID: 28356350; PMID: 25620911
321	Stromal cells	Pmch/Cartpt	Ptn	Sdc3	4.87931e-06	0	PTN_SDC3	Ptn - Sdc3	PTN	Secreted Signaling	PMID: 28356350; PMID: 25620911
322	Tanycytes	Pmch/Cartpt	Ptn	Sdc3	3.99074e-06	0	PTN_SDC3	Ptn - Sdc3	PTN	Secreted Signaling	PMID: 28356350; PMID: 25620911
323	Vip/Vipr2	Pmch/Cartpt	Ptn	Sdc3	7.95499e-07	0.04	PTN_SDC3	Ptn - Sdc3	PTN	Secreted Signaling	PMID: 28356350; PMID: 25620911
324	Astrocytes	Endothelial cells	Ptn	Ncl	9.78012e-06	0	PTN_NCL	Ptn - Ncl	PTN	Secreted Signaling	PMID: 28356350; PMID: 25620911
325	Col25a1/Six3	Endothelial cells	Ptn	Ncl	7.61711e-07	0.04	PTN_NCL	Ptn - Ncl	PTN	Secreted Signaling	PMID: 28356350; PMID: 25620911
326	Endothelial cells	Endothelial cells	Ptn	Ncl	4.97631e-07	0	PTN_NCL	Ptn - Ncl	PTN	Secreted Signaling	PMID: 28356350; PMID: 25620911
327	Gal/Gad2/Slc32a1	Endothelial cells	Ptn	Ncl	1.54766e-06	0.04	PTN_NCL	Ptn - Ncl	PTN	Secreted Signaling	PMID: 28356350; PMID: 25620911
328	Hcrt	Endothelial cells	Ptn	Ncl	3.02974e-07	0.03	PTN_NCL	Ptn - Ncl	PTN	Secreted Signaling	PMID: 28356350; PMID: 25620911
329	Npw	Endothelial cells	Ptn	Ncl	2.91393e-07	0.04	PTN_NCL	Ptn - Ncl	PTN	Secreted Signaling	PMID: 28356350; PMID: 25620911
330	Oligodendrocytes	Endothelial cells	Ptn	Ncl	8.19758e-06	0	PTN_NCL	Ptn - Ncl	PTN	Secreted Signaling	PMID: 28356350; PMID: 25620911
331	Stromal cells	Endothelial cells	Ptn	Ncl	6.32295e-06	0	PTN_NCL	Ptn - Ncl	PTN	Secreted Signaling	PMID: 28356350; PMID: 25620911
332	Synpr	Endothelial cells	Ptn	Ncl	2.07097e-06	0.04	PTN_NCL	Ptn - Ncl	PTN	Secreted Signaling	PMID: 28356350; PMID: 25620911
333	Tac2-1	Endothelial cells	Ptn	Ncl	2.56592e-07	0.04	PTN_NCL	Ptn - Ncl	PTN	Secreted Signaling	PMID: 28356350; PMID: 25620911
334	Tanycytes	Endothelial cells	Ptn	Ncl	5.1721e-06	0	PTN_NCL	Ptn - Ncl	PTN	Secreted Signaling	PMID: 28356350; PMID: 25620911
335	Vip/Vipr2	Endothelial cells	Ptn	Ncl	1.03049e-06	0.03	PTN_NCL	Ptn - Ncl	PTN	Secreted Signaling	PMID: 28356350; PMID: 25620911
336	Astrocytes	Hdc	Ptn	Ncl	5.98646e-06	0.03	PTN_NCL	Ptn - Ncl	PTN	Secreted Signaling	PMID: 28356350; PMID: 25620911
337	Avp	Hdc	Ptn	Ncl	6.36594e-07	0.04	PTN_NCL	Ptn - Ncl	PTN	Secreted Signaling	PMID: 28356350; PMID: 25620911
338	Avp/Rorb	Hdc	Ptn	Ncl	4.71673e-07	0.04	PTN_NCL	Ptn - Ncl	PTN	Secreted Signaling	PMID: 28356350; PMID: 25620911
339	Col11a1	Hdc	Ptn	Ncl	9.64801e-07	0.04	PTN_NCL	Ptn - Ncl	PTN	Secreted Signaling	PMID: 28356350; PMID: 25620911
340	Col25a1/Six3	Hdc	Ptn	Ncl	4.64213e-07	0.04	PTN_NCL	Ptn - Ncl	PTN	Secreted Signaling	PMID: 28356350; PMID: 25620911
341	Coro6	Hdc	Ptn	Ncl	8.91388e-07	0.04	PTN_NCL	Ptn - Ncl	PTN	Secreted Signaling	PMID: 28356350; PMID: 25620911
342	Ebf3/Synpr	Hdc	Ptn	Ncl	1.33595e-06	0.04	PTN_NCL	Ptn - Ncl	PTN	Secreted Signaling	PMID: 28356350; PMID: 25620911
343	Endothelial cells	Hdc	Ptn	Ncl	3.04786e-07	0.02	PTN_NCL	Ptn - Ncl	PTN	Secreted Signaling	PMID: 28356350; PMID: 25620911
344	Gad2/Slc32a1	Hdc	Ptn	Ncl	4.18422e-06	0.04	PTN_NCL	Ptn - Ncl	PTN	Secreted Signaling	PMID: 28356350; PMID: 25620911
345	Gal/Gad2/Slc32a1	Hdc	Ptn	Ncl	9.43292e-07	0.04	PTN_NCL	Ptn - Ncl	PTN	Secreted Signaling	PMID: 28356350; PMID: 25620911
346	Hcrt	Hdc	Ptn	Ncl	1.84634e-07	0.02	PTN_NCL	Ptn - Ncl	PTN	Secreted Signaling	PMID: 28356350; PMID: 25620911
347	Hdc	Hdc	Ptn	Ncl	2.09318e-07	0.04	PTN_NCL	Ptn - Ncl	PTN	Secreted Signaling	PMID: 28356350; PMID: 25620911
348	Lhx1	Hdc	Ptn	Ncl	1.53669e-06	0.04	PTN_NCL	Ptn - Ncl	PTN	Secreted Signaling	PMID: 28356350; PMID: 25620911
349	Npw	Hdc	Ptn	Ncl	1.77676e-07	0.04	PTN_NCL	Ptn - Ncl	PTN	Secreted Signaling	PMID: 28356350; PMID: 25620911
350	Oligodendrocytes	Hdc	Ptn	Ncl	5.0172e-06	0.04	PTN_NCL	Ptn - Ncl	PTN	Secreted Signaling	PMID: 28356350; PMID: 25620911
351	POMC	Hdc	Ptn	Ncl	2.80628e-07	0.03	PTN_NCL	Ptn - Ncl	PTN	Secreted Signaling	PMID: 28356350; PMID: 25620911
352	Sst	Hdc	Ptn	Ncl	1.06559e-06	0.04	PTN_NCL	Ptn - Ncl	PTN	Secreted Signaling	PMID: 28356350; PMID: 25620911
353	Stromal cells	Hdc	Ptn	Ncl	3.87328e-06	0.03	PTN_NCL	Ptn - Ncl	PTN	Secreted Signaling	PMID: 28356350; PMID: 25620911
354	Synpr	Hdc	Ptn	Ncl	1.26354e-06	0.04	PTN_NCL	Ptn - Ncl	PTN	Secreted Signaling	PMID: 28356350; PMID: 25620911
355	Tac2-1	Hdc	Ptn	Ncl	1.56349e-07	0.04	PTN_NCL	Ptn - Ncl	PTN	Secreted Signaling	PMID: 28356350; PMID: 25620911
356	Tac2-2	Hdc	Ptn	Ncl	7.71504e-08	0.04	PTN_NCL	Ptn - Ncl	PTN	Secreted Signaling	PMID: 28356350; PMID: 25620911
357	Tanycytes	Hdc	Ptn	Ncl	3.17207e-06	0.03	PTN_NCL	Ptn - Ncl	PTN	Secreted Signaling	PMID: 28356350; PMID: 25620911
358	Trh/Tac1/Bdnf	Hdc	Ptn	Ncl	7.57369e-07	0.04	PTN_NCL	Ptn - Ncl	PTN	Secreted Signaling	PMID: 28356350; PMID: 25620911
359	unassigned	Hdc	Ptn	Ncl	2.00136e-06	0.04	PTN_NCL	Ptn - Ncl	PTN	Secreted Signaling	PMID: 28356350; PMID: 25620911
360	Vip/Vipr2	Hdc	Ptn	Ncl	6.29053e-07	0.04	PTN_NCL	Ptn - Ncl	PTN	Secreted Signaling	PMID: 28356350; PMID: 25620911
361	Endothelial cells	Astrocytes	Edn1	Ednrb	2.75471e-06	0	EDN1_EDNRB	Edn1 - Ednrb	EDN	Secreted Signaling	KEGG: mmu04080
362	POMC	Oxt	Pomc	Oprk1	2.07722e-06	0	POMC_OPRK1	Pomc - Oprk1	OPIOID	Secreted Signaling	KEGG: mmu04080
363	POMC	Pmch/Cartpt	Pomc	Oprl1	6.80329e-07	0	POMC_OPRL1	Pomc - Oprl1	OPIOID	Secreted Signaling	KEGG: mmu04080
364	Hcrt	Hdc	Hcrt	Hcrtr2	3.67709e-06	0	HCRT_HCRTR2	Hcrt - Hcrtr2	HCRT	Secreted Signaling	KEGG: mmu04080
365	Hdc	Hdc	Hcrt	Hcrtr2	9.15628e-07	0	HCRT_HCRTR2	Hcrt - Hcrtr2	HCRT	Secreted Signaling	KEGG: mmu04080
366	Pmch/Cartpt	Hdc	Hcrt	Hcrtr2	5.036e-07	0	HCRT_HCRTR2	Hcrt - Hcrtr2	HCRT	Secreted Signaling	KEGG: mmu04080
367	Tac2-2	Hdc	Hcrt	Hcrtr2	8.24799e-07	0	HCRT_HCRTR2	Hcrt - Hcrtr2	HCRT	Secreted Signaling	KEGG: mmu04080
368	Lhx1	Col25a1/Six3	Adcyap1	Adcyap1r1	2.19479e-06	0	ADCYAP1_ADCYAP1R1	Adcyap1 - Adcyap1r1	PACAP	Secreted Signaling	PMID: 21350482
369	Lhx1	Coro6/Trh	Adcyap1	Adcyap1r1	3.58548e-06	0	ADCYAP1_ADCYAP1R1	Adcyap1 - Adcyap1r1	PACAP	Secreted Signaling	PMID: 21350482
370	Lhx1	Gad2/Slc32a1	Adcyap1	Adcyap1r1	1.71403e-05	0	ADCYAP1_ADCYAP1R1	Adcyap1 - Adcyap1r1	PACAP	Secreted Signaling	PMID: 21350482
371	Lhx1	Gal/Gad2/Slc32a1	Adcyap1	Adcyap1r1	4.15419e-06	0	ADCYAP1_ADCYAP1R1	Adcyap1 - Adcyap1r1	PACAP	Secreted Signaling	PMID: 21350482
372	Lhx1	Hcrt	Adcyap1	Adcyap1r1	5.29174e-07	0	ADCYAP1_ADCYAP1R1	Adcyap1 - Adcyap1r1	PACAP	Secreted Signaling	PMID: 21350482
373	Lhx1	Hdc	Adcyap1	Adcyap1r1	8.33414e-07	0	ADCYAP1_ADCYAP1R1	Adcyap1 - Adcyap1r1	PACAP	Secreted Signaling	PMID: 21350482
374	Lhx1	Oxt	Adcyap1	Adcyap1r1	8.18052e-08	0	ADCYAP1_ADCYAP1R1	Adcyap1 - Adcyap1r1	PACAP	Secreted Signaling	PMID: 21350482
375	Lhx1	POMC	Adcyap1	Adcyap1r1	9.5496e-07	0	ADCYAP1_ADCYAP1R1	Adcyap1 - Adcyap1r1	PACAP	Secreted Signaling	PMID: 21350482
376	Lhx1	Synpr	Adcyap1	Adcyap1r1	4.77962e-06	0	ADCYAP1_ADCYAP1R1	Adcyap1 - Adcyap1r1	PACAP	Secreted Signaling	PMID: 21350482
377	Lhx1	Tac1/Foxp2	Adcyap1	Adcyap1r1	2.21288e-06	0	ADCYAP1_ADCYAP1R1	Adcyap1 - Adcyap1r1	PACAP	Secreted Signaling	PMID: 21350482
378	Lhx1	Tac2-1	Adcyap1	Adcyap1r1	3.02379e-07	0	ADCYAP1_ADCYAP1R1	Adcyap1 - Adcyap1r1	PACAP	Secreted Signaling	PMID: 21350482
379	Lhx1	Tcf4/Nr4a2	Adcyap1	Adcyap1r1	1.14865e-06	0	ADCYAP1_ADCYAP1R1	Adcyap1 - Adcyap1r1	PACAP	Secreted Signaling	PMID: 21350482
380	Lhx1	Trh/Tac1/Bdnf	Adcyap1	Adcyap1r1	3.14836e-06	0	ADCYAP1_ADCYAP1R1	Adcyap1 - Adcyap1r1	PACAP	Secreted Signaling	PMID: 21350482
381	Lhx1	unassigned	Adcyap1	Adcyap1r1	7.94722e-06	0	ADCYAP1_ADCYAP1R1	Adcyap1 - Adcyap1r1	PACAP	Secreted Signaling	PMID: 21350482
382	Endothelial cells	Lhx1/Coro6	Kitl	Kit	5.45297e-07	0	KITL_KIT	Kitl - Kit	KIT	Secreted Signaling	KEGG: mmu04080
383	Tac2-1	AgRP	Bdnf	Ntrk2	1.55554e-06	0	BDNF_NTRK2	Bdnf - Ntrk2	NT	Secreted Signaling	PMID: 27908981
384	Tac2-1	Astrocytes	Bdnf	Ntrk2	1.59602e-05	0	BDNF_NTRK2	Bdnf - Ntrk2	NT	Secreted Signaling	PMID: 27908981
385	Tac2-1	Avp	Bdnf	Ntrk2	1.20872e-06	0	BDNF_NTRK2	Bdnf - Ntrk2	NT	Secreted Signaling	PMID: 27908981
386	Tac2-1	Avp/Rorb	Bdnf	Ntrk2	3.28839e-07	0	BDNF_NTRK2	Bdnf - Ntrk2	NT	Secreted Signaling	PMID: 27908981
387	Tac2-1	B cells	Bdnf	Ntrk2	1.38504e-07	0	BDNF_NTRK2	Bdnf - Ntrk2	NT	Secreted Signaling	PMID: 27908981
388	Tac2-1	Col11a1	Bdnf	Ntrk2	1.91843e-06	0	BDNF_NTRK2	Bdnf - Ntrk2	NT	Secreted Signaling	PMID: 27908981
389	Tac2-1	Col25a1/Six3	Bdnf	Ntrk2	9.56977e-07	0	BDNF_NTRK2	Bdnf - Ntrk2	NT	Secreted Signaling	PMID: 27908981
390	Tac2-1	Coro6	Bdnf	Ntrk2	1.84422e-06	0	BDNF_NTRK2	Bdnf - Ntrk2	NT	Secreted Signaling	PMID: 27908981
391	Tac2-1	Coro6/Trh	Bdnf	Ntrk2	1.55048e-06	0	BDNF_NTRK2	Bdnf - Ntrk2	NT	Secreted Signaling	PMID: 27908981
392	Tac2-1	Ebf3/Synpr	Bdnf	Ntrk2	2.75895e-06	0	BDNF_NTRK2	Bdnf - Ntrk2	NT	Secreted Signaling	PMID: 27908981
393	Tac2-1	Endothelial cells	Bdnf	Ntrk2	4.15431e-08	0	BDNF_NTRK2	Bdnf - Ntrk2	NT	Secreted Signaling	PMID: 27908981
394	Tac2-1	Gad2/Slc32a1	Bdnf	Ntrk2	8.05875e-06	0	BDNF_NTRK2	Bdnf - Ntrk2	NT	Secreted Signaling	PMID: 27908981
395	Tac2-1	Gal	Bdnf	Ntrk2	3.69613e-06	0	BDNF_NTRK2	Bdnf - Ntrk2	NT	Secreted Signaling	PMID: 27908981
396	Tac2-1	Gal/Gad2/Slc32a1	Bdnf	Ntrk2	1.94142e-06	0	BDNF_NTRK2	Bdnf - Ntrk2	NT	Secreted Signaling	PMID: 27908981
397	Tac2-1	Gal/Ghrh	Bdnf	Ntrk2	2.50841e-06	0	BDNF_NTRK2	Bdnf - Ntrk2	NT	Secreted Signaling	PMID: 27908981
398	Tac2-1	Hcrt	Bdnf	Ntrk2	5.78942e-07	0	BDNF_NTRK2	Bdnf - Ntrk2	NT	Secreted Signaling	PMID: 27908981
399	Tac2-1	Hdc	Bdnf	Ntrk2	5.37893e-07	0	BDNF_NTRK2	Bdnf - Ntrk2	NT	Secreted Signaling	PMID: 27908981
400	Tac2-1	Interneurons	Bdnf	Ntrk2	7.26308e-08	0	BDNF_NTRK2	Bdnf - Ntrk2	NT	Secreted Signaling	PMID: 27908981
401	Tac2-1	Lhx1	Bdnf	Ntrk2	3.21518e-06	0	BDNF_NTRK2	Bdnf - Ntrk2	NT	Secreted Signaling	PMID: 27908981
402	Tac2-1	Lhx1/Coro6	Bdnf	Ntrk2	1.34397e-06	0	BDNF_NTRK2	Bdnf - Ntrk2	NT	Secreted Signaling	PMID: 27908981
403	Tac2-1	Microglial/Macrophages	Bdnf	Ntrk2	6.34985e-07	0	BDNF_NTRK2	Bdnf - Ntrk2	NT	Secreted Signaling	PMID: 27908981
404	Tac2-1	Npw	Bdnf	Ntrk2	3.80531e-07	0	BDNF_NTRK2	Bdnf - Ntrk2	NT	Secreted Signaling	PMID: 27908981
405	Tac2-1	Nr5a1	Bdnf	Ntrk2	4.31373e-06	0	BDNF_NTRK2	Bdnf - Ntrk2	NT	Secreted Signaling	PMID: 27908981
406	Tac2-1	Oligodendrocytes	Bdnf	Ntrk2	2.86629e-06	0	BDNF_NTRK2	Bdnf - Ntrk2	NT	Secreted Signaling	PMID: 27908981
407	Tac2-1	Oxt	Bdnf	Ntrk2	7.1052e-08	0	BDNF_NTRK2	Bdnf - Ntrk2	NT	Secreted Signaling	PMID: 27908981
408	Tac2-1	Pmch/Cartpt	Bdnf	Ntrk2	2.36299e-07	0	BDNF_NTRK2	Bdnf - Ntrk2	NT	Secreted Signaling	PMID: 27908981
409	Tac2-1	POMC	Bdnf	Ntrk2	5.38571e-07	0	BDNF_NTRK2	Bdnf - Ntrk2	NT	Secreted Signaling	PMID: 27908981
410	Tac2-1	Sst	Bdnf	Ntrk2	2.95885e-06	0	BDNF_NTRK2	Bdnf - Ntrk2	NT	Secreted Signaling	PMID: 27908981
411	Tac2-1	Stromal cells	Bdnf	Ntrk2	1.69853e-06	0	BDNF_NTRK2	Bdnf - Ntrk2	NT	Secreted Signaling	PMID: 27908981
412	Tac2-1	Synpr	Bdnf	Ntrk2	2.23676e-06	0	BDNF_NTRK2	Bdnf - Ntrk2	NT	Secreted Signaling	PMID: 27908981
413	Tac2-1	Tac1/Foxp2	Bdnf	Ntrk2	9.21866e-07	0	BDNF_NTRK2	Bdnf - Ntrk2	NT	Secreted Signaling	PMID: 27908981
414	Tac2-1	Tac2-1	Bdnf	Ntrk2	3.23866e-07	0	BDNF_NTRK2	Bdnf - Ntrk2	NT	Secreted Signaling	PMID: 27908981
415	Tac2-1	Tac2-2	Bdnf	Ntrk2	3.63413e-07	0	BDNF_NTRK2	Bdnf - Ntrk2	NT	Secreted Signaling	PMID: 27908981
416	Tac2-1	Tanycytes	Bdnf	Ntrk2	7.96142e-06	0	BDNF_NTRK2	Bdnf - Ntrk2	NT	Secreted Signaling	PMID: 27908981
417	Tac2-1	Tcf4/Nr4a2	Bdnf	Ntrk2	4.43412e-07	0	BDNF_NTRK2	Bdnf - Ntrk2	NT	Secreted Signaling	PMID: 27908981
418	Tac2-1	Trh/Tac1/Bdnf	Bdnf	Ntrk2	1.4261e-06	0	BDNF_NTRK2	Bdnf - Ntrk2	NT	Secreted Signaling	PMID: 27908981
419	Tac2-1	unassigned	Bdnf	Ntrk2	3.78162e-06	0	BDNF_NTRK2	Bdnf - Ntrk2	NT	Secreted Signaling	PMID: 27908981
420	Tac2-1	Vip/Vipr2	Bdnf	Ntrk2	4.24907e-07	0	BDNF_NTRK2	Bdnf - Ntrk2	NT	Secreted Signaling	PMID: 27908981
421	Endothelial cells	Ebf3/Synpr	Sema3c	NRP1_PLXNA1	7.05114e-07	0	SEMA3C_NRP1_PLXNA1	Sema3c - (Nrp1+Plxna1)	SEMA3	Secreted Signaling	PMID: 27533782
422	Endothelial cells	Gal/Gad2/Slc32a1	Sema3c	NRP1_PLXNA1	5.35341e-07	0	SEMA3C_NRP1_PLXNA1	Sema3c - (Nrp1+Plxna1)	SEMA3	Secreted Signaling	PMID: 27533782
423	Endothelial cells	Lhx1	Sema3c	NRP1_PLXNA1	2.08205e-06	0	SEMA3C_NRP1_PLXNA1	Sema3c - (Nrp1+Plxna1)	SEMA3	Secreted Signaling	PMID: 27533782
424	Endothelial cells	Lhx1/Coro6	Sema3c	NRP1_PLXNA1	9.54006e-07	0	SEMA3C_NRP1_PLXNA1	Sema3c - (Nrp1+Plxna1)	SEMA3	Secreted Signaling	PMID: 27533782
425	Endothelial cells	Tac1/Foxp2	Sema3c	NRP1_PLXNA1	2.9339e-07	0	SEMA3C_NRP1_PLXNA1	Sema3c - (Nrp1+Plxna1)	SEMA3	Secreted Signaling	PMID: 27533782
426	Endothelial cells	Tac2-1	Sema3c	NRP1_PLXNA1	6.44148e-08	0	SEMA3C_NRP1_PLXNA1	Sema3c - (Nrp1+Plxna1)	SEMA3	Secreted Signaling	PMID: 27533782
427	Endothelial cells	Trh/Tac1/Bdnf	Sema3c	NRP1_PLXNA1	4.14312e-07	0	SEMA3C_NRP1_PLXNA1	Sema3c - (Nrp1+Plxna1)	SEMA3	Secreted Signaling	PMID: 27533782
428	Endothelial cells	Endothelial cells	Sema3c	NRP1_PLXNA2	1.44367e-07	0	SEMA3C_NRP1_PLXNA2	Sema3c - (Nrp1+Plxna2)	SEMA3	Secreted Signaling	PMID: 27533782
429	Endothelial cells	Lhx1	Sema3c	NRP2_PLXNA1	1.2275e-06	0	SEMA3C_NRP2_PLXNA1	Sema3c - (Nrp2+Plxna1)	SEMA3	Secreted Signaling	PMID: 27533782
430	Endothelial cells	Lhx1/Coro6	Sema3c	NRP2_PLXNA1	9.05487e-07	0	SEMA3C_NRP2_PLXNA1	Sema3c - (Nrp2+Plxna1)	SEMA3	Secreted Signaling	PMID: 27533782
431	Endothelial cells	Tac2-1	Sema3c	NRP2_PLXNA1	7.62609e-08	0	SEMA3C_NRP2_PLXNA1	Sema3c - (Nrp2+Plxna1)	SEMA3	Secreted Signaling	PMID: 27533782
432	Endothelial cells	Tcf4/Nr4a2	Sema3c	NRP2_PLXNA3	1.34282e-07	0	SEMA3C_NRP2_PLXNA3	Sema3c - (Nrp2+Plxna3)	SEMA3	Secreted Signaling	PMID: 27533782
433	Endothelial cells	Endothelial cells	Sema3c	Plxnd1	1.52862e-07	0	SEMA3C_PLXND1	Sema3c - Plxnd1	SEMA3	Secreted Signaling	PMID: 27533782
434	Hdc	Astrocytes	Gas6	Mertk	2.61082e-06	0	GAS6_MERTK	Gas6 - Mertk	GAS	Secreted Signaling	PMID: 27801848
435	Lhx1/Coro6	Astrocytes	Gas6	Mertk	8.64804e-06	0	GAS6_MERTK	Gas6 - Mertk	GAS	Secreted Signaling	PMID: 27801848
436	Tcf4/Nr4a2	Astrocytes	Gas6	Mertk	3.08387e-06	0	GAS6_MERTK	Gas6 - Mertk	GAS	Secreted Signaling	PMID: 27801848
437	AgRP	Astrocytes	Pmch	Mertk	3.04668e-05	0	PMCH_MERTK	Pmch - Mertk	PMCH	Secreted Signaling	PMID: 30501104
438	Astrocytes	Astrocytes	Pmch	Mertk	0.000245017	0	PMCH_MERTK	Pmch - Mertk	PMCH	Secreted Signaling	PMID: 30501104
439	Avp	Astrocytes	Pmch	Mertk	2.98511e-05	0	PMCH_MERTK	Pmch - Mertk	PMCH	Secreted Signaling	PMID: 30501104
440	Avp/Rorb	Astrocytes	Pmch	Mertk	2.05149e-05	0	PMCH_MERTK	Pmch - Mertk	PMCH	Secreted Signaling	PMID: 30501104
441	B cells	Astrocytes	Pmch	Mertk	3.5452e-06	0	PMCH_MERTK	Pmch - Mertk	PMCH	Secreted Signaling	PMID: 30501104
442	Col11a1	Astrocytes	Pmch	Mertk	4.81865e-05	0	PMCH_MERTK	Pmch - Mertk	PMCH	Secreted Signaling	PMID: 30501104
443	Col25a1/Six3	Astrocytes	Pmch	Mertk	2.37804e-05	0	PMCH_MERTK	Pmch - Mertk	PMCH	Secreted Signaling	PMID: 30501104
444	Coro6	Astrocytes	Pmch	Mertk	4.17819e-05	0	PMCH_MERTK	Pmch - Mertk	PMCH	Secreted Signaling	PMID: 30501104
445	Coro6/Trh	Astrocytes	Pmch	Mertk	3.22087e-05	0	PMCH_MERTK	Pmch - Mertk	PMCH	Secreted Signaling	PMID: 30501104
446	Ebf3/Synpr	Astrocytes	Pmch	Mertk	6.3939e-05	0	PMCH_MERTK	Pmch - Mertk	PMCH	Secreted Signaling	PMID: 30501104
447	Endothelial cells	Astrocytes	Pmch	Mertk	8.13029e-06	0	PMCH_MERTK	Pmch - Mertk	PMCH	Secreted Signaling	PMID: 30501104
448	Gad2/Slc32a1	Astrocytes	Pmch	Mertk	0.00017556	0	PMCH_MERTK	Pmch - Mertk	PMCH	Secreted Signaling	PMID: 30501104
449	Gal	Astrocytes	Pmch	Mertk	3.65916e-05	0	PMCH_MERTK	Pmch - Mertk	PMCH	Secreted Signaling	PMID: 30501104
450	Gal/Gad2/Slc32a1	Astrocytes	Pmch	Mertk	4.26005e-05	0	PMCH_MERTK	Pmch - Mertk	PMCH	Secreted Signaling	PMID: 30501104
451	Gal/Ghrh	Astrocytes	Pmch	Mertk	5.46342e-05	0	PMCH_MERTK	Pmch - Mertk	PMCH	Secreted Signaling	PMID: 30501104
452	Hcrt	Astrocytes	Pmch	Mertk	8.23524e-06	0	PMCH_MERTK	Pmch - Mertk	PMCH	Secreted Signaling	PMID: 30501104
453	Hdc	Astrocytes	Pmch	Mertk	1.30273e-05	0	PMCH_MERTK	Pmch - Mertk	PMCH	Secreted Signaling	PMID: 30501104
454	Interneurons	Astrocytes	Pmch	Mertk	7.16717e-06	0	PMCH_MERTK	Pmch - Mertk	PMCH	Secreted Signaling	PMID: 30501104
455	Lhx1	Astrocytes	Pmch	Mertk	7.96409e-05	0	PMCH_MERTK	Pmch - Mertk	PMCH	Secreted Signaling	PMID: 30501104
456	Lhx1/Coro6	Astrocytes	Pmch	Mertk	1.44079e-05	0	PMCH_MERTK	Pmch - Mertk	PMCH	Secreted Signaling	PMID: 30501104
457	Microglial/Macrophages	Astrocytes	Pmch	Mertk	5.10594e-05	0	PMCH_MERTK	Pmch - Mertk	PMCH	Secreted Signaling	PMID: 30501104
458	Npw	Astrocytes	Pmch	Mertk	3.3376e-06	0	PMCH_MERTK	Pmch - Mertk	PMCH	Secreted Signaling	PMID: 30501104
459	Nr5a1	Astrocytes	Pmch	Mertk	9.86402e-05	0	PMCH_MERTK	Pmch - Mertk	PMCH	Secreted Signaling	PMID: 30501104
460	Oligodendrocytes	Astrocytes	Pmch	Mertk	0.000174218	0	PMCH_MERTK	Pmch - Mertk	PMCH	Secreted Signaling	PMID: 30501104
461	Oxt	Astrocytes	Pmch	Mertk	5.16779e-06	0	PMCH_MERTK	Pmch - Mertk	PMCH	Secreted Signaling	PMID: 30501104
462	Pmch/Cartpt	Astrocytes	Pmch	Mertk	2.33118e-05	0	PMCH_MERTK	Pmch - Mertk	PMCH	Secreted Signaling	PMID: 30501104
463	POMC	Astrocytes	Pmch	Mertk	1.33118e-05	0	PMCH_MERTK	Pmch - Mertk	PMCH	Secreted Signaling	PMID: 30501104
464	Sst	Astrocytes	Pmch	Mertk	2.28735e-05	0	PMCH_MERTK	Pmch - Mertk	PMCH	Secreted Signaling	PMID: 30501104
465	Stromal cells	Astrocytes	Pmch	Mertk	0.000120292	0	PMCH_MERTK	Pmch - Mertk	PMCH	Secreted Signaling	PMID: 30501104
466	Synpr	Astrocytes	Pmch	Mertk	4.85836e-05	0	PMCH_MERTK	Pmch - Mertk	PMCH	Secreted Signaling	PMID: 30501104
467	Tac1/Foxp2	Astrocytes	Pmch	Mertk	1.97491e-05	0	PMCH_MERTK	Pmch - Mertk	PMCH	Secreted Signaling	PMID: 30501104
468	Tac2-1	Astrocytes	Pmch	Mertk	7.66066e-06	0	PMCH_MERTK	Pmch - Mertk	PMCH	Secreted Signaling	PMID: 30501104
469	Tac2-2	Astrocytes	Pmch	Mertk	3.72462e-06	0	PMCH_MERTK	Pmch - Mertk	PMCH	Secreted Signaling	PMID: 30501104
470	Tanycytes	Astrocytes	Pmch	Mertk	0.000116466	0	PMCH_MERTK	Pmch - Mertk	PMCH	Secreted Signaling	PMID: 30501104
471	Tcf4/Nr4a2	Astrocytes	Pmch	Mertk	1.03794e-05	0	PMCH_MERTK	Pmch - Mertk	PMCH	Secreted Signaling	PMID: 30501104
472	Trh/Tac1/Bdnf	Astrocytes	Pmch	Mertk	2.47305e-05	0	PMCH_MERTK	Pmch - Mertk	PMCH	Secreted Signaling	PMID: 30501104
473	unassigned	Astrocytes	Pmch	Mertk	9.23753e-05	0	PMCH_MERTK	Pmch - Mertk	PMCH	Secreted Signaling	PMID: 30501104
474	Vip/Vipr2	Astrocytes	Pmch	Mertk	2.9425e-05	0	PMCH_MERTK	Pmch - Mertk	PMCH	Secreted Signaling	PMID: 30501104
475	AgRP	Astrocytes	Psap	Gpr37l1	6.21501e-05	0	PSAP_GPR37L1	Psap - Gpr37l1	PSAP	Secreted Signaling	PMID: 23690594
476	Astrocytes	Astrocytes	Psap	Gpr37l1	0.000450055	0	PSAP_GPR37L1	Psap - Gpr37l1	PSAP	Secreted Signaling	PMID: 23690594
477	Avp	Astrocytes	Psap	Gpr37l1	6.06566e-05	0	PSAP_GPR37L1	Psap - Gpr37l1	PSAP	Secreted Signaling	PMID: 23690594
478	Avp/Rorb	Astrocytes	Psap	Gpr37l1	4.11338e-05	0	PSAP_GPR37L1	Psap - Gpr37l1	PSAP	Secreted Signaling	PMID: 23690594
479	B cells	Astrocytes	Psap	Gpr37l1	1.57881e-05	0	PSAP_GPR37L1	Psap - Gpr37l1	PSAP	Secreted Signaling	PMID: 23690594
480	Col11a1	Astrocytes	Psap	Gpr37l1	0.000113585	0	PSAP_GPR37L1	Psap - Gpr37l1	PSAP	Secreted Signaling	PMID: 23690594
481	Col25a1/Six3	Astrocytes	Psap	Gpr37l1	5.196e-05	0	PSAP_GPR37L1	Psap - Gpr37l1	PSAP	Secreted Signaling	PMID: 23690594
482	Coro6	Astrocytes	Psap	Gpr37l1	0.000104862	0	PSAP_GPR37L1	Psap - Gpr37l1	PSAP	Secreted Signaling	PMID: 23690594
483	Coro6/Trh	Astrocytes	Psap	Gpr37l1	9.14256e-05	0	PSAP_GPR37L1	Psap - Gpr37l1	PSAP	Secreted Signaling	PMID: 23690594
484	Ebf3/Synpr	Astrocytes	Psap	Gpr37l1	0.000172189	0	PSAP_GPR37L1	Psap - Gpr37l1	PSAP	Secreted Signaling	PMID: 23690594
485	Endothelial cells	Astrocytes	Psap	Gpr37l1	2.40324e-05	0	PSAP_GPR37L1	Psap - Gpr37l1	PSAP	Secreted Signaling	PMID: 23690594
486	Gad2/Slc32a1	Astrocytes	Psap	Gpr37l1	0.000449093	0	PSAP_GPR37L1	Psap - Gpr37l1	PSAP	Secreted Signaling	PMID: 23690594
487	Gal	Astrocytes	Psap	Gpr37l1	0.000181043	0	PSAP_GPR37L1	Psap - Gpr37l1	PSAP	Secreted Signaling	PMID: 23690594
488	Gal/Gad2/Slc32a1	Astrocytes	Psap	Gpr37l1	0.000112116	0	PSAP_GPR37L1	Psap - Gpr37l1	PSAP	Secreted Signaling	PMID: 23690594
489	Gal/Ghrh	Astrocytes	Psap	Gpr37l1	0.000102037	0	PSAP_GPR37L1	Psap - Gpr37l1	PSAP	Secreted Signaling	PMID: 23690594
490	Hcrt	Astrocytes	Psap	Gpr37l1	1.74685e-05	0	PSAP_GPR37L1	Psap - Gpr37l1	PSAP	Secreted Signaling	PMID: 23690594
491	Hdc	Astrocytes	Psap	Gpr37l1	3.43643e-05	0	PSAP_GPR37L1	Psap - Gpr37l1	PSAP	Secreted Signaling	PMID: 23690594
492	Interneurons	Astrocytes	Psap	Gpr37l1	1.24593e-05	0	PSAP_GPR37L1	Psap - Gpr37l1	PSAP	Secreted Signaling	PMID: 23690594
493	Lhx1	Astrocytes	Psap	Gpr37l1	0.00021206	0	PSAP_GPR37L1	Psap - Gpr37l1	PSAP	Secreted Signaling	PMID: 23690594
494	Lhx1/Coro6	Astrocytes	Psap	Gpr37l1	9.10538e-05	0	PSAP_GPR37L1	Psap - Gpr37l1	PSAP	Secreted Signaling	PMID: 23690594
495	Microglial/Macrophages	Astrocytes	Psap	Gpr37l1	8.88511e-05	0	PSAP_GPR37L1	Psap - Gpr37l1	PSAP	Secreted Signaling	PMID: 23690594
496	Npw	Astrocytes	Psap	Gpr37l1	1.55658e-05	0	PSAP_GPR37L1	Psap - Gpr37l1	PSAP	Secreted Signaling	PMID: 23690594
497	Nr5a1	Astrocytes	Psap	Gpr37l1	0.000270738	0	PSAP_GPR37L1	Psap - Gpr37l1	PSAP	Secreted Signaling	PMID: 23690594
498	Oligodendrocytes	Astrocytes	Psap	Gpr37l1	0.000336602	0	PSAP_GPR37L1	Psap - Gpr37l1	PSAP	Secreted Signaling	PMID: 23690594
499	Oxt	Astrocytes	Psap	Gpr37l1	8.53526e-06	0	PSAP_GPR37L1	Psap - Gpr37l1	PSAP	Secreted Signaling	PMID: 23690594
500	Pmch/Cartpt	Astrocytes	Psap	Gpr37l1	1.14414e-05	0	PSAP_GPR37L1	Psap - Gpr37l1	PSAP	Secreted Signaling	PMID: 23690594
501	POMC	Astrocytes	Psap	Gpr37l1	3.20377e-05	0	PSAP_GPR37L1	Psap - Gpr37l1	PSAP	Secreted Signaling	PMID: 23690594
502	Sst	Astrocytes	Psap	Gpr37l1	0.000115421	0	PSAP_GPR37L1	Psap - Gpr37l1	PSAP	Secreted Signaling	PMID: 23690594
503	Stromal cells	Astrocytes	Psap	Gpr37l1	0.000241033	0	PSAP_GPR37L1	Psap - Gpr37l1	PSAP	Secreted Signaling	PMID: 23690594
504	Synpr	Astrocytes	Psap	Gpr37l1	0.00013082	0	PSAP_GPR37L1	Psap - Gpr37l1	PSAP	Secreted Signaling	PMID: 23690594
505	Tac1/Foxp2	Astrocytes	Psap	Gpr37l1	6.0378e-05	0	PSAP_GPR37L1	Psap - Gpr37l1	PSAP	Secreted Signaling	PMID: 23690594
506	Tac2-1	Astrocytes	Psap	Gpr37l1	1.54612e-05	0	PSAP_GPR37L1	Psap - Gpr37l1	PSAP	Secreted Signaling	PMID: 23690594
507	Tac2-2	Astrocytes	Psap	Gpr37l1	1.6298e-05	0	PSAP_GPR37L1	Psap - Gpr37l1	PSAP	Secreted Signaling	PMID: 23690594
508	Tanycytes	Astrocytes	Psap	Gpr37l1	0.00020646	0	PSAP_GPR37L1	Psap - Gpr37l1	PSAP	Secreted Signaling	PMID: 23690594
509	Tcf4/Nr4a2	Astrocytes	Psap	Gpr37l1	2.64209e-05	0	PSAP_GPR37L1	Psap - Gpr37l1	PSAP	Secreted Signaling	PMID: 23690594
510	Trh/Tac1/Bdnf	Astrocytes	Psap	Gpr37l1	8.07627e-05	0	PSAP_GPR37L1	Psap - Gpr37l1	PSAP	Secreted Signaling	PMID: 23690594
511	unassigned	Astrocytes	Psap	Gpr37l1	0.000243192	0	PSAP_GPR37L1	Psap - Gpr37l1	PSAP	Secreted Signaling	PMID: 23690594
512	Vip/Vipr2	Astrocytes	Psap	Gpr37l1	5.24961e-05	0	PSAP_GPR37L1	Psap - Gpr37l1	PSAP	Secreted Signaling	PMID: 23690594
513	Stromal cells	Endothelial cells	Col1a1	ITGA1_ITGB1	6.07288e-06	0	COL1A1_ITGA1_ITGB1	Col1a1 - (Itga1+Itgb1)	COLLAGEN	ECM-Receptor	KEGG: mmu04512
514	Stromal cells	Endothelial cells	Col1a2	ITGA1_ITGB1	1.71127e-05	0	COL1A2_ITGA1_ITGB1	Col1a2 - (Itga1+Itgb1)	COLLAGEN	ECM-Receptor	KEGG: mmu04512
515	Endothelial cells	Endothelial cells	Col4a1	ITGA1_ITGB1	1.53021e-06	0	COL4A1_ITGA1_ITGB1	Col4a1 - (Itga1+Itgb1)	COLLAGEN	ECM-Receptor	KEGG: mmu04512
516	Lhx1	Endothelial cells	Col4a1	ITGA1_ITGB1	1.71387e-06	0	COL4A1_ITGA1_ITGB1	Col4a1 - (Itga1+Itgb1)	COLLAGEN	ECM-Receptor	KEGG: mmu04512
517	Lhx1/Coro6	Endothelial cells	Col4a1	ITGA1_ITGB1	1.10042e-06	0	COL4A1_ITGA1_ITGB1	Col4a1 - (Itga1+Itgb1)	COLLAGEN	ECM-Receptor	KEGG: mmu04512
518	Tcf4/Nr4a2	Endothelial cells	Col4a1	ITGA1_ITGB1	3.49156e-07	0	COL4A1_ITGA1_ITGB1	Col4a1 - (Itga1+Itgb1)	COLLAGEN	ECM-Receptor	KEGG: mmu04512
519	AgRP	Endothelial cells	Col4a2	ITGA1_ITGB1	1.01843e-06	0	COL4A2_ITGA1_ITGB1	Col4a2 - (Itga1+Itgb1)	COLLAGEN	ECM-Receptor	KEGG: mmu04512
520	Endothelial cells	Endothelial cells	Col4a2	ITGA1_ITGB1	1.31726e-06	0	COL4A2_ITGA1_ITGB1	Col4a2 - (Itga1+Itgb1)	COLLAGEN	ECM-Receptor	KEGG: mmu04512
521	Lhx1	Endothelial cells	Col4a2	ITGA1_ITGB1	2.83906e-06	0	COL4A2_ITGA1_ITGB1	Col4a2 - (Itga1+Itgb1)	COLLAGEN	ECM-Receptor	KEGG: mmu04512
522	Lhx1/Coro6	Endothelial cells	Col4a2	ITGA1_ITGB1	1.16819e-06	0	COL4A2_ITGA1_ITGB1	Col4a2 - (Itga1+Itgb1)	COLLAGEN	ECM-Receptor	KEGG: mmu04512
523	Tac2-1	Endothelial cells	Col4a2	ITGA1_ITGB1	2.92757e-07	0	COL4A2_ITGA1_ITGB1	Col4a2 - (Itga1+Itgb1)	COLLAGEN	ECM-Receptor	KEGG: mmu04512
524	Tcf4/Nr4a2	Endothelial cells	Col4a2	ITGA1_ITGB1	4.20695e-07	0	COL4A2_ITGA1_ITGB1	Col4a2 - (Itga1+Itgb1)	COLLAGEN	ECM-Receptor	KEGG: mmu04512
525	Hdc	Endothelial cells	Col6a2	ITGA1_ITGB1	1.85258e-06	0	COL6A2_ITGA1_ITGB1	Col6a2 - (Itga1+Itgb1)	COLLAGEN	ECM-Receptor	KEGG: mmu04512
526	Oxt	Endothelial cells	Col6a2	ITGA1_ITGB1	3.21815e-08	0	COL6A2_ITGA1_ITGB1	Col6a2 - (Itga1+Itgb1)	COLLAGEN	ECM-Receptor	KEGG: mmu04512
527	AgRP	Endothelial cells	Col9a2	ITGA1_ITGB1	3.25393e-07	0	COL9A2_ITGA1_ITGB1	Col9a2 - (Itga1+Itgb1)	COLLAGEN	ECM-Receptor	KEGG: mmu04512
528	Pmch/Cartpt	Endothelial cells	Col9a2	ITGA1_ITGB1	2.28077e-07	0	COL9A2_ITGA1_ITGB1	Col9a2 - (Itga1+Itgb1)	COLLAGEN	ECM-Receptor	KEGG: mmu04512
529	Tcf4/Nr4a2	Endothelial cells	Col9a2	ITGA1_ITGB1	2.8682e-07	0	COL9A2_ITGA1_ITGB1	Col9a2 - (Itga1+Itgb1)	COLLAGEN	ECM-Receptor	KEGG: mmu04512
530	Oligodendrocytes	Endothelial cells	Col9a3	ITGA1_ITGB1	8.97763e-06	0	COL9A3_ITGA1_ITGB1	Col9a3 - (Itga1+Itgb1)	COLLAGEN	ECM-Receptor	KEGG: mmu04512
531	Tcf4/Nr4a2	Endothelial cells	Col9a3	ITGA1_ITGB1	3.41212e-07	0	COL9A3_ITGA1_ITGB1	Col9a3 - (Itga1+Itgb1)	COLLAGEN	ECM-Receptor	KEGG: mmu04512
532	Endothelial cells	Endothelial cells	Fn1	ITGA4_ITGB1	7.81363e-07	0	FN1_ITGA4_ITGB1	Fn1 - (Itga4+Itgb1)	FN1	ECM-Receptor	KEGG: mmu04512
533	Stromal cells	Endothelial cells	Fn1	ITGA4_ITGB1	2.57482e-06	0	FN1_ITGA4_ITGB1	Fn1 - (Itga4+Itgb1)	FN1	ECM-Receptor	KEGG: mmu04512
534	Endothelial cells	Endothelial cells	Lama4	ITGA1_ITGB1	4.01916e-07	0	LAMA4_ITGA1_ITGB1	Lama4 - (Itga1+Itgb1)	LAMININ	ECM-Receptor	KEGG: mmu04512
535	Endothelial cells	Endothelial cells	Lamb2	ITGA1_ITGB1	3.88362e-07	0	LAMB2_ITGA1_ITGB1	Lamb2 - (Itga1+Itgb1)	LAMININ	ECM-Receptor	KEGG: mmu04512
536	Endothelial cells	Endothelial cells	Lamc1	ITGA1_ITGB1	4.61343e-07	0	LAMC1_ITGA1_ITGB1	Lamc1 - (Itga1+Itgb1)	LAMININ	ECM-Receptor	KEGG: mmu04512
537	Endothelial cells	Endothelial cells	Lama4	ITGA6_ITGB1	2.22584e-07	0	LAMA4_ITGA6_ITGB1	Lama4 - (Itga6+Itgb1)	LAMININ	ECM-Receptor	KEGG: mmu04512
538	Endothelial cells	Endothelial cells	Lamb2	ITGA6_ITGB1	2.15023e-07	0	LAMB2_ITGA6_ITGB1	Lamb2 - (Itga6+Itgb1)	LAMININ	ECM-Receptor	KEGG: mmu04512
539	Endothelial cells	Endothelial cells	Lamc1	ITGA6_ITGB1	2.55784e-07	0	LAMC1_ITGA6_ITGB1	Lamc1 - (Itga6+Itgb1)	LAMININ	ECM-Receptor	KEGG: mmu04512
540	Endothelial cells	AgRP	Lama4	Sv2a	7.48802e-07	0	LAMA4_SV2A	Lama4 - Sv2a	LAMININ	ECM-Receptor	KEGG: mmu04512
541	Endothelial cells	Avp	Lama4	Sv2a	6.04527e-07	0	LAMA4_SV2A	Lama4 - Sv2a	LAMININ	ECM-Receptor	KEGG: mmu04512
542	Endothelial cells	Avp/Rorb	Lama4	Sv2a	1.26901e-06	0	LAMA4_SV2A	Lama4 - Sv2a	LAMININ	ECM-Receptor	KEGG: mmu04512
543	Endothelial cells	B cells	Lama4	Sv2a	1.95752e-07	0	LAMA4_SV2A	Lama4 - Sv2a	LAMININ	ECM-Receptor	KEGG: mmu04512
544	Endothelial cells	Col11a1	Lama4	Sv2a	1.08342e-06	0	LAMA4_SV2A	Lama4 - Sv2a	LAMININ	ECM-Receptor	KEGG: mmu04512
545	Endothelial cells	Col25a1/Six3	Lama4	Sv2a	1.2256e-06	0	LAMA4_SV2A	Lama4 - Sv2a	LAMININ	ECM-Receptor	KEGG: mmu04512
546	Endothelial cells	Coro6	Lama4	Sv2a	2.43134e-06	0	LAMA4_SV2A	Lama4 - Sv2a	LAMININ	ECM-Receptor	KEGG: mmu04512
547	Endothelial cells	Coro6/Trh	Lama4	Sv2a	2.24014e-06	0	LAMA4_SV2A	Lama4 - Sv2a	LAMININ	ECM-Receptor	KEGG: mmu04512
548	Endothelial cells	Ebf3/Synpr	Lama4	Sv2a	3.84467e-06	0	LAMA4_SV2A	Lama4 - Sv2a	LAMININ	ECM-Receptor	KEGG: mmu04512
549	Endothelial cells	Endothelial cells	Lama4	Sv2a	3.54805e-08	0	LAMA4_SV2A	Lama4 - Sv2a	LAMININ	ECM-Receptor	KEGG: mmu04512
550	Endothelial cells	Gad2/Slc32a1	Lama4	Sv2a	1.05022e-05	0	LAMA4_SV2A	Lama4 - Sv2a	LAMININ	ECM-Receptor	KEGG: mmu04512
551	Endothelial cells	Gal	Lama4	Sv2a	1.94776e-06	0	LAMA4_SV2A	Lama4 - Sv2a	LAMININ	ECM-Receptor	KEGG: mmu04512
552	Endothelial cells	Gal/Gad2/Slc32a1	Lama4	Sv2a	1.07507e-06	0	LAMA4_SV2A	Lama4 - Sv2a	LAMININ	ECM-Receptor	KEGG: mmu04512
553	Endothelial cells	Gal/Ghrh	Lama4	Sv2a	1.12221e-06	0	LAMA4_SV2A	Lama4 - Sv2a	LAMININ	ECM-Receptor	KEGG: mmu04512
554	Endothelial cells	Hcrt	Lama4	Sv2a	1.84755e-07	0	LAMA4_SV2A	Lama4 - Sv2a	LAMININ	ECM-Receptor	KEGG: mmu04512
555	Endothelial cells	Hdc	Lama4	Sv2a	6.1493e-07	0	LAMA4_SV2A	Lama4 - Sv2a	LAMININ	ECM-Receptor	KEGG: mmu04512
556	Endothelial cells	Interneurons	Lama4	Sv2a	1.3168e-07	0	LAMA4_SV2A	Lama4 - Sv2a	LAMININ	ECM-Receptor	KEGG: mmu04512
557	Endothelial cells	Lhx1	Lama4	Sv2a	4.64876e-06	0	LAMA4_SV2A	Lama4 - Sv2a	LAMININ	ECM-Receptor	KEGG: mmu04512
558	Endothelial cells	Lhx1/Coro6	Lama4	Sv2a	2.27247e-06	0	LAMA4_SV2A	Lama4 - Sv2a	LAMININ	ECM-Receptor	KEGG: mmu04512
559	Endothelial cells	Npw	Lama4	Sv2a	1.65288e-07	0	LAMA4_SV2A	Lama4 - Sv2a	LAMININ	ECM-Receptor	KEGG: mmu04512
560	Endothelial cells	Nr5a1	Lama4	Sv2a	5.75299e-06	0	LAMA4_SV2A	Lama4 - Sv2a	LAMININ	ECM-Receptor	KEGG: mmu04512
561	Endothelial cells	Oligodendrocytes	Lama4	Sv2a	3.278e-06	0	LAMA4_SV2A	Lama4 - Sv2a	LAMININ	ECM-Receptor	KEGG: mmu04512
562	Endothelial cells	Oxt	Lama4	Sv2a	1.09837e-07	0	LAMA4_SV2A	Lama4 - Sv2a	LAMININ	ECM-Receptor	KEGG: mmu04512
563	Endothelial cells	Pmch/Cartpt	Lama4	Sv2a	3.16608e-07	0	LAMA4_SV2A	Lama4 - Sv2a	LAMININ	ECM-Receptor	KEGG: mmu04512
564	Endothelial cells	POMC	Lama4	Sv2a	2.7792e-07	0	LAMA4_SV2A	Lama4 - Sv2a	LAMININ	ECM-Receptor	KEGG: mmu04512
565	Endothelial cells	Sst	Lama4	Sv2a	1.36451e-06	0	LAMA4_SV2A	Lama4 - Sv2a	LAMININ	ECM-Receptor	KEGG: mmu04512
566	Endothelial cells	Synpr	Lama4	Sv2a	2.54311e-06	0	LAMA4_SV2A	Lama4 - Sv2a	LAMININ	ECM-Receptor	KEGG: mmu04512
567	Endothelial cells	Tac1/Foxp2	Lama4	Sv2a	1.2903e-06	0	LAMA4_SV2A	Lama4 - Sv2a	LAMININ	ECM-Receptor	KEGG: mmu04512
568	Endothelial cells	Tac2-1	Lama4	Sv2a	1.73337e-07	0	LAMA4_SV2A	Lama4 - Sv2a	LAMININ	ECM-Receptor	KEGG: mmu04512
569	Endothelial cells	Tac2-2	Lama4	Sv2a	1.91537e-07	0	LAMA4_SV2A	Lama4 - Sv2a	LAMININ	ECM-Receptor	KEGG: mmu04512
570	Endothelial cells	Tcf4/Nr4a2	Lama4	Sv2a	2.32981e-07	0	LAMA4_SV2A	Lama4 - Sv2a	LAMININ	ECM-Receptor	KEGG: mmu04512
571	Endothelial cells	Trh/Tac1/Bdnf	Lama4	Sv2a	1.96822e-06	0	LAMA4_SV2A	Lama4 - Sv2a	LAMININ	ECM-Receptor	KEGG: mmu04512
572	Endothelial cells	unassigned	Lama4	Sv2a	5.07363e-06	0	LAMA4_SV2A	Lama4 - Sv2a	LAMININ	ECM-Receptor	KEGG: mmu04512
573	Endothelial cells	Vip/Vipr2	Lama4	Sv2a	6.19688e-07	0	LAMA4_SV2A	Lama4 - Sv2a	LAMININ	ECM-Receptor	KEGG: mmu04512
574	Endothelial cells	AgRP	Lamb2	Sv2a	7.23364e-07	0	LAMB2_SV2A	Lamb2 - Sv2a	LAMININ	ECM-Receptor	KEGG: mmu04512
575	Endothelial cells	Avp	Lamb2	Sv2a	5.8397e-07	0	LAMB2_SV2A	Lamb2 - Sv2a	LAMININ	ECM-Receptor	KEGG: mmu04512
576	Endothelial cells	Avp/Rorb	Lamb2	Sv2a	1.22647e-06	0	LAMB2_SV2A	Lamb2 - Sv2a	LAMININ	ECM-Receptor	KEGG: mmu04512
577	Endothelial cells	B cells	Lamb2	Sv2a	1.89119e-07	0	LAMB2_SV2A	Lamb2 - Sv2a	LAMININ	ECM-Receptor	KEGG: mmu04512
578	Endothelial cells	Col11a1	Lamb2	Sv2a	1.04662e-06	0	LAMB2_SV2A	Lamb2 - Sv2a	LAMININ	ECM-Receptor	KEGG: mmu04512
579	Endothelial cells	Col25a1/Six3	Lamb2	Sv2a	1.18444e-06	0	LAMB2_SV2A	Lamb2 - Sv2a	LAMININ	ECM-Receptor	KEGG: mmu04512
580	Endothelial cells	Coro6	Lamb2	Sv2a	2.3497e-06	0	LAMB2_SV2A	Lamb2 - Sv2a	LAMININ	ECM-Receptor	KEGG: mmu04512
581	Endothelial cells	Coro6/Trh	Lamb2	Sv2a	2.16494e-06	0	LAMB2_SV2A	Lamb2 - Sv2a	LAMININ	ECM-Receptor	KEGG: mmu04512
582	Endothelial cells	Ebf3/Synpr	Lamb2	Sv2a	3.71563e-06	0	LAMB2_SV2A	Lamb2 - Sv2a	LAMININ	ECM-Receptor	KEGG: mmu04512
583	Endothelial cells	Endothelial cells	Lamb2	Sv2a	3.42659e-08	0	LAMB2_SV2A	Lamb2 - Sv2a	LAMININ	ECM-Receptor	KEGG: mmu04512
584	Endothelial cells	Gad2/Slc32a1	Lamb2	Sv2a	1.01496e-05	0	LAMB2_SV2A	Lamb2 - Sv2a	LAMININ	ECM-Receptor	KEGG: mmu04512
585	Endothelial cells	Gal	Lamb2	Sv2a	1.88158e-06	0	LAMB2_SV2A	Lamb2 - Sv2a	LAMININ	ECM-Receptor	KEGG: mmu04512
586	Endothelial cells	Gal/Gad2/Slc32a1	Lamb2	Sv2a	1.03854e-06	0	LAMB2_SV2A	Lamb2 - Sv2a	LAMININ	ECM-Receptor	KEGG: mmu04512
587	Endothelial cells	Gal/Ghrh	Lamb2	Sv2a	1.08407e-06	0	LAMB2_SV2A	Lamb2 - Sv2a	LAMININ	ECM-Receptor	KEGG: mmu04512
588	Endothelial cells	Hcrt	Lamb2	Sv2a	1.78469e-07	0	LAMB2_SV2A	Lamb2 - Sv2a	LAMININ	ECM-Receptor	KEGG: mmu04512
589	Endothelial cells	Hdc	Lamb2	Sv2a	5.94172e-07	0	LAMB2_SV2A	Lamb2 - Sv2a	LAMININ	ECM-Receptor	KEGG: mmu04512
590	Endothelial cells	Interneurons	Lamb2	Sv2a	1.27205e-07	0	LAMB2_SV2A	Lamb2 - Sv2a	LAMININ	ECM-Receptor	KEGG: mmu04512
591	Endothelial cells	Lhx1	Lamb2	Sv2a	4.49262e-06	0	LAMB2_SV2A	Lamb2 - Sv2a	LAMININ	ECM-Receptor	KEGG: mmu04512
592	Endothelial cells	Lhx1/Coro6	Lamb2	Sv2a	2.19628e-06	0	LAMB2_SV2A	Lamb2 - Sv2a	LAMININ	ECM-Receptor	KEGG: mmu04512
593	Endothelial cells	Npw	Lamb2	Sv2a	1.59665e-07	0	LAMB2_SV2A	Lamb2 - Sv2a	LAMININ	ECM-Receptor	KEGG: mmu04512
594	Endothelial cells	Nr5a1	Lamb2	Sv2a	5.55969e-06	0	LAMB2_SV2A	Lamb2 - Sv2a	LAMININ	ECM-Receptor	KEGG: mmu04512
595	Endothelial cells	Oligodendrocytes	Lamb2	Sv2a	3.16648e-06	0	LAMB2_SV2A	Lamb2 - Sv2a	LAMININ	ECM-Receptor	KEGG: mmu04512
596	Endothelial cells	Oxt	Lamb2	Sv2a	1.06102e-07	0	LAMB2_SV2A	Lamb2 - Sv2a	LAMININ	ECM-Receptor	KEGG: mmu04512
597	Endothelial cells	Pmch/Cartpt	Lamb2	Sv2a	3.05946e-07	0	LAMB2_SV2A	Lamb2 - Sv2a	LAMININ	ECM-Receptor	KEGG: mmu04512
598	Endothelial cells	POMC	Lamb2	Sv2a	2.68464e-07	0	LAMB2_SV2A	Lamb2 - Sv2a	LAMININ	ECM-Receptor	KEGG: mmu04512
599	Endothelial cells	Sst	Lamb2	Sv2a	1.31814e-06	0	LAMB2_SV2A	Lamb2 - Sv2a	LAMININ	ECM-Receptor	KEGG: mmu04512
600	Endothelial cells	Synpr	Lamb2	Sv2a	2.45746e-06	0	LAMB2_SV2A	Lamb2 - Sv2a	LAMININ	ECM-Receptor	KEGG: mmu04512
601	Endothelial cells	Tac1/Foxp2	Lamb2	Sv2a	1.24693e-06	0	LAMB2_SV2A	Lamb2 - Sv2a	LAMININ	ECM-Receptor	KEGG: mmu04512
602	Endothelial cells	Tac2-1	Lamb2	Sv2a	1.67444e-07	0	LAMB2_SV2A	Lamb2 - Sv2a	LAMININ	ECM-Receptor	KEGG: mmu04512
603	Endothelial cells	Tac2-2	Lamb2	Sv2a	1.85028e-07	0	LAMB2_SV2A	Lamb2 - Sv2a	LAMININ	ECM-Receptor	KEGG: mmu04512
604	Endothelial cells	Tcf4/Nr4a2	Lamb2	Sv2a	2.25054e-07	0	LAMB2_SV2A	Lamb2 - Sv2a	LAMININ	ECM-Receptor	KEGG: mmu04512
605	Endothelial cells	Trh/Tac1/Bdnf	Lamb2	Sv2a	1.90213e-06	0	LAMB2_SV2A	Lamb2 - Sv2a	LAMININ	ECM-Receptor	KEGG: mmu04512
606	Endothelial cells	unassigned	Lamb2	Sv2a	4.90312e-06	0	LAMB2_SV2A	Lamb2 - Sv2a	LAMININ	ECM-Receptor	KEGG: mmu04512
607	Endothelial cells	Vip/Vipr2	Lamb2	Sv2a	5.98637e-07	0	LAMB2_SV2A	Lamb2 - Sv2a	LAMININ	ECM-Receptor	KEGG: mmu04512
608	Endothelial cells	AgRP	Lamc1	Sv2a	8.60487e-07	0	LAMC1_SV2A	Lamc1 - Sv2a	LAMININ	ECM-Receptor	KEGG: mmu04512
609	Endothelial cells	Avp	Lamc1	Sv2a	6.948e-07	0	LAMC1_SV2A	Lamc1 - Sv2a	LAMININ	ECM-Receptor	KEGG: mmu04512
610	Endothelial cells	Avp/Rorb	Lamc1	Sv2a	1.4553e-06	0	LAMC1_SV2A	Lamc1 - Sv2a	LAMININ	ECM-Receptor	KEGG: mmu04512
611	Endothelial cells	B cells	Lamc1	Sv2a	2.24861e-07	0	LAMC1_SV2A	Lamc1 - Sv2a	LAMININ	ECM-Receptor	KEGG: mmu04512
612	Endothelial cells	Col11a1	Lamc1	Sv2a	1.24498e-06	0	LAMC1_SV2A	Lamc1 - Sv2a	LAMININ	ECM-Receptor	KEGG: mmu04512
613	Endothelial cells	Col25a1/Six3	Lamc1	Sv2a	1.40595e-06	0	LAMC1_SV2A	Lamc1 - Sv2a	LAMININ	ECM-Receptor	KEGG: mmu04512
614	Endothelial cells	Coro6	Lamc1	Sv2a	2.789e-06	0	LAMC1_SV2A	Lamc1 - Sv2a	LAMININ	ECM-Receptor	KEGG: mmu04512
615	Endothelial cells	Coro6/Trh	Lamc1	Sv2a	2.56958e-06	0	LAMC1_SV2A	Lamc1 - Sv2a	LAMININ	ECM-Receptor	KEGG: mmu04512
616	Endothelial cells	Ebf3/Synpr	Lamc1	Sv2a	4.40992e-06	0	LAMC1_SV2A	Lamc1 - Sv2a	LAMININ	ECM-Receptor	KEGG: mmu04512
617	Endothelial cells	Endothelial cells	Lamc1	Sv2a	4.08208e-08	0	LAMC1_SV2A	Lamc1 - Sv2a	LAMININ	ECM-Receptor	KEGG: mmu04512
618	Endothelial cells	Gad2/Slc32a1	Lamc1	Sv2a	1.20466e-05	0	LAMC1_SV2A	Lamc1 - Sv2a	LAMININ	ECM-Receptor	KEGG: mmu04512
619	Endothelial cells	Gal	Lamc1	Sv2a	2.23833e-06	0	LAMC1_SV2A	Lamc1 - Sv2a	LAMININ	ECM-Receptor	KEGG: mmu04512
620	Endothelial cells	Gal/Gad2/Slc32a1	Lamc1	Sv2a	1.23546e-06	0	LAMC1_SV2A	Lamc1 - Sv2a	LAMININ	ECM-Receptor	KEGG: mmu04512
621	Endothelial cells	Gal/Ghrh	Lamc1	Sv2a	1.2897e-06	0	LAMC1_SV2A	Lamc1 - Sv2a	LAMININ	ECM-Receptor	KEGG: mmu04512
622	Endothelial cells	Hcrt	Lamc1	Sv2a	2.12358e-07	0	LAMC1_SV2A	Lamc1 - Sv2a	LAMININ	ECM-Receptor	KEGG: mmu04512
623	Endothelial cells	Hdc	Lamc1	Sv2a	7.05959e-07	0	LAMC1_SV2A	Lamc1 - Sv2a	LAMININ	ECM-Receptor	KEGG: mmu04512
624	Endothelial cells	Interneurons	Lamc1	Sv2a	1.51326e-07	0	LAMC1_SV2A	Lamc1 - Sv2a	LAMININ	ECM-Receptor	KEGG: mmu04512
625	Endothelial cells	Lhx1	Lamc1	Sv2a	5.33281e-06	0	LAMC1_SV2A	Lamc1 - Sv2a	LAMININ	ECM-Receptor	KEGG: mmu04512
626	Endothelial cells	Lhx1/Coro6	Lamc1	Sv2a	2.60614e-06	0	LAMC1_SV2A	Lamc1 - Sv2a	LAMININ	ECM-Receptor	KEGG: mmu04512
627	Endothelial cells	Npw	Lamc1	Sv2a	1.89984e-07	0	LAMC1_SV2A	Lamc1 - Sv2a	LAMININ	ECM-Receptor	KEGG: mmu04512
628	Endothelial cells	Nr5a1	Lamc1	Sv2a	6.59997e-06	0	LAMC1_SV2A	Lamc1 - Sv2a	LAMININ	ECM-Receptor	KEGG: mmu04512
629	Endothelial cells	Oligodendrocytes	Lamc1	Sv2a	3.76775e-06	0	LAMC1_SV2A	Lamc1 - Sv2a	LAMININ	ECM-Receptor	KEGG: mmu04512
630	Endothelial cells	Oxt	Lamc1	Sv2a	1.26237e-07	0	LAMC1_SV2A	Lamc1 - Sv2a	LAMININ	ECM-Receptor	KEGG: mmu04512
631	Endothelial cells	Pmch/Cartpt	Lamc1	Sv2a	3.63342e-07	0	LAMC1_SV2A	Lamc1 - Sv2a	LAMININ	ECM-Receptor	KEGG: mmu04512
632	Endothelial cells	POMC	Lamc1	Sv2a	3.19452e-07	0	LAMC1_SV2A	Lamc1 - Sv2a	LAMININ	ECM-Receptor	KEGG: mmu04512
633	Endothelial cells	Sst	Lamc1	Sv2a	1.56812e-06	0	LAMC1_SV2A	Lamc1 - Sv2a	LAMININ	ECM-Receptor	KEGG: mmu04512
634	Endothelial cells	Synpr	Lamc1	Sv2a	2.91854e-06	0	LAMC1_SV2A	Lamc1 - Sv2a	LAMININ	ECM-Receptor	KEGG: mmu04512
635	Endothelial cells	Tac1/Foxp2	Lamc1	Sv2a	1.48036e-06	0	LAMC1_SV2A	Lamc1 - Sv2a	LAMININ	ECM-Receptor	KEGG: mmu04512
636	Endothelial cells	Tac2-1	Lamc1	Sv2a	1.99213e-07	0	LAMC1_SV2A	Lamc1 - Sv2a	LAMININ	ECM-Receptor	KEGG: mmu04512
637	Endothelial cells	Tac2-2	Lamc1	Sv2a	2.20113e-07	0	LAMC1_SV2A	Lamc1 - Sv2a	LAMININ	ECM-Receptor	KEGG: mmu04512
638	Endothelial cells	Tcf4/Nr4a2	Lamc1	Sv2a	2.67794e-07	0	LAMC1_SV2A	Lamc1 - Sv2a	LAMININ	ECM-Receptor	KEGG: mmu04512
639	Endothelial cells	Trh/Tac1/Bdnf	Lamc1	Sv2a	2.2577e-06	0	LAMC1_SV2A	Lamc1 - Sv2a	LAMININ	ECM-Receptor	KEGG: mmu04512
640	Endothelial cells	unassigned	Lamc1	Sv2a	5.82078e-06	0	LAMC1_SV2A	Lamc1 - Sv2a	LAMININ	ECM-Receptor	KEGG: mmu04512
641	Endothelial cells	Vip/Vipr2	Lamc1	Sv2a	7.12112e-07	0	LAMC1_SV2A	Lamc1 - Sv2a	LAMININ	ECM-Receptor	KEGG: mmu04512
642	Endothelial cells	Hdc	Lama4	Sv2b	1.98468e-07	0	LAMA4_SV2B	Lama4 - Sv2b	LAMININ	ECM-Receptor	KEGG: mmu04512
643	Endothelial cells	Hdc	Lamb2	Sv2b	1.91698e-07	0	LAMB2_SV2B	Lamb2 - Sv2b	LAMININ	ECM-Receptor	KEGG: mmu04512
644	Endothelial cells	Hdc	Lamc1	Sv2b	2.28216e-07	0	LAMC1_SV2B	Lamc1 - Sv2b	LAMININ	ECM-Receptor	KEGG: mmu04512
645	Hcrt	AgRP	Thbs3	Cd47	5.05659e-07	0	THBS3_CD47	Thbs3 - Cd47	THBS	ECM-Receptor	KEGG: mmu04512
646	Pmch/Cartpt	AgRP	Thbs3	Cd47	3.77419e-07	0.01	THBS3_CD47	Thbs3 - Cd47	THBS	ECM-Receptor	KEGG: mmu04512
647	Hcrt	Avp	Thbs3	Cd47	2.86893e-07	0	THBS3_CD47	Thbs3 - Cd47	THBS	ECM-Receptor	KEGG: mmu04512
648	Pmch/Cartpt	Avp	Thbs3	Cd47	2.14139e-07	0.01	THBS3_CD47	Thbs3 - Cd47	THBS	ECM-Receptor	KEGG: mmu04512
649	Hcrt	Avp/Rorb	Thbs3	Cd47	3.31821e-07	0	THBS3_CD47	Thbs3 - Cd47	THBS	ECM-Receptor	KEGG: mmu04512
650	Pmch/Cartpt	Avp/Rorb	Thbs3	Cd47	2.47669e-07	0.01	THBS3_CD47	Thbs3 - Cd47	THBS	ECM-Receptor	KEGG: mmu04512
651	Hcrt	B cells	Thbs3	Cd47	1.32259e-07	0	THBS3_CD47	Thbs3 - Cd47	THBS	ECM-Receptor	KEGG: mmu04512
652	Pmch/Cartpt	B cells	Thbs3	Cd47	9.87158e-08	0	THBS3_CD47	Thbs3 - Cd47	THBS	ECM-Receptor	KEGG: mmu04512
653	Hcrt	Col11a1	Thbs3	Cd47	6.5722e-07	0	THBS3_CD47	Thbs3 - Cd47	THBS	ECM-Receptor	KEGG: mmu04512
654	Pmch/Cartpt	Col11a1	Thbs3	Cd47	4.90546e-07	0.01	THBS3_CD47	Thbs3 - Cd47	THBS	ECM-Receptor	KEGG: mmu04512
655	Hcrt	Col25a1/Six3	Thbs3	Cd47	2.34812e-07	0	THBS3_CD47	Thbs3 - Cd47	THBS	ECM-Receptor	KEGG: mmu04512
656	Pmch/Cartpt	Col25a1/Six3	Thbs3	Cd47	1.75266e-07	0.01	THBS3_CD47	Thbs3 - Cd47	THBS	ECM-Receptor	KEGG: mmu04512
657	Hcrt	Coro6	Thbs3	Cd47	6.59163e-07	0	THBS3_CD47	Thbs3 - Cd47	THBS	ECM-Receptor	KEGG: mmu04512
658	Pmch/Cartpt	Coro6	Thbs3	Cd47	4.91996e-07	0.01	THBS3_CD47	Thbs3 - Cd47	THBS	ECM-Receptor	KEGG: mmu04512
659	Hcrt	Coro6/Trh	Thbs3	Cd47	5.55209e-07	0	THBS3_CD47	Thbs3 - Cd47	THBS	ECM-Receptor	KEGG: mmu04512
660	Pmch/Cartpt	Coro6/Trh	Thbs3	Cd47	4.14407e-07	0.01	THBS3_CD47	Thbs3 - Cd47	THBS	ECM-Receptor	KEGG: mmu04512
661	Hcrt	Ebf3/Synpr	Thbs3	Cd47	9.38497e-07	0	THBS3_CD47	Thbs3 - Cd47	THBS	ECM-Receptor	KEGG: mmu04512
662	Pmch/Cartpt	Ebf3/Synpr	Thbs3	Cd47	7.00492e-07	0.01	THBS3_CD47	Thbs3 - Cd47	THBS	ECM-Receptor	KEGG: mmu04512
663	Hcrt	Endothelial cells	Thbs3	Cd47	7.03834e-08	0	THBS3_CD47	Thbs3 - Cd47	THBS	ECM-Receptor	KEGG: mmu04512
664	Pmch/Cartpt	Endothelial cells	Thbs3	Cd47	5.25351e-08	0	THBS3_CD47	Thbs3 - Cd47	THBS	ECM-Receptor	KEGG: mmu04512
665	Hcrt	Gad2/Slc32a1	Thbs3	Cd47	2.64834e-06	0	THBS3_CD47	Thbs3 - Cd47	THBS	ECM-Receptor	KEGG: mmu04512
666	Pmch/Cartpt	Gad2/Slc32a1	Thbs3	Cd47	1.97671e-06	0.01	THBS3_CD47	Thbs3 - Cd47	THBS	ECM-Receptor	KEGG: mmu04512
667	Hcrt	Gal	Thbs3	Cd47	1.23799e-06	0	THBS3_CD47	Thbs3 - Cd47	THBS	ECM-Receptor	KEGG: mmu04512
668	Pmch/Cartpt	Gal	Thbs3	Cd47	9.24025e-07	0.01	THBS3_CD47	Thbs3 - Cd47	THBS	ECM-Receptor	KEGG: mmu04512
669	Hcrt	Gal/Gad2/Slc32a1	Thbs3	Cd47	7.68035e-07	0	THBS3_CD47	Thbs3 - Cd47	THBS	ECM-Receptor	KEGG: mmu04512
670	Pmch/Cartpt	Gal/Gad2/Slc32a1	Thbs3	Cd47	5.73254e-07	0.01	THBS3_CD47	Thbs3 - Cd47	THBS	ECM-Receptor	KEGG: mmu04512
671	Hcrt	Gal/Ghrh	Thbs3	Cd47	7.63696e-07	0	THBS3_CD47	Thbs3 - Cd47	THBS	ECM-Receptor	KEGG: mmu04512
672	Pmch/Cartpt	Gal/Ghrh	Thbs3	Cd47	5.70018e-07	0.01	THBS3_CD47	Thbs3 - Cd47	THBS	ECM-Receptor	KEGG: mmu04512
673	Hcrt	Hcrt	Thbs3	Cd47	1.35955e-07	0	THBS3_CD47	Thbs3 - Cd47	THBS	ECM-Receptor	KEGG: mmu04512
674	Pmch/Cartpt	Hcrt	Thbs3	Cd47	1.01476e-07	0.01	THBS3_CD47	Thbs3 - Cd47	THBS	ECM-Receptor	KEGG: mmu04512
675	Hcrt	Hdc	Thbs3	Cd47	5.03431e-07	0	THBS3_CD47	Thbs3 - Cd47	THBS	ECM-Receptor	KEGG: mmu04512
676	Pmch/Cartpt	Hdc	Thbs3	Cd47	3.75734e-07	0	THBS3_CD47	Thbs3 - Cd47	THBS	ECM-Receptor	KEGG: mmu04512
677	Hcrt	Lhx1	Thbs3	Cd47	1.0918e-06	0	THBS3_CD47	Thbs3 - Cd47	THBS	ECM-Receptor	KEGG: mmu04512
678	Pmch/Cartpt	Lhx1	Thbs3	Cd47	8.14917e-07	0.01	THBS3_CD47	Thbs3 - Cd47	THBS	ECM-Receptor	KEGG: mmu04512
679	Hcrt	Lhx1/Coro6	Thbs3	Cd47	4.7676e-07	0	THBS3_CD47	Thbs3 - Cd47	THBS	ECM-Receptor	KEGG: mmu04512
680	Pmch/Cartpt	Lhx1/Coro6	Thbs3	Cd47	3.55854e-07	0.01	THBS3_CD47	Thbs3 - Cd47	THBS	ECM-Receptor	KEGG: mmu04512
681	Hcrt	Npw	Thbs3	Cd47	1.34094e-07	0	THBS3_CD47	Thbs3 - Cd47	THBS	ECM-Receptor	KEGG: mmu04512
682	Pmch/Cartpt	Npw	Thbs3	Cd47	1.00086e-07	0.01	THBS3_CD47	Thbs3 - Cd47	THBS	ECM-Receptor	KEGG: mmu04512
683	Hcrt	Nr5a1	Thbs3	Cd47	1.53331e-06	0	THBS3_CD47	Thbs3 - Cd47	THBS	ECM-Receptor	KEGG: mmu04512
684	Pmch/Cartpt	Nr5a1	Thbs3	Cd47	1.14446e-06	0.01	THBS3_CD47	Thbs3 - Cd47	THBS	ECM-Receptor	KEGG: mmu04512
685	Hcrt	Oxt	Thbs3	Cd47	2.01259e-07	0	THBS3_CD47	Thbs3 - Cd47	THBS	ECM-Receptor	KEGG: mmu04512
686	Pmch/Cartpt	Oxt	Thbs3	Cd47	1.50206e-07	0	THBS3_CD47	Thbs3 - Cd47	THBS	ECM-Receptor	KEGG: mmu04512
687	Hcrt	Pmch/Cartpt	Thbs3	Cd47	9.33686e-08	0	THBS3_CD47	Thbs3 - Cd47	THBS	ECM-Receptor	KEGG: mmu04512
688	Pmch/Cartpt	Pmch/Cartpt	Thbs3	Cd47	6.96901e-08	0	THBS3_CD47	Thbs3 - Cd47	THBS	ECM-Receptor	KEGG: mmu04512
689	Hcrt	POMC	Thbs3	Cd47	1.94559e-07	0	THBS3_CD47	Thbs3 - Cd47	THBS	ECM-Receptor	KEGG: mmu04512
690	Pmch/Cartpt	POMC	Thbs3	Cd47	1.45218e-07	0.01	THBS3_CD47	Thbs3 - Cd47	THBS	ECM-Receptor	KEGG: mmu04512
691	Hcrt	Sst	Thbs3	Cd47	8.54961e-07	0	THBS3_CD47	Thbs3 - Cd47	THBS	ECM-Receptor	KEGG: mmu04512
692	Pmch/Cartpt	Sst	Thbs3	Cd47	6.38139e-07	0.01	THBS3_CD47	Thbs3 - Cd47	THBS	ECM-Receptor	KEGG: mmu04512
693	Hcrt	Synpr	Thbs3	Cd47	8.03314e-07	0	THBS3_CD47	Thbs3 - Cd47	THBS	ECM-Receptor	KEGG: mmu04512
694	Pmch/Cartpt	Synpr	Thbs3	Cd47	5.9959e-07	0.01	THBS3_CD47	Thbs3 - Cd47	THBS	ECM-Receptor	KEGG: mmu04512
695	Hcrt	Tac1/Foxp2	Thbs3	Cd47	3.10311e-07	0	THBS3_CD47	Thbs3 - Cd47	THBS	ECM-Receptor	KEGG: mmu04512
696	Pmch/Cartpt	Tac1/Foxp2	Thbs3	Cd47	2.31617e-07	0.01	THBS3_CD47	Thbs3 - Cd47	THBS	ECM-Receptor	KEGG: mmu04512
697	Hcrt	Tac2-1	Thbs3	Cd47	8.00474e-08	0	THBS3_CD47	Thbs3 - Cd47	THBS	ECM-Receptor	KEGG: mmu04512
698	Pmch/Cartpt	Tac2-1	Thbs3	Cd47	5.97479e-08	0	THBS3_CD47	Thbs3 - Cd47	THBS	ECM-Receptor	KEGG: mmu04512
699	Hcrt	Tac2-2	Thbs3	Cd47	1.53353e-07	0	THBS3_CD47	Thbs3 - Cd47	THBS	ECM-Receptor	KEGG: mmu04512
700	Pmch/Cartpt	Tac2-2	Thbs3	Cd47	1.1446e-07	0.01	THBS3_CD47	Thbs3 - Cd47	THBS	ECM-Receptor	KEGG: mmu04512
701	Hcrt	Tcf4/Nr4a2	Thbs3	Cd47	1.42608e-07	0	THBS3_CD47	Thbs3 - Cd47	THBS	ECM-Receptor	KEGG: mmu04512
702	Pmch/Cartpt	Tcf4/Nr4a2	Thbs3	Cd47	1.06443e-07	0	THBS3_CD47	Thbs3 - Cd47	THBS	ECM-Receptor	KEGG: mmu04512
703	Hcrt	Trh/Tac1/Bdnf	Thbs3	Cd47	5.21538e-07	0	THBS3_CD47	Thbs3 - Cd47	THBS	ECM-Receptor	KEGG: mmu04512
704	Pmch/Cartpt	Trh/Tac1/Bdnf	Thbs3	Cd47	3.89274e-07	0.01	THBS3_CD47	Thbs3 - Cd47	THBS	ECM-Receptor	KEGG: mmu04512
705	Hcrt	unassigned	Thbs3	Cd47	1.44292e-06	0	THBS3_CD47	Thbs3 - Cd47	THBS	ECM-Receptor	KEGG: mmu04512
706	Pmch/Cartpt	unassigned	Thbs3	Cd47	1.07699e-06	0.01	THBS3_CD47	Thbs3 - Cd47	THBS	ECM-Receptor	KEGG: mmu04512
707	Hcrt	Vip/Vipr2	Thbs3	Cd47	4.56589e-07	0	THBS3_CD47	Thbs3 - Cd47	THBS	ECM-Receptor	KEGG: mmu04512
708	Pmch/Cartpt	Vip/Vipr2	Thbs3	Cd47	3.40792e-07	0	THBS3_CD47	Thbs3 - Cd47	THBS	ECM-Receptor	KEGG: mmu04512
709	AgRP	B cells	App	Cd74	6.99307e-07	0	APP_CD74	App - Cd74	APP	Cell-Cell Contact	PMID: 19849849
710	Astrocytes	B cells	App	Cd74	4.96918e-06	0	APP_CD74	App - Cd74	APP	Cell-Cell Contact	PMID: 19849849
711	Avp	B cells	App	Cd74	1.72838e-06	0	APP_CD74	App - Cd74	APP	Cell-Cell Contact	PMID: 19849849
712	Avp/Rorb	B cells	App	Cd74	1.34002e-06	0	APP_CD74	App - Cd74	APP	Cell-Cell Contact	PMID: 19849849
713	B cells	B cells	App	Cd74	1.94548e-07	0	APP_CD74	App - Cd74	APP	Cell-Cell Contact	PMID: 19849849
714	Col11a1	B cells	App	Cd74	2.74984e-06	0	APP_CD74	App - Cd74	APP	Cell-Cell Contact	PMID: 19849849
715	Col25a1/Six3	B cells	App	Cd74	1.18669e-06	0	APP_CD74	App - Cd74	APP	Cell-Cell Contact	PMID: 19849849
716	Coro6	B cells	App	Cd74	2.62253e-06	0	APP_CD74	App - Cd74	APP	Cell-Cell Contact	PMID: 19849849
717	Coro6/Trh	B cells	App	Cd74	2.14849e-06	0	APP_CD74	App - Cd74	APP	Cell-Cell Contact	PMID: 19849849
718	Ebf3/Synpr	B cells	App	Cd74	4.1108e-06	0	APP_CD74	App - Cd74	APP	Cell-Cell Contact	PMID: 19849849
719	Endothelial cells	B cells	App	Cd74	7.87746e-07	0	APP_CD74	App - Cd74	APP	Cell-Cell Contact	PMID: 19849849
720	Gad2/Slc32a1	B cells	App	Cd74	1.07245e-05	0	APP_CD74	App - Cd74	APP	Cell-Cell Contact	PMID: 19849849
721	Gal	B cells	App	Cd74	4.91323e-06	0	APP_CD74	App - Cd74	APP	Cell-Cell Contact	PMID: 19849849
722	Gal/Gad2/Slc32a1	B cells	App	Cd74	2.59053e-06	0	APP_CD74	App - Cd74	APP	Cell-Cell Contact	PMID: 19849849
723	Gal/Ghrh	B cells	App	Cd74	1.20417e-06	0	APP_CD74	App - Cd74	APP	Cell-Cell Contact	PMID: 19849849
724	Hcrt	B cells	App	Cd74	4.84119e-07	0	APP_CD74	App - Cd74	APP	Cell-Cell Contact	PMID: 19849849
725	Hdc	B cells	App	Cd74	7.00002e-07	0	APP_CD74	App - Cd74	APP	Cell-Cell Contact	PMID: 19849849
726	Interneurons	B cells	App	Cd74	1.38357e-07	0	APP_CD74	App - Cd74	APP	Cell-Cell Contact	PMID: 19849849
727	Lhx1	B cells	App	Cd74	4.94569e-06	0	APP_CD74	App - Cd74	APP	Cell-Cell Contact	PMID: 19849849
728	Lhx1/Coro6	B cells	App	Cd74	1.71046e-06	0	APP_CD74	App - Cd74	APP	Cell-Cell Contact	PMID: 19849849
729	Microglial/Macrophages	B cells	App	Cd74	1.08895e-06	0	APP_CD74	App - Cd74	APP	Cell-Cell Contact	PMID: 19849849
730	Npw	B cells	App	Cd74	4.9398e-07	0	APP_CD74	App - Cd74	APP	Cell-Cell Contact	PMID: 19849849
731	Nr5a1	B cells	App	Cd74	6.0611e-06	0	APP_CD74	App - Cd74	APP	Cell-Cell Contact	PMID: 19849849
732	Oligodendrocytes	B cells	App	Cd74	9.47729e-06	0	APP_CD74	App - Cd74	APP	Cell-Cell Contact	PMID: 19849849
733	Oxt	B cells	App	Cd74	1.73476e-07	0	APP_CD74	App - Cd74	APP	Cell-Cell Contact	PMID: 19849849
734	Pmch/Cartpt	B cells	App	Cd74	3.21913e-07	0	APP_CD74	App - Cd74	APP	Cell-Cell Contact	PMID: 19849849
735	POMC	B cells	App	Cd74	8.26853e-07	0	APP_CD74	App - Cd74	APP	Cell-Cell Contact	PMID: 19849849
736	Sst	B cells	App	Cd74	3.42704e-06	0	APP_CD74	App - Cd74	APP	Cell-Cell Contact	PMID: 19849849
737	Stromal cells	B cells	App	Cd74	6.93976e-06	0	APP_CD74	App - Cd74	APP	Cell-Cell Contact	PMID: 19849849
738	Synpr	B cells	App	Cd74	3.23097e-06	0	APP_CD74	App - Cd74	APP	Cell-Cell Contact	PMID: 19849849
739	Tac1/Foxp2	B cells	App	Cd74	1.49931e-06	0	APP_CD74	App - Cd74	APP	Cell-Cell Contact	PMID: 19849849
740	Tac2-1	B cells	App	Cd74	4.50627e-07	0	APP_CD74	App - Cd74	APP	Cell-Cell Contact	PMID: 19849849
741	Tac2-2	B cells	App	Cd74	6.16674e-07	0	APP_CD74	App - Cd74	APP	Cell-Cell Contact	PMID: 19849849
742	Tanycytes	B cells	App	Cd74	2.44455e-06	0	APP_CD74	App - Cd74	APP	Cell-Cell Contact	PMID: 19849849
743	Tcf4/Nr4a2	B cells	App	Cd74	6.42905e-07	0	APP_CD74	App - Cd74	APP	Cell-Cell Contact	PMID: 19849849
744	Trh/Tac1/Bdnf	B cells	App	Cd74	2.17561e-06	0	APP_CD74	App - Cd74	APP	Cell-Cell Contact	PMID: 19849849
745	unassigned	B cells	App	Cd74	5.99092e-06	0	APP_CD74	App - Cd74	APP	Cell-Cell Contact	PMID: 19849849
746	Vip/Vipr2	B cells	App	Cd74	6.45299e-07	0	APP_CD74	App - Cd74	APP	Cell-Cell Contact	PMID: 19849849
747	Avp	Astrocytes	Cadm1	Cadm1	4.30943e-05	0.02	CADM1_CADM1	Cadm1 - Cadm1	CADM	Cell-Cell Contact	PMID: 24503895
748	Gad2/Slc32a1	Astrocytes	Cadm1	Cadm1	0.000255106	0	CADM1_CADM1	Cadm1 - Cadm1	CADM	Cell-Cell Contact	PMID: 24503895
749	Gal	Astrocytes	Cadm1	Cadm1	0.000108296	0	CADM1_CADM1	Cadm1 - Cadm1	CADM	Cell-Cell Contact	PMID: 24503895
750	Gal/Gad2/Slc32a1	Astrocytes	Cadm1	Cadm1	5.75943e-05	0.04	CADM1_CADM1	Cadm1 - Cadm1	CADM	Cell-Cell Contact	PMID: 24503895
751	Lhx1	Astrocytes	Cadm1	Cadm1	0.000109242	0.01	CADM1_CADM1	Cadm1 - Cadm1	CADM	Cell-Cell Contact	PMID: 24503895
752	Nr5a1	Astrocytes	Cadm1	Cadm1	0.000127783	0.01	CADM1_CADM1	Cadm1 - Cadm1	CADM	Cell-Cell Contact	PMID: 24503895
753	Sst	Astrocytes	Cadm1	Cadm1	7.63096e-05	0.04	CADM1_CADM1	Cadm1 - Cadm1	CADM	Cell-Cell Contact	PMID: 24503895
754	Synpr	Astrocytes	Cadm1	Cadm1	7.39098e-05	0.01	CADM1_CADM1	Cadm1 - Cadm1	CADM	Cell-Cell Contact	PMID: 24503895
755	Tac1/Foxp2	Astrocytes	Cadm1	Cadm1	3.48309e-05	0.03	CADM1_CADM1	Cadm1 - Cadm1	CADM	Cell-Cell Contact	PMID: 24503895
756	Tac2-1	Astrocytes	Cadm1	Cadm1	1.15319e-05	0.03	CADM1_CADM1	Cadm1 - Cadm1	CADM	Cell-Cell Contact	PMID: 24503895
757	Trh/Tac1/Bdnf	Astrocytes	Cadm1	Cadm1	4.59626e-05	0.04	CADM1_CADM1	Cadm1 - Cadm1	CADM	Cell-Cell Contact	PMID: 24503895
758	unassigned	Astrocytes	Cadm1	Cadm1	0.000119649	0	CADM1_CADM1	Cadm1 - Cadm1	CADM	Cell-Cell Contact	PMID: 24503895
759	Astrocytes	Avp	Cadm1	Cadm1	4.30943e-05	0.02	CADM1_CADM1	Cadm1 - Cadm1	CADM	Cell-Cell Contact	PMID: 24503895
760	Avp	Avp	Cadm1	Cadm1	2.00118e-05	0	CADM1_CADM1	Cadm1 - Cadm1	CADM	Cell-Cell Contact	PMID: 24503895
761	Avp/Rorb	Avp	Cadm1	Cadm1	1.28006e-05	0	CADM1_CADM1	Cadm1 - Cadm1	CADM	Cell-Cell Contact	PMID: 24503895
762	Col11a1	Avp	Cadm1	Cadm1	1.11203e-05	0.04	CADM1_CADM1	Cadm1 - Cadm1	CADM	Cell-Cell Contact	PMID: 24503895
763	Col25a1/Six3	Avp	Cadm1	Cadm1	1.22466e-05	0	CADM1_CADM1	Cadm1 - Cadm1	CADM	Cell-Cell Contact	PMID: 24503895
764	Coro6	Avp	Cadm1	Cadm1	2.51046e-05	0	CADM1_CADM1	Cadm1 - Cadm1	CADM	Cell-Cell Contact	PMID: 24503895
765	Coro6/Trh	Avp	Cadm1	Cadm1	2.21538e-05	0	CADM1_CADM1	Cadm1 - Cadm1	CADM	Cell-Cell Contact	PMID: 24503895
766	Ebf3/Synpr	Avp	Cadm1	Cadm1	3.79247e-05	0	CADM1_CADM1	Cadm1 - Cadm1	CADM	Cell-Cell Contact	PMID: 24503895
767	Gad2/Slc32a1	Avp	Cadm1	Cadm1	0.000119393	0	CADM1_CADM1	Cadm1 - Cadm1	CADM	Cell-Cell Contact	PMID: 24503895
768	Gal	Avp	Cadm1	Cadm1	5.07432e-05	0	CADM1_CADM1	Cadm1 - Cadm1	CADM	Cell-Cell Contact	PMID: 24503895
769	Gal/Gad2/Slc32a1	Avp	Cadm1	Cadm1	2.70464e-05	0	CADM1_CADM1	Cadm1 - Cadm1	CADM	Cell-Cell Contact	PMID: 24503895
770	Lhx1	Avp	Cadm1	Cadm1	5.12883e-05	0	CADM1_CADM1	Cadm1 - Cadm1	CADM	Cell-Cell Contact	PMID: 24503895
771	Lhx1/Coro6	Avp	Cadm1	Cadm1	1.87739e-05	0	CADM1_CADM1	Cadm1 - Cadm1	CADM	Cell-Cell Contact	PMID: 24503895
772	Nr5a1	Avp	Cadm1	Cadm1	6.02326e-05	0	CADM1_CADM1	Cadm1 - Cadm1	CADM	Cell-Cell Contact	PMID: 24503895
773	Oligodendrocytes	Avp	Cadm1	Cadm1	3.89923e-05	0	CADM1_CADM1	Cadm1 - Cadm1	CADM	Cell-Cell Contact	PMID: 24503895
774	Oxt	Avp	Cadm1	Cadm1	3.75344e-06	0	CADM1_CADM1	Cadm1 - Cadm1	CADM	Cell-Cell Contact	PMID: 24503895
775	Sst	Avp	Cadm1	Cadm1	3.57908e-05	0	CADM1_CADM1	Cadm1 - Cadm1	CADM	Cell-Cell Contact	PMID: 24503895
776	Synpr	Avp	Cadm1	Cadm1	3.45661e-05	0	CADM1_CADM1	Cadm1 - Cadm1	CADM	Cell-Cell Contact	PMID: 24503895
777	Tac1/Foxp2	Avp	Cadm1	Cadm1	1.62632e-05	0	CADM1_CADM1	Cadm1 - Cadm1	CADM	Cell-Cell Contact	PMID: 24503895
778	Tac2-1	Avp	Cadm1	Cadm1	5.36719e-06	0	CADM1_CADM1	Cadm1 - Cadm1	CADM	Cell-Cell Contact	PMID: 24503895
779	Tanycytes	Avp	Cadm1	Cadm1	2.02804e-05	0.03	CADM1_CADM1	Cadm1 - Cadm1	CADM	Cell-Cell Contact	PMID: 24503895
780	Tcf4/Nr4a2	Avp	Cadm1	Cadm1	5.34687e-06	0	CADM1_CADM1	Cadm1 - Cadm1	CADM	Cell-Cell Contact	PMID: 24503895
781	Trh/Tac1/Bdnf	Avp	Cadm1	Cadm1	2.15649e-05	0	CADM1_CADM1	Cadm1 - Cadm1	CADM	Cell-Cell Contact	PMID: 24503895
782	unassigned	Avp	Cadm1	Cadm1	5.62579e-05	0	CADM1_CADM1	Cadm1 - Cadm1	CADM	Cell-Cell Contact	PMID: 24503895
783	Vip/Vipr2	Avp	Cadm1	Cadm1	6.62528e-06	0.02	CADM1_CADM1	Cadm1 - Cadm1	CADM	Cell-Cell Contact	PMID: 24503895
784	Avp	Avp/Rorb	Cadm1	Cadm1	1.28006e-05	0	CADM1_CADM1	Cadm1 - Cadm1	CADM	Cell-Cell Contact	PMID: 24503895
785	Avp/Rorb	Avp/Rorb	Cadm1	Cadm1	8.16713e-06	0.01	CADM1_CADM1	Cadm1 - Cadm1	CADM	Cell-Cell Contact	PMID: 24503895
786	Col25a1/Six3	Avp/Rorb	Cadm1	Cadm1	7.80353e-06	0	CADM1_CADM1	Cadm1 - Cadm1	CADM	Cell-Cell Contact	PMID: 24503895
787	Coro6	Avp/Rorb	Cadm1	Cadm1	1.60055e-05	0	CADM1_CADM1	Cadm1 - Cadm1	CADM	Cell-Cell Contact	PMID: 24503895
788	Coro6/Trh	Avp/Rorb	Cadm1	Cadm1	1.41188e-05	0	CADM1_CADM1	Cadm1 - Cadm1	CADM	Cell-Cell Contact	PMID: 24503895
789	Ebf3/Synpr	Avp/Rorb	Cadm1	Cadm1	2.41719e-05	0	CADM1_CADM1	Cadm1 - Cadm1	CADM	Cell-Cell Contact	PMID: 24503895
790	Gad2/Slc32a1	Avp/Rorb	Cadm1	Cadm1	7.62299e-05	0	CADM1_CADM1	Cadm1 - Cadm1	CADM	Cell-Cell Contact	PMID: 24503895
791	Gal	Avp/Rorb	Cadm1	Cadm1	3.23896e-05	0	CADM1_CADM1	Cadm1 - Cadm1	CADM	Cell-Cell Contact	PMID: 24503895
792	Gal/Gad2/Slc32a1	Avp/Rorb	Cadm1	Cadm1	1.72548e-05	0	CADM1_CADM1	Cadm1 - Cadm1	CADM	Cell-Cell Contact	PMID: 24503895
793	Lhx1	Avp/Rorb	Cadm1	Cadm1	3.27222e-05	0	CADM1_CADM1	Cadm1 - Cadm1	CADM	Cell-Cell Contact	PMID: 24503895
794	Lhx1/Coro6	Avp/Rorb	Cadm1	Cadm1	1.19483e-05	0.02	CADM1_CADM1	Cadm1 - Cadm1	CADM	Cell-Cell Contact	PMID: 24503895
795	Nr5a1	Avp/Rorb	Cadm1	Cadm1	3.83925e-05	0	CADM1_CADM1	Cadm1 - Cadm1	CADM	Cell-Cell Contact	PMID: 24503895
796	Oligodendrocytes	Avp/Rorb	Cadm1	Cadm1	2.46818e-05	0.04	CADM1_CADM1	Cadm1 - Cadm1	CADM	Cell-Cell Contact	PMID: 24503895
797	Oxt	Avp/Rorb	Cadm1	Cadm1	2.40237e-06	0	CADM1_CADM1	Cadm1 - Cadm1	CADM	Cell-Cell Contact	PMID: 24503895
798	Sst	Avp/Rorb	Cadm1	Cadm1	2.28401e-05	0	CADM1_CADM1	Cadm1 - Cadm1	CADM	Cell-Cell Contact	PMID: 24503895
799	Synpr	Avp/Rorb	Cadm1	Cadm1	2.20735e-05	0	CADM1_CADM1	Cadm1 - Cadm1	CADM	Cell-Cell Contact	PMID: 24503895
800	Tac1/Foxp2	Avp/Rorb	Cadm1	Cadm1	1.03894e-05	0	CADM1_CADM1	Cadm1 - Cadm1	CADM	Cell-Cell Contact	PMID: 24503895
801	Tac2-1	Avp/Rorb	Cadm1	Cadm1	3.43132e-06	0	CADM1_CADM1	Cadm1 - Cadm1	CADM	Cell-Cell Contact	PMID: 24503895
802	Tanycytes	Avp/Rorb	Cadm1	Cadm1	1.28345e-05	0.04	CADM1_CADM1	Cadm1 - Cadm1	CADM	Cell-Cell Contact	PMID: 24503895
803	Tcf4/Nr4a2	Avp/Rorb	Cadm1	Cadm1	3.401e-06	0.02	CADM1_CADM1	Cadm1 - Cadm1	CADM	Cell-Cell Contact	PMID: 24503895
804	Trh/Tac1/Bdnf	Avp/Rorb	Cadm1	Cadm1	1.37606e-05	0	CADM1_CADM1	Cadm1 - Cadm1	CADM	Cell-Cell Contact	PMID: 24503895
805	unassigned	Avp/Rorb	Cadm1	Cadm1	3.58803e-05	0	CADM1_CADM1	Cadm1 - Cadm1	CADM	Cell-Cell Contact	PMID: 24503895
806	Avp	Col11a1	Cadm1	Cadm1	1.11203e-05	0.04	CADM1_CADM1	Cadm1 - Cadm1	CADM	Cell-Cell Contact	PMID: 24503895
807	Coro6	Col11a1	Cadm1	Cadm1	1.37672e-05	0.04	CADM1_CADM1	Cadm1 - Cadm1	CADM	Cell-Cell Contact	PMID: 24503895
808	Ebf3/Synpr	Col11a1	Cadm1	Cadm1	2.07731e-05	0.04	CADM1_CADM1	Cadm1 - Cadm1	CADM	Cell-Cell Contact	PMID: 24503895
809	Gad2/Slc32a1	Col11a1	Cadm1	Cadm1	6.58564e-05	0	CADM1_CADM1	Cadm1 - Cadm1	CADM	Cell-Cell Contact	PMID: 24503895
810	Gal	Col11a1	Cadm1	Cadm1	2.79587e-05	0.02	CADM1_CADM1	Cadm1 - Cadm1	CADM	Cell-Cell Contact	PMID: 24503895
811	Gal/Gad2/Slc32a1	Col11a1	Cadm1	Cadm1	1.48708e-05	0.02	CADM1_CADM1	Cadm1 - Cadm1	CADM	Cell-Cell Contact	PMID: 24503895
812	Lhx1	Col11a1	Cadm1	Cadm1	2.82059e-05	0.03	CADM1_CADM1	Cadm1 - Cadm1	CADM	Cell-Cell Contact	PMID: 24503895
813	Nr5a1	Col11a1	Cadm1	Cadm1	3.30001e-05	0.03	CADM1_CADM1	Cadm1 - Cadm1	CADM	Cell-Cell Contact	PMID: 24503895
814	Sst	Col11a1	Cadm1	Cadm1	1.97018e-05	0.02	CADM1_CADM1	Cadm1 - Cadm1	CADM	Cell-Cell Contact	PMID: 24503895
815	Synpr	Col11a1	Cadm1	Cadm1	1.90793e-05	0.01	CADM1_CADM1	Cadm1 - Cadm1	CADM	Cell-Cell Contact	PMID: 24503895
816	Trh/Tac1/Bdnf	Col11a1	Cadm1	Cadm1	1.18669e-05	0.02	CADM1_CADM1	Cadm1 - Cadm1	CADM	Cell-Cell Contact	PMID: 24503895
817	unassigned	Col11a1	Cadm1	Cadm1	3.08954e-05	0.02	CADM1_CADM1	Cadm1 - Cadm1	CADM	Cell-Cell Contact	PMID: 24503895
818	Avp	Col25a1/Six3	Cadm1	Cadm1	1.22466e-05	0	CADM1_CADM1	Cadm1 - Cadm1	CADM	Cell-Cell Contact	PMID: 24503895
819	Avp/Rorb	Col25a1/Six3	Cadm1	Cadm1	7.80353e-06	0	CADM1_CADM1	Cadm1 - Cadm1	CADM	Cell-Cell Contact	PMID: 24503895
820	Coro6	Col25a1/Six3	Cadm1	Cadm1	1.52872e-05	0.01	CADM1_CADM1	Cadm1 - Cadm1	CADM	Cell-Cell Contact	PMID: 24503895
821	Coro6/Trh	Col25a1/Six3	Cadm1	Cadm1	1.34826e-05	0	CADM1_CADM1	Cadm1 - Cadm1	CADM	Cell-Cell Contact	PMID: 24503895
822	Ebf3/Synpr	Col25a1/Six3	Cadm1	Cadm1	2.30837e-05	0	CADM1_CADM1	Cadm1 - Cadm1	CADM	Cell-Cell Contact	PMID: 24503895
823	Gad2/Slc32a1	Col25a1/Six3	Cadm1	Cadm1	7.28625e-05	0	CADM1_CADM1	Cadm1 - Cadm1	CADM	Cell-Cell Contact	PMID: 24503895
824	Gal	Col25a1/Six3	Cadm1	Cadm1	3.09545e-05	0	CADM1_CADM1	Cadm1 - Cadm1	CADM	Cell-Cell Contact	PMID: 24503895
825	Gal/Gad2/Slc32a1	Col25a1/Six3	Cadm1	Cadm1	1.64859e-05	0	CADM1_CADM1	Cadm1 - Cadm1	CADM	Cell-Cell Contact	PMID: 24503895
826	Lhx1	Col25a1/Six3	Cadm1	Cadm1	3.12649e-05	0.01	CADM1_CADM1	Cadm1 - Cadm1	CADM	Cell-Cell Contact	PMID: 24503895
827	Lhx1/Coro6	Col25a1/Six3	Cadm1	Cadm1	1.14019e-05	0.03	CADM1_CADM1	Cadm1 - Cadm1	CADM	Cell-Cell Contact	PMID: 24503895
828	Nr5a1	Col25a1/Six3	Cadm1	Cadm1	3.66652e-05	0.01	CADM1_CADM1	Cadm1 - Cadm1	CADM	Cell-Cell Contact	PMID: 24503895
829	Oxt	Col25a1/Six3	Cadm1	Cadm1	2.2991e-06	0	CADM1_CADM1	Cadm1 - Cadm1	CADM	Cell-Cell Contact	PMID: 24503895
830	Sst	Col25a1/Six3	Cadm1	Cadm1	2.18255e-05	0	CADM1_CADM1	Cadm1 - Cadm1	CADM	Cell-Cell Contact	PMID: 24503895
831	Synpr	Col25a1/Six3	Cadm1	Cadm1	2.11002e-05	0	CADM1_CADM1	Cadm1 - Cadm1	CADM	Cell-Cell Contact	PMID: 24503895
832	Tac1/Foxp2	Col25a1/Six3	Cadm1	Cadm1	9.93328e-06	0	CADM1_CADM1	Cadm1 - Cadm1	CADM	Cell-Cell Contact	PMID: 24503895
833	Tac2-1	Col25a1/Six3	Cadm1	Cadm1	3.28192e-06	0	CADM1_CADM1	Cadm1 - Cadm1	CADM	Cell-Cell Contact	PMID: 24503895
834	Trh/Tac1/Bdnf	Col25a1/Six3	Cadm1	Cadm1	1.31488e-05	0.01	CADM1_CADM1	Cadm1 - Cadm1	CADM	Cell-Cell Contact	PMID: 24503895
835	unassigned	Col25a1/Six3	Cadm1	Cadm1	3.42762e-05	0	CADM1_CADM1	Cadm1 - Cadm1	CADM	Cell-Cell Contact	PMID: 24503895
836	Avp	Coro6	Cadm1	Cadm1	2.51046e-05	0	CADM1_CADM1	Cadm1 - Cadm1	CADM	Cell-Cell Contact	PMID: 24503895
837	Avp/Rorb	Coro6	Cadm1	Cadm1	1.60055e-05	0	CADM1_CADM1	Cadm1 - Cadm1	CADM	Cell-Cell Contact	PMID: 24503895
838	Col11a1	Coro6	Cadm1	Cadm1	1.37672e-05	0.04	CADM1_CADM1	Cadm1 - Cadm1	CADM	Cell-Cell Contact	PMID: 24503895
839	Col25a1/Six3	Coro6	Cadm1	Cadm1	1.52872e-05	0.01	CADM1_CADM1	Cadm1 - Cadm1	CADM	Cell-Cell Contact	PMID: 24503895
840	Coro6	Coro6	Cadm1	Cadm1	3.13601e-05	0.02	CADM1_CADM1	Cadm1 - Cadm1	CADM	Cell-Cell Contact	PMID: 24503895
841	Coro6/Trh	Coro6	Cadm1	Cadm1	2.76604e-05	0	CADM1_CADM1	Cadm1 - Cadm1	CADM	Cell-Cell Contact	PMID: 24503895
842	Ebf3/Synpr	Coro6	Cadm1	Cadm1	4.73567e-05	0	CADM1_CADM1	Cadm1 - Cadm1	CADM	Cell-Cell Contact	PMID: 24503895
843	Gad2/Slc32a1	Coro6	Cadm1	Cadm1	0.000149423	0	CADM1_CADM1	Cadm1 - Cadm1	CADM	Cell-Cell Contact	PMID: 24503895
844	Gal	Coro6	Cadm1	Cadm1	6.34837e-05	0	CADM1_CADM1	Cadm1 - Cadm1	CADM	Cell-Cell Contact	PMID: 24503895
845	Gal/Gad2/Slc32a1	Coro6	Cadm1	Cadm1	3.38142e-05	0	CADM1_CADM1	Cadm1 - Cadm1	CADM	Cell-Cell Contact	PMID: 24503895
846	Hdc	Coro6	Cadm1	Cadm1	8.18156e-06	0.02	CADM1_CADM1	Cadm1 - Cadm1	CADM	Cell-Cell Contact	PMID: 24503895
847	Lhx1	Coro6	Cadm1	Cadm1	6.41268e-05	0.01	CADM1_CADM1	Cadm1 - Cadm1	CADM	Cell-Cell Contact	PMID: 24503895
848	Lhx1/Coro6	Coro6	Cadm1	Cadm1	2.33988e-05	0.01	CADM1_CADM1	Cadm1 - Cadm1	CADM	Cell-Cell Contact	PMID: 24503895
849	Nr5a1	Coro6	Cadm1	Cadm1	7.52185e-05	0	CADM1_CADM1	Cadm1 - Cadm1	CADM	Cell-Cell Contact	PMID: 24503895
850	Oligodendrocytes	Coro6	Cadm1	Cadm1	4.82595e-05	0.02	CADM1_CADM1	Cadm1 - Cadm1	CADM	Cell-Cell Contact	PMID: 24503895
851	Oxt	Coro6	Cadm1	Cadm1	4.71237e-06	0	CADM1_CADM1	Cadm1 - Cadm1	CADM	Cell-Cell Contact	PMID: 24503895
852	Sst	Coro6	Cadm1	Cadm1	4.47636e-05	0	CADM1_CADM1	Cadm1 - Cadm1	CADM	Cell-Cell Contact	PMID: 24503895
853	Synpr	Coro6	Cadm1	Cadm1	4.32695e-05	0	CADM1_CADM1	Cadm1 - Cadm1	CADM	Cell-Cell Contact	PMID: 24503895
854	Tac1/Foxp2	Coro6	Cadm1	Cadm1	2.03682e-05	0	CADM1_CADM1	Cadm1 - Cadm1	CADM	Cell-Cell Contact	PMID: 24503895
855	Tac2-1	Coro6	Cadm1	Cadm1	6.72848e-06	0	CADM1_CADM1	Cadm1 - Cadm1	CADM	Cell-Cell Contact	PMID: 24503895
856	Tcf4/Nr4a2	Coro6	Cadm1	Cadm1	6.65919e-06	0.03	CADM1_CADM1	Cadm1 - Cadm1	CADM	Cell-Cell Contact	PMID: 24503895
857	Trh/Tac1/Bdnf	Coro6	Cadm1	Cadm1	2.69684e-05	0	CADM1_CADM1	Cadm1 - Cadm1	CADM	Cell-Cell Contact	PMID: 24503895
858	unassigned	Coro6	Cadm1	Cadm1	7.03085e-05	0	CADM1_CADM1	Cadm1 - Cadm1	CADM	Cell-Cell Contact	PMID: 24503895
859	Avp	Coro6/Trh	Cadm1	Cadm1	2.21538e-05	0	CADM1_CADM1	Cadm1 - Cadm1	CADM	Cell-Cell Contact	PMID: 24503895
860	Avp/Rorb	Coro6/Trh	Cadm1	Cadm1	1.41188e-05	0	CADM1_CADM1	Cadm1 - Cadm1	CADM	Cell-Cell Contact	PMID: 24503895
861	Col25a1/Six3	Coro6/Trh	Cadm1	Cadm1	1.34826e-05	0	CADM1_CADM1	Cadm1 - Cadm1	CADM	Cell-Cell Contact	PMID: 24503895
862	Coro6	Coro6/Trh	Cadm1	Cadm1	2.76604e-05	0	CADM1_CADM1	Cadm1 - Cadm1	CADM	Cell-Cell Contact	PMID: 24503895
863	Coro6/Trh	Coro6/Trh	Cadm1	Cadm1	2.43957e-05	0.04	CADM1_CADM1	Cadm1 - Cadm1	CADM	Cell-Cell Contact	PMID: 24503895
864	Ebf3/Synpr	Coro6/Trh	Cadm1	Cadm1	4.17679e-05	0	CADM1_CADM1	Cadm1 - Cadm1	CADM	Cell-Cell Contact	PMID: 24503895
865	Gad2/Slc32a1	Coro6/Trh	Cadm1	Cadm1	0.000131823	0	CADM1_CADM1	Cadm1 - Cadm1	CADM	Cell-Cell Contact	PMID: 24503895
866	Gal	Coro6/Trh	Cadm1	Cadm1	5.6004e-05	0	CADM1_CADM1	Cadm1 - Cadm1	CADM	Cell-Cell Contact	PMID: 24503895
867	Gal/Gad2/Slc32a1	Coro6/Trh	Cadm1	Cadm1	2.98279e-05	0	CADM1_CADM1	Cadm1 - Cadm1	CADM	Cell-Cell Contact	PMID: 24503895
868	Lhx1	Coro6/Trh	Cadm1	Cadm1	5.65673e-05	0	CADM1_CADM1	Cadm1 - Cadm1	CADM	Cell-Cell Contact	PMID: 24503895
869	Lhx1/Coro6	Coro6/Trh	Cadm1	Cadm1	2.06328e-05	0.03	CADM1_CADM1	Cadm1 - Cadm1	CADM	Cell-Cell Contact	PMID: 24503895
870	Nr5a1	Coro6/Trh	Cadm1	Cadm1	6.63421e-05	0	CADM1_CADM1	Cadm1 - Cadm1	CADM	Cell-Cell Contact	PMID: 24503895
871	Oxt	Coro6/Trh	Cadm1	Cadm1	4.15887e-06	0	CADM1_CADM1	Cadm1 - Cadm1	CADM	Cell-Cell Contact	PMID: 24503895
872	Sst	Coro6/Trh	Cadm1	Cadm1	3.94882e-05	0	CADM1_CADM1	Cadm1 - Cadm1	CADM	Cell-Cell Contact	PMID: 24503895
873	Synpr	Coro6/Trh	Cadm1	Cadm1	3.81741e-05	0	CADM1_CADM1	Cadm1 - Cadm1	CADM	Cell-Cell Contact	PMID: 24503895
874	Tac1/Foxp2	Coro6/Trh	Cadm1	Cadm1	1.79707e-05	0	CADM1_CADM1	Cadm1 - Cadm1	CADM	Cell-Cell Contact	PMID: 24503895
875	Tac2-1	Coro6/Trh	Cadm1	Cadm1	5.93714e-06	0	CADM1_CADM1	Cadm1 - Cadm1	CADM	Cell-Cell Contact	PMID: 24503895
876	Tcf4/Nr4a2	Coro6/Trh	Cadm1	Cadm1	5.87151e-06	0.03	CADM1_CADM1	Cadm1 - Cadm1	CADM	Cell-Cell Contact	PMID: 24503895
877	Trh/Tac1/Bdnf	Coro6/Trh	Cadm1	Cadm1	2.37898e-05	0	CADM1_CADM1	Cadm1 - Cadm1	CADM	Cell-Cell Contact	PMID: 24503895
878	unassigned	Coro6/Trh	Cadm1	Cadm1	6.20171e-05	0	CADM1_CADM1	Cadm1 - Cadm1	CADM	Cell-Cell Contact	PMID: 24503895
879	Avp	Ebf3/Synpr	Cadm1	Cadm1	3.79247e-05	0	CADM1_CADM1	Cadm1 - Cadm1	CADM	Cell-Cell Contact	PMID: 24503895
880	Avp/Rorb	Ebf3/Synpr	Cadm1	Cadm1	2.41719e-05	0	CADM1_CADM1	Cadm1 - Cadm1	CADM	Cell-Cell Contact	PMID: 24503895
881	Col11a1	Ebf3/Synpr	Cadm1	Cadm1	2.07731e-05	0.04	CADM1_CADM1	Cadm1 - Cadm1	CADM	Cell-Cell Contact	PMID: 24503895
882	Col25a1/Six3	Ebf3/Synpr	Cadm1	Cadm1	2.30837e-05	0	CADM1_CADM1	Cadm1 - Cadm1	CADM	Cell-Cell Contact	PMID: 24503895
883	Coro6	Ebf3/Synpr	Cadm1	Cadm1	4.73567e-05	0	CADM1_CADM1	Cadm1 - Cadm1	CADM	Cell-Cell Contact	PMID: 24503895
884	Coro6/Trh	Ebf3/Synpr	Cadm1	Cadm1	4.17679e-05	0	CADM1_CADM1	Cadm1 - Cadm1	CADM	Cell-Cell Contact	PMID: 24503895
885	Ebf3/Synpr	Ebf3/Synpr	Cadm1	Cadm1	7.15105e-05	0	CADM1_CADM1	Cadm1 - Cadm1	CADM	Cell-Cell Contact	PMID: 24503895
886	Gad2/Slc32a1	Ebf3/Synpr	Cadm1	Cadm1	0.00022568	0	CADM1_CADM1	Cadm1 - Cadm1	CADM	Cell-Cell Contact	PMID: 24503895
887	Gal	Ebf3/Synpr	Cadm1	Cadm1	9.58793e-05	0	CADM1_CADM1	Cadm1 - Cadm1	CADM	Cell-Cell Contact	PMID: 24503895
888	Gal/Gad2/Slc32a1	Ebf3/Synpr	Cadm1	Cadm1	5.10665e-05	0	CADM1_CADM1	Cadm1 - Cadm1	CADM	Cell-Cell Contact	PMID: 24503895
889	Hdc	Ebf3/Synpr	Cadm1	Cadm1	1.23508e-05	0.04	CADM1_CADM1	Cadm1 - Cadm1	CADM	Cell-Cell Contact	PMID: 24503895
890	Lhx1	Ebf3/Synpr	Cadm1	Cadm1	9.68453e-05	0	CADM1_CADM1	Cadm1 - Cadm1	CADM	Cell-Cell Contact	PMID: 24503895
891	Lhx1/Coro6	Ebf3/Synpr	Cadm1	Cadm1	3.53271e-05	0.01	CADM1_CADM1	Cadm1 - Cadm1	CADM	Cell-Cell Contact	PMID: 24503895
892	Nr5a1	Ebf3/Synpr	Cadm1	Cadm1	0.000113584	0	CADM1_CADM1	Cadm1 - Cadm1	CADM	Cell-Cell Contact	PMID: 24503895
893	Oligodendrocytes	Ebf3/Synpr	Cadm1	Cadm1	7.2816e-05	0.04	CADM1_CADM1	Cadm1 - Cadm1	CADM	Cell-Cell Contact	PMID: 24503895
894	Oxt	Ebf3/Synpr	Cadm1	Cadm1	7.11934e-06	0	CADM1_CADM1	Cadm1 - Cadm1	CADM	Cell-Cell Contact	PMID: 24503895
895	Sst	Ebf3/Synpr	Cadm1	Cadm1	6.76046e-05	0	CADM1_CADM1	Cadm1 - Cadm1	CADM	Cell-Cell Contact	PMID: 24503895
896	Synpr	Ebf3/Synpr	Cadm1	Cadm1	6.53533e-05	0	CADM1_CADM1	Cadm1 - Cadm1	CADM	Cell-Cell Contact	PMID: 24503895
897	Tac1/Foxp2	Ebf3/Synpr	Cadm1	Cadm1	3.0765e-05	0	CADM1_CADM1	Cadm1 - Cadm1	CADM	Cell-Cell Contact	PMID: 24503895
898	Tac2-1	Ebf3/Synpr	Cadm1	Cadm1	1.01639e-05	0	CADM1_CADM1	Cadm1 - Cadm1	CADM	Cell-Cell Contact	PMID: 24503895
899	Tcf4/Nr4a2	Ebf3/Synpr	Cadm1	Cadm1	1.00533e-05	0.02	CADM1_CADM1	Cadm1 - Cadm1	CADM	Cell-Cell Contact	PMID: 24503895
900	Trh/Tac1/Bdnf	Ebf3/Synpr	Cadm1	Cadm1	4.07288e-05	0	CADM1_CADM1	Cadm1 - Cadm1	CADM	Cell-Cell Contact	PMID: 24503895
901	unassigned	Ebf3/Synpr	Cadm1	Cadm1	0.000106177	0	CADM1_CADM1	Cadm1 - Cadm1	CADM	Cell-Cell Contact	PMID: 24503895
902	Astrocytes	Gad2/Slc32a1	Cadm1	Cadm1	0.000255106	0	CADM1_CADM1	Cadm1 - Cadm1	CADM	Cell-Cell Contact	PMID: 24503895
903	Avp	Gad2/Slc32a1	Cadm1	Cadm1	0.000119393	0	CADM1_CADM1	Cadm1 - Cadm1	CADM	Cell-Cell Contact	PMID: 24503895
904	Avp/Rorb	Gad2/Slc32a1	Cadm1	Cadm1	7.62299e-05	0	CADM1_CADM1	Cadm1 - Cadm1	CADM	Cell-Cell Contact	PMID: 24503895
905	Col11a1	Gad2/Slc32a1	Cadm1	Cadm1	6.58564e-05	0	CADM1_CADM1	Cadm1 - Cadm1	CADM	Cell-Cell Contact	PMID: 24503895
906	Col25a1/Six3	Gad2/Slc32a1	Cadm1	Cadm1	7.28625e-05	0	CADM1_CADM1	Cadm1 - Cadm1	CADM	Cell-Cell Contact	PMID: 24503895
907	Coro6	Gad2/Slc32a1	Cadm1	Cadm1	0.000149423	0	CADM1_CADM1	Cadm1 - Cadm1	CADM	Cell-Cell Contact	PMID: 24503895
908	Coro6/Trh	Gad2/Slc32a1	Cadm1	Cadm1	0.000131823	0	CADM1_CADM1	Cadm1 - Cadm1	CADM	Cell-Cell Contact	PMID: 24503895
909	Ebf3/Synpr	Gad2/Slc32a1	Cadm1	Cadm1	0.00022568	0	CADM1_CADM1	Cadm1 - Cadm1	CADM	Cell-Cell Contact	PMID: 24503895
910	Gad2/Slc32a1	Gad2/Slc32a1	Cadm1	Cadm1	0.000711369	0	CADM1_CADM1	Cadm1 - Cadm1	CADM	Cell-Cell Contact	PMID: 24503895
911	Gal	Gad2/Slc32a1	Cadm1	Cadm1	0.00030228	0	CADM1_CADM1	Cadm1 - Cadm1	CADM	Cell-Cell Contact	PMID: 24503895
912	Gal/Gad2/Slc32a1	Gad2/Slc32a1	Cadm1	Cadm1	0.000161056	0	CADM1_CADM1	Cadm1 - Cadm1	CADM	Cell-Cell Contact	PMID: 24503895
913	Gal/Ghrh	Gad2/Slc32a1	Cadm1	Cadm1	6.73779e-05	0.01	CADM1_CADM1	Cadm1 - Cadm1	CADM	Cell-Cell Contact	PMID: 24503895
914	Hdc	Gad2/Slc32a1	Cadm1	Cadm1	3.90464e-05	0.01	CADM1_CADM1	Cadm1 - Cadm1	CADM	Cell-Cell Contact	PMID: 24503895
915	Lhx1	Gad2/Slc32a1	Cadm1	Cadm1	0.000305424	0	CADM1_CADM1	Cadm1 - Cadm1	CADM	Cell-Cell Contact	PMID: 24503895
916	Lhx1/Coro6	Gad2/Slc32a1	Cadm1	Cadm1	0.0001116	0	CADM1_CADM1	Cadm1 - Cadm1	CADM	Cell-Cell Contact	PMID: 24503895
917	Nr5a1	Gad2/Slc32a1	Cadm1	Cadm1	0.000358444	0	CADM1_CADM1	Cadm1 - Cadm1	CADM	Cell-Cell Contact	PMID: 24503895
918	Oligodendrocytes	Gad2/Slc32a1	Cadm1	Cadm1	0.000230882	0	CADM1_CADM1	Cadm1 - Cadm1	CADM	Cell-Cell Contact	PMID: 24503895
919	Oxt	Gad2/Slc32a1	Cadm1	Cadm1	2.24033e-05	0	CADM1_CADM1	Cadm1 - Cadm1	CADM	Cell-Cell Contact	PMID: 24503895
920	Sst	Gad2/Slc32a1	Cadm1	Cadm1	0.000213172	0	CADM1_CADM1	Cadm1 - Cadm1	CADM	Cell-Cell Contact	PMID: 24503895
921	Synpr	Gad2/Slc32a1	Cadm1	Cadm1	0.000205977	0	CADM1_CADM1	Cadm1 - Cadm1	CADM	Cell-Cell Contact	PMID: 24503895
922	Tac1/Foxp2	Gad2/Slc32a1	Cadm1	Cadm1	9.69383e-05	0	CADM1_CADM1	Cadm1 - Cadm1	CADM	Cell-Cell Contact	PMID: 24503895
923	Tac2-1	Gad2/Slc32a1	Cadm1	Cadm1	3.2009e-05	0	CADM1_CADM1	Cadm1 - Cadm1	CADM	Cell-Cell Contact	PMID: 24503895
924	Tac2-2	Gad2/Slc32a1	Cadm1	Cadm1	1.3205e-05	0	CADM1_CADM1	Cadm1 - Cadm1	CADM	Cell-Cell Contact	PMID: 24503895
925	Tanycytes	Gad2/Slc32a1	Cadm1	Cadm1	0.000120066	0	CADM1_CADM1	Cadm1 - Cadm1	CADM	Cell-Cell Contact	PMID: 24503895
926	Tcf4/Nr4a2	Gad2/Slc32a1	Cadm1	Cadm1	3.17712e-05	0	CADM1_CADM1	Cadm1 - Cadm1	CADM	Cell-Cell Contact	PMID: 24503895
927	Trh/Tac1/Bdnf	Gad2/Slc32a1	Cadm1	Cadm1	0.000128434	0	CADM1_CADM1	Cadm1 - Cadm1	CADM	Cell-Cell Contact	PMID: 24503895
928	unassigned	Gad2/Slc32a1	Cadm1	Cadm1	0.000334933	0	CADM1_CADM1	Cadm1 - Cadm1	CADM	Cell-Cell Contact	PMID: 24503895
929	Vip/Vipr2	Gad2/Slc32a1	Cadm1	Cadm1	3.92404e-05	0	CADM1_CADM1	Cadm1 - Cadm1	CADM	Cell-Cell Contact	PMID: 24503895
930	Astrocytes	Gal	Cadm1	Cadm1	0.000108296	0	CADM1_CADM1	Cadm1 - Cadm1	CADM	Cell-Cell Contact	PMID: 24503895
931	Avp	Gal	Cadm1	Cadm1	5.07432e-05	0	CADM1_CADM1	Cadm1 - Cadm1	CADM	Cell-Cell Contact	PMID: 24503895
932	Avp/Rorb	Gal	Cadm1	Cadm1	3.23896e-05	0	CADM1_CADM1	Cadm1 - Cadm1	CADM	Cell-Cell Contact	PMID: 24503895
933	Col11a1	Gal	Cadm1	Cadm1	2.79587e-05	0.02	CADM1_CADM1	Cadm1 - Cadm1	CADM	Cell-Cell Contact	PMID: 24503895
934	Col25a1/Six3	Gal	Cadm1	Cadm1	3.09545e-05	0	CADM1_CADM1	Cadm1 - Cadm1	CADM	Cell-Cell Contact	PMID: 24503895
935	Coro6	Gal	Cadm1	Cadm1	6.34837e-05	0	CADM1_CADM1	Cadm1 - Cadm1	CADM	Cell-Cell Contact	PMID: 24503895
936	Coro6/Trh	Gal	Cadm1	Cadm1	5.6004e-05	0	CADM1_CADM1	Cadm1 - Cadm1	CADM	Cell-Cell Contact	PMID: 24503895
937	Ebf3/Synpr	Gal	Cadm1	Cadm1	9.58793e-05	0	CADM1_CADM1	Cadm1 - Cadm1	CADM	Cell-Cell Contact	PMID: 24503895
938	Gad2/Slc32a1	Gal	Cadm1	Cadm1	0.00030228	0	CADM1_CADM1	Cadm1 - Cadm1	CADM	Cell-Cell Contact	PMID: 24503895
939	Gal	Gal	Cadm1	Cadm1	0.000128443	0	CADM1_CADM1	Cadm1 - Cadm1	CADM	Cell-Cell Contact	PMID: 24503895
940	Gal/Gad2/Slc32a1	Gal	Cadm1	Cadm1	6.84311e-05	0	CADM1_CADM1	Cadm1 - Cadm1	CADM	Cell-Cell Contact	PMID: 24503895
941	Gal/Ghrh	Gal	Cadm1	Cadm1	2.86032e-05	0.02	CADM1_CADM1	Cadm1 - Cadm1	CADM	Cell-Cell Contact	PMID: 24503895
942	Hdc	Gal	Cadm1	Cadm1	1.65841e-05	0	CADM1_CADM1	Cadm1 - Cadm1	CADM	Cell-Cell Contact	PMID: 24503895
943	Lhx1	Gal	Cadm1	Cadm1	0.000129772	0	CADM1_CADM1	Cadm1 - Cadm1	CADM	Cell-Cell Contact	PMID: 24503895
944	Lhx1/Coro6	Gal	Cadm1	Cadm1	4.74056e-05	0.01	CADM1_CADM1	Cadm1 - Cadm1	CADM	Cell-Cell Contact	PMID: 24503895
945	Nr5a1	Gal	Cadm1	Cadm1	0.000152285	0	CADM1_CADM1	Cadm1 - Cadm1	CADM	Cell-Cell Contact	PMID: 24503895
946	Oligodendrocytes	Gal	Cadm1	Cadm1	9.80167e-05	0	CADM1_CADM1	Cadm1 - Cadm1	CADM	Cell-Cell Contact	PMID: 24503895
947	Oxt	Gal	Cadm1	Cadm1	9.5223e-06	0	CADM1_CADM1	Cadm1 - Cadm1	CADM	Cell-Cell Contact	PMID: 24503895
948	Sst	Gal	Cadm1	Cadm1	9.05775e-05	0	CADM1_CADM1	Cadm1 - Cadm1	CADM	Cell-Cell Contact	PMID: 24503895
949	Synpr	Gal	Cadm1	Cadm1	8.7527e-05	0	CADM1_CADM1	Cadm1 - Cadm1	CADM	Cell-Cell Contact	PMID: 24503895
950	Tac1/Foxp2	Gal	Cadm1	Cadm1	4.11941e-05	0	CADM1_CADM1	Cadm1 - Cadm1	CADM	Cell-Cell Contact	PMID: 24503895
951	Tac2-1	Gal	Cadm1	Cadm1	1.36034e-05	0	CADM1_CADM1	Cadm1 - Cadm1	CADM	Cell-Cell Contact	PMID: 24503895
952	Tanycytes	Gal	Cadm1	Cadm1	5.09706e-05	0	CADM1_CADM1	Cadm1 - Cadm1	CADM	Cell-Cell Contact	PMID: 24503895
953	Tcf4/Nr4a2	Gal	Cadm1	Cadm1	1.34949e-05	0.01	CADM1_CADM1	Cadm1 - Cadm1	CADM	Cell-Cell Contact	PMID: 24503895
954	Trh/Tac1/Bdnf	Gal	Cadm1	Cadm1	5.45716e-05	0	CADM1_CADM1	Cadm1 - Cadm1	CADM	Cell-Cell Contact	PMID: 24503895
955	unassigned	Gal	Cadm1	Cadm1	0.000142305	0	CADM1_CADM1	Cadm1 - Cadm1	CADM	Cell-Cell Contact	PMID: 24503895
956	Vip/Vipr2	Gal	Cadm1	Cadm1	1.66594e-05	0.03	CADM1_CADM1	Cadm1 - Cadm1	CADM	Cell-Cell Contact	PMID: 24503895
957	Astrocytes	Gal/Gad2/Slc32a1	Cadm1	Cadm1	5.75943e-05	0.04	CADM1_CADM1	Cadm1 - Cadm1	CADM	Cell-Cell Contact	PMID: 24503895
958	Avp	Gal/Gad2/Slc32a1	Cadm1	Cadm1	2.70464e-05	0	CADM1_CADM1	Cadm1 - Cadm1	CADM	Cell-Cell Contact	PMID: 24503895
959	Avp/Rorb	Gal/Gad2/Slc32a1	Cadm1	Cadm1	1.72548e-05	0	CADM1_CADM1	Cadm1 - Cadm1	CADM	Cell-Cell Contact	PMID: 24503895
960	Col11a1	Gal/Gad2/Slc32a1	Cadm1	Cadm1	1.48708e-05	0.02	CADM1_CADM1	Cadm1 - Cadm1	CADM	Cell-Cell Contact	PMID: 24503895
961	Col25a1/Six3	Gal/Gad2/Slc32a1	Cadm1	Cadm1	1.64859e-05	0	CADM1_CADM1	Cadm1 - Cadm1	CADM	Cell-Cell Contact	PMID: 24503895
962	Coro6	Gal/Gad2/Slc32a1	Cadm1	Cadm1	3.38142e-05	0	CADM1_CADM1	Cadm1 - Cadm1	CADM	Cell-Cell Contact	PMID: 24503895
963	Coro6/Trh	Gal/Gad2/Slc32a1	Cadm1	Cadm1	2.98279e-05	0	CADM1_CADM1	Cadm1 - Cadm1	CADM	Cell-Cell Contact	PMID: 24503895
964	Ebf3/Synpr	Gal/Gad2/Slc32a1	Cadm1	Cadm1	5.10665e-05	0	CADM1_CADM1	Cadm1 - Cadm1	CADM	Cell-Cell Contact	PMID: 24503895
965	Gad2/Slc32a1	Gal/Gad2/Slc32a1	Cadm1	Cadm1	0.000161056	0	CADM1_CADM1	Cadm1 - Cadm1	CADM	Cell-Cell Contact	PMID: 24503895
966	Gal	Gal/Gad2/Slc32a1	Cadm1	Cadm1	6.84311e-05	0	CADM1_CADM1	Cadm1 - Cadm1	CADM	Cell-Cell Contact	PMID: 24503895
967	Gal/Gad2/Slc32a1	Gal/Gad2/Slc32a1	Cadm1	Cadm1	3.64543e-05	0	CADM1_CADM1	Cadm1 - Cadm1	CADM	Cell-Cell Contact	PMID: 24503895
968	Lhx1	Gal/Gad2/Slc32a1	Cadm1	Cadm1	6.91326e-05	0	CADM1_CADM1	Cadm1 - Cadm1	CADM	Cell-Cell Contact	PMID: 24503895
969	Lhx1/Coro6	Gal/Gad2/Slc32a1	Cadm1	Cadm1	2.52412e-05	0	CADM1_CADM1	Cadm1 - Cadm1	CADM	Cell-Cell Contact	PMID: 24503895
970	Nr5a1	Gal/Gad2/Slc32a1	Cadm1	Cadm1	8.11096e-05	0	CADM1_CADM1	Cadm1 - Cadm1	CADM	Cell-Cell Contact	PMID: 24503895
971	Oligodendrocytes	Gal/Gad2/Slc32a1	Cadm1	Cadm1	5.21311e-05	0	CADM1_CADM1	Cadm1 - Cadm1	CADM	Cell-Cell Contact	PMID: 24503895
972	Oxt	Gal/Gad2/Slc32a1	Cadm1	Cadm1	5.07608e-06	0	CADM1_CADM1	Cadm1 - Cadm1	CADM	Cell-Cell Contact	PMID: 24503895
973	Sst	Gal/Gad2/Slc32a1	Cadm1	Cadm1	4.8255e-05	0	CADM1_CADM1	Cadm1 - Cadm1	CADM	Cell-Cell Contact	PMID: 24503895
974	Synpr	Gal/Gad2/Slc32a1	Cadm1	Cadm1	4.66363e-05	0	CADM1_CADM1	Cadm1 - Cadm1	CADM	Cell-Cell Contact	PMID: 24503895
975	Tac1/Foxp2	Gal/Gad2/Slc32a1	Cadm1	Cadm1	2.19509e-05	0	CADM1_CADM1	Cadm1 - Cadm1	CADM	Cell-Cell Contact	PMID: 24503895
976	Tac2-1	Gal/Gad2/Slc32a1	Cadm1	Cadm1	7.2499e-06	0	CADM1_CADM1	Cadm1 - Cadm1	CADM	Cell-Cell Contact	PMID: 24503895
977	Tanycytes	Gal/Gad2/Slc32a1	Cadm1	Cadm1	2.7108e-05	0.02	CADM1_CADM1	Cadm1 - Cadm1	CADM	Cell-Cell Contact	PMID: 24503895
978	Tcf4/Nr4a2	Gal/Gad2/Slc32a1	Cadm1	Cadm1	7.18456e-06	0.02	CADM1_CADM1	Cadm1 - Cadm1	CADM	Cell-Cell Contact	PMID: 24503895
979	Trh/Tac1/Bdnf	Gal/Gad2/Slc32a1	Cadm1	Cadm1	2.90724e-05	0	CADM1_CADM1	Cadm1 - Cadm1	CADM	Cell-Cell Contact	PMID: 24503895
980	unassigned	Gal/Gad2/Slc32a1	Cadm1	Cadm1	7.58036e-05	0	CADM1_CADM1	Cadm1 - Cadm1	CADM	Cell-Cell Contact	PMID: 24503895
981	Vip/Vipr2	Gal/Gad2/Slc32a1	Cadm1	Cadm1	8.86116e-06	0.03	CADM1_CADM1	Cadm1 - Cadm1	CADM	Cell-Cell Contact	PMID: 24503895
982	Gad2/Slc32a1	Gal/Ghrh	Cadm1	Cadm1	6.73779e-05	0.01	CADM1_CADM1	Cadm1 - Cadm1	CADM	Cell-Cell Contact	PMID: 24503895
983	Gal	Gal/Ghrh	Cadm1	Cadm1	2.86032e-05	0.02	CADM1_CADM1	Cadm1 - Cadm1	CADM	Cell-Cell Contact	PMID: 24503895
984	Synpr	Gal/Ghrh	Cadm1	Cadm1	1.95207e-05	0.01	CADM1_CADM1	Cadm1 - Cadm1	CADM	Cell-Cell Contact	PMID: 24503895
985	Tac1/Foxp2	Gal/Ghrh	Cadm1	Cadm1	9.19926e-06	0.04	CADM1_CADM1	Cadm1 - Cadm1	CADM	Cell-Cell Contact	PMID: 24503895
986	Trh/Tac1/Bdnf	Gal/Ghrh	Cadm1	Cadm1	1.21397e-05	0.04	CADM1_CADM1	Cadm1 - Cadm1	CADM	Cell-Cell Contact	PMID: 24503895
987	unassigned	Gal/Ghrh	Cadm1	Cadm1	3.16025e-05	0.04	CADM1_CADM1	Cadm1 - Cadm1	CADM	Cell-Cell Contact	PMID: 24503895
988	Coro6	Hdc	Cadm1	Cadm1	8.18156e-06	0.02	CADM1_CADM1	Cadm1 - Cadm1	CADM	Cell-Cell Contact	PMID: 24503895
989	Ebf3/Synpr	Hdc	Cadm1	Cadm1	1.23508e-05	0.04	CADM1_CADM1	Cadm1 - Cadm1	CADM	Cell-Cell Contact	PMID: 24503895
990	Gad2/Slc32a1	Hdc	Cadm1	Cadm1	3.90464e-05	0.01	CADM1_CADM1	Cadm1 - Cadm1	CADM	Cell-Cell Contact	PMID: 24503895
991	Gal	Hdc	Cadm1	Cadm1	1.65841e-05	0	CADM1_CADM1	Cadm1 - Cadm1	CADM	Cell-Cell Contact	PMID: 24503895
992	Lhx1	Hdc	Cadm1	Cadm1	1.67433e-05	0.03	CADM1_CADM1	Cadm1 - Cadm1	CADM	Cell-Cell Contact	PMID: 24503895
993	Nr5a1	Hdc	Cadm1	Cadm1	1.96186e-05	0.03	CADM1_CADM1	Cadm1 - Cadm1	CADM	Cell-Cell Contact	PMID: 24503895
994	Sst	Hdc	Cadm1	Cadm1	1.16907e-05	0.03	CADM1_CADM1	Cadm1 - Cadm1	CADM	Cell-Cell Contact	PMID: 24503895
995	Synpr	Hdc	Cadm1	Cadm1	1.13091e-05	0.03	CADM1_CADM1	Cadm1 - Cadm1	CADM	Cell-Cell Contact	PMID: 24503895
996	unassigned	Hdc	Cadm1	Cadm1	1.83501e-05	0.01	CADM1_CADM1	Cadm1 - Cadm1	CADM	Cell-Cell Contact	PMID: 24503895
997	Astrocytes	Lhx1	Cadm1	Cadm1	0.000109242	0.01	CADM1_CADM1	Cadm1 - Cadm1	CADM	Cell-Cell Contact	PMID: 24503895
998	Avp	Lhx1	Cadm1	Cadm1	5.12883e-05	0	CADM1_CADM1	Cadm1 - Cadm1	CADM	Cell-Cell Contact	PMID: 24503895
999	Avp/Rorb	Lhx1	Cadm1	Cadm1	3.27222e-05	0	CADM1_CADM1	Cadm1 - Cadm1	CADM	Cell-Cell Contact	PMID: 24503895
1000	Col11a1	Lhx1	Cadm1	Cadm1	2.82059e-05	0.03	CADM1_CADM1	Cadm1 - Cadm1	CADM	Cell-Cell Contact	PMID: 24503895
1001	Col25a1/Six3	Lhx1	Cadm1	Cadm1	3.12649e-05	0.01	CADM1_CADM1	Cadm1 - Cadm1	CADM	Cell-Cell Contact	PMID: 24503895
1002	Coro6	Lhx1	Cadm1	Cadm1	6.41268e-05	0.01	CADM1_CADM1	Cadm1 - Cadm1	CADM	Cell-Cell Contact	PMID: 24503895
1003	Coro6/Trh	Lhx1	Cadm1	Cadm1	5.65673e-05	0	CADM1_CADM1	Cadm1 - Cadm1	CADM	Cell-Cell Contact	PMID: 24503895
1004	Ebf3/Synpr	Lhx1	Cadm1	Cadm1	9.68453e-05	0	CADM1_CADM1	Cadm1 - Cadm1	CADM	Cell-Cell Contact	PMID: 24503895
1005	Gad2/Slc32a1	Lhx1	Cadm1	Cadm1	0.000305424	0	CADM1_CADM1	Cadm1 - Cadm1	CADM	Cell-Cell Contact	PMID: 24503895
1006	Gal	Lhx1	Cadm1	Cadm1	0.000129772	0	CADM1_CADM1	Cadm1 - Cadm1	CADM	Cell-Cell Contact	PMID: 24503895
1007	Gal/Gad2/Slc32a1	Lhx1	Cadm1	Cadm1	6.91326e-05	0	CADM1_CADM1	Cadm1 - Cadm1	CADM	Cell-Cell Contact	PMID: 24503895
1008	Hdc	Lhx1	Cadm1	Cadm1	1.67433e-05	0.03	CADM1_CADM1	Cadm1 - Cadm1	CADM	Cell-Cell Contact	PMID: 24503895
1009	Lhx1	Lhx1	Cadm1	Cadm1	0.000131104	0	CADM1_CADM1	Cadm1 - Cadm1	CADM	Cell-Cell Contact	PMID: 24503895
1010	Lhx1/Coro6	Lhx1	Cadm1	Cadm1	4.78703e-05	0.01	CADM1_CADM1	Cadm1 - Cadm1	CADM	Cell-Cell Contact	PMID: 24503895
1011	Nr5a1	Lhx1	Cadm1	Cadm1	0.000153821	0	CADM1_CADM1	Cadm1 - Cadm1	CADM	Cell-Cell Contact	PMID: 24503895
1012	Oligodendrocytes	Lhx1	Cadm1	Cadm1	9.88789e-05	0	CADM1_CADM1	Cadm1 - Cadm1	CADM	Cell-Cell Contact	PMID: 24503895
1013	Oxt	Lhx1	Cadm1	Cadm1	9.62568e-06	0	CADM1_CADM1	Cadm1 - Cadm1	CADM	Cell-Cell Contact	PMID: 24503895
1014	Sst	Lhx1	Cadm1	Cadm1	9.1511e-05	0	CADM1_CADM1	Cadm1 - Cadm1	CADM	Cell-Cell Contact	PMID: 24503895
1015	Synpr	Lhx1	Cadm1	Cadm1	8.844e-05	0	CADM1_CADM1	Cadm1 - Cadm1	CADM	Cell-Cell Contact	PMID: 24503895
1016	Tac1/Foxp2	Lhx1	Cadm1	Cadm1	4.16268e-05	0	CADM1_CADM1	Cadm1 - Cadm1	CADM	Cell-Cell Contact	PMID: 24503895
1017	Tac2-1	Lhx1	Cadm1	Cadm1	1.37482e-05	0	CADM1_CADM1	Cadm1 - Cadm1	CADM	Cell-Cell Contact	PMID: 24503895
1018	Tanycytes	Lhx1	Cadm1	Cadm1	5.1417e-05	0.02	CADM1_CADM1	Cadm1 - Cadm1	CADM	Cell-Cell Contact	PMID: 24503895
1019	Tcf4/Nr4a2	Lhx1	Cadm1	Cadm1	1.36258e-05	0.02	CADM1_CADM1	Cadm1 - Cadm1	CADM	Cell-Cell Contact	PMID: 24503895
1020	Trh/Tac1/Bdnf	Lhx1	Cadm1	Cadm1	5.51332e-05	0	CADM1_CADM1	Cadm1 - Cadm1	CADM	Cell-Cell Contact	PMID: 24503895
1021	unassigned	Lhx1	Cadm1	Cadm1	0.000143756	0	CADM1_CADM1	Cadm1 - Cadm1	CADM	Cell-Cell Contact	PMID: 24503895
1022	Vip/Vipr2	Lhx1	Cadm1	Cadm1	1.68072e-05	0.03	CADM1_CADM1	Cadm1 - Cadm1	CADM	Cell-Cell Contact	PMID: 24503895
1023	Avp	Lhx1/Coro6	Cadm1	Cadm1	1.87739e-05	0	CADM1_CADM1	Cadm1 - Cadm1	CADM	Cell-Cell Contact	PMID: 24503895
1024	Avp/Rorb	Lhx1/Coro6	Cadm1	Cadm1	1.19483e-05	0.02	CADM1_CADM1	Cadm1 - Cadm1	CADM	Cell-Cell Contact	PMID: 24503895
1025	Col25a1/Six3	Lhx1/Coro6	Cadm1	Cadm1	1.14019e-05	0.03	CADM1_CADM1	Cadm1 - Cadm1	CADM	Cell-Cell Contact	PMID: 24503895
1026	Coro6	Lhx1/Coro6	Cadm1	Cadm1	2.33988e-05	0.01	CADM1_CADM1	Cadm1 - Cadm1	CADM	Cell-Cell Contact	PMID: 24503895
1027	Coro6/Trh	Lhx1/Coro6	Cadm1	Cadm1	2.06328e-05	0.03	CADM1_CADM1	Cadm1 - Cadm1	CADM	Cell-Cell Contact	PMID: 24503895
1028	Ebf3/Synpr	Lhx1/Coro6	Cadm1	Cadm1	3.53271e-05	0.01	CADM1_CADM1	Cadm1 - Cadm1	CADM	Cell-Cell Contact	PMID: 24503895
1029	Gad2/Slc32a1	Lhx1/Coro6	Cadm1	Cadm1	0.0001116	0	CADM1_CADM1	Cadm1 - Cadm1	CADM	Cell-Cell Contact	PMID: 24503895
1030	Gal	Lhx1/Coro6	Cadm1	Cadm1	4.74056e-05	0.01	CADM1_CADM1	Cadm1 - Cadm1	CADM	Cell-Cell Contact	PMID: 24503895
1031	Gal/Gad2/Slc32a1	Lhx1/Coro6	Cadm1	Cadm1	2.52412e-05	0	CADM1_CADM1	Cadm1 - Cadm1	CADM	Cell-Cell Contact	PMID: 24503895
1032	Lhx1	Lhx1/Coro6	Cadm1	Cadm1	4.78703e-05	0.01	CADM1_CADM1	Cadm1 - Cadm1	CADM	Cell-Cell Contact	PMID: 24503895
1033	Nr5a1	Lhx1/Coro6	Cadm1	Cadm1	5.61137e-05	0	CADM1_CADM1	Cadm1 - Cadm1	CADM	Cell-Cell Contact	PMID: 24503895
1034	Oxt	Lhx1/Coro6	Cadm1	Cadm1	3.52554e-06	0.01	CADM1_CADM1	Cadm1 - Cadm1	CADM	Cell-Cell Contact	PMID: 24503895
1035	Sst	Lhx1/Coro6	Cadm1	Cadm1	3.34212e-05	0.01	CADM1_CADM1	Cadm1 - Cadm1	CADM	Cell-Cell Contact	PMID: 24503895
1036	Synpr	Lhx1/Coro6	Cadm1	Cadm1	3.23208e-05	0.01	CADM1_CADM1	Cadm1 - Cadm1	CADM	Cell-Cell Contact	PMID: 24503895
1037	Tac1/Foxp2	Lhx1/Coro6	Cadm1	Cadm1	1.52184e-05	0.01	CADM1_CADM1	Cadm1 - Cadm1	CADM	Cell-Cell Contact	PMID: 24503895
1038	Tac2-1	Lhx1/Coro6	Cadm1	Cadm1	5.0299e-06	0	CADM1_CADM1	Cadm1 - Cadm1	CADM	Cell-Cell Contact	PMID: 24503895
1039	Tcf4/Nr4a2	Lhx1/Coro6	Cadm1	Cadm1	4.96068e-06	0.04	CADM1_CADM1	Cadm1 - Cadm1	CADM	Cell-Cell Contact	PMID: 24503895
1040	Trh/Tac1/Bdnf	Lhx1/Coro6	Cadm1	Cadm1	2.01339e-05	0.02	CADM1_CADM1	Cadm1 - Cadm1	CADM	Cell-Cell Contact	PMID: 24503895
1041	unassigned	Lhx1/Coro6	Cadm1	Cadm1	5.24722e-05	0.01	CADM1_CADM1	Cadm1 - Cadm1	CADM	Cell-Cell Contact	PMID: 24503895
1042	Astrocytes	Nr5a1	Cadm1	Cadm1	0.000127783	0.01	CADM1_CADM1	Cadm1 - Cadm1	CADM	Cell-Cell Contact	PMID: 24503895
1043	Avp	Nr5a1	Cadm1	Cadm1	6.02326e-05	0	CADM1_CADM1	Cadm1 - Cadm1	CADM	Cell-Cell Contact	PMID: 24503895
1044	Avp/Rorb	Nr5a1	Cadm1	Cadm1	3.83925e-05	0	CADM1_CADM1	Cadm1 - Cadm1	CADM	Cell-Cell Contact	PMID: 24503895
1045	Col11a1	Nr5a1	Cadm1	Cadm1	3.30001e-05	0.03	CADM1_CADM1	Cadm1 - Cadm1	CADM	Cell-Cell Contact	PMID: 24503895
1046	Col25a1/Six3	Nr5a1	Cadm1	Cadm1	3.66652e-05	0.01	CADM1_CADM1	Cadm1 - Cadm1	CADM	Cell-Cell Contact	PMID: 24503895
1047	Coro6	Nr5a1	Cadm1	Cadm1	7.52185e-05	0	CADM1_CADM1	Cadm1 - Cadm1	CADM	Cell-Cell Contact	PMID: 24503895
1048	Coro6/Trh	Nr5a1	Cadm1	Cadm1	6.63421e-05	0	CADM1_CADM1	Cadm1 - Cadm1	CADM	Cell-Cell Contact	PMID: 24503895
1049	Ebf3/Synpr	Nr5a1	Cadm1	Cadm1	0.000113584	0	CADM1_CADM1	Cadm1 - Cadm1	CADM	Cell-Cell Contact	PMID: 24503895
1050	Gad2/Slc32a1	Nr5a1	Cadm1	Cadm1	0.000358444	0	CADM1_CADM1	Cadm1 - Cadm1	CADM	Cell-Cell Contact	PMID: 24503895
1051	Gal	Nr5a1	Cadm1	Cadm1	0.000152285	0	CADM1_CADM1	Cadm1 - Cadm1	CADM	Cell-Cell Contact	PMID: 24503895
1052	Gal/Gad2/Slc32a1	Nr5a1	Cadm1	Cadm1	8.11096e-05	0	CADM1_CADM1	Cadm1 - Cadm1	CADM	Cell-Cell Contact	PMID: 24503895
1053	Hdc	Nr5a1	Cadm1	Cadm1	1.96186e-05	0.03	CADM1_CADM1	Cadm1 - Cadm1	CADM	Cell-Cell Contact	PMID: 24503895
1054	Lhx1	Nr5a1	Cadm1	Cadm1	0.000153821	0	CADM1_CADM1	Cadm1 - Cadm1	CADM	Cell-Cell Contact	PMID: 24503895
1055	Lhx1/Coro6	Nr5a1	Cadm1	Cadm1	5.61137e-05	0	CADM1_CADM1	Cadm1 - Cadm1	CADM	Cell-Cell Contact	PMID: 24503895
1056	Nr5a1	Nr5a1	Cadm1	Cadm1	0.000180411	0	CADM1_CADM1	Cadm1 - Cadm1	CADM	Cell-Cell Contact	PMID: 24503895
1057	Oligodendrocytes	Nr5a1	Cadm1	Cadm1	0.000115676	0.01	CADM1_CADM1	Cadm1 - Cadm1	CADM	Cell-Cell Contact	PMID: 24503895
1058	Oxt	Nr5a1	Cadm1	Cadm1	1.13069e-05	0	CADM1_CADM1	Cadm1 - Cadm1	CADM	Cell-Cell Contact	PMID: 24503895
1059	Sst	Nr5a1	Cadm1	Cadm1	0.000107377	0	CADM1_CADM1	Cadm1 - Cadm1	CADM	Cell-Cell Contact	PMID: 24503895
1060	Synpr	Nr5a1	Cadm1	Cadm1	0.000103799	0	CADM1_CADM1	Cadm1 - Cadm1	CADM	Cell-Cell Contact	PMID: 24503895
1061	Tac1/Foxp2	Nr5a1	Cadm1	Cadm1	4.8863e-05	0	CADM1_CADM1	Cadm1 - Cadm1	CADM	Cell-Cell Contact	PMID: 24503895
1062	Tac2-1	Nr5a1	Cadm1	Cadm1	1.61426e-05	0	CADM1_CADM1	Cadm1 - Cadm1	CADM	Cell-Cell Contact	PMID: 24503895
1063	Tanycytes	Nr5a1	Cadm1	Cadm1	6.01467e-05	0.01	CADM1_CADM1	Cadm1 - Cadm1	CADM	Cell-Cell Contact	PMID: 24503895
1064	Tcf4/Nr4a2	Nr5a1	Cadm1	Cadm1	1.59689e-05	0.01	CADM1_CADM1	Cadm1 - Cadm1	CADM	Cell-Cell Contact	PMID: 24503895
1065	Trh/Tac1/Bdnf	Nr5a1	Cadm1	Cadm1	6.46899e-05	0	CADM1_CADM1	Cadm1 - Cadm1	CADM	Cell-Cell Contact	PMID: 24503895
1066	unassigned	Nr5a1	Cadm1	Cadm1	0.000168643	0	CADM1_CADM1	Cadm1 - Cadm1	CADM	Cell-Cell Contact	PMID: 24503895
1067	Avp	Oligodendrocytes	Cadm1	Cadm1	3.89923e-05	0	CADM1_CADM1	Cadm1 - Cadm1	CADM	Cell-Cell Contact	PMID: 24503895
1068	Avp/Rorb	Oligodendrocytes	Cadm1	Cadm1	2.46818e-05	0.04	CADM1_CADM1	Cadm1 - Cadm1	CADM	Cell-Cell Contact	PMID: 24503895
1069	Coro6	Oligodendrocytes	Cadm1	Cadm1	4.82595e-05	0.02	CADM1_CADM1	Cadm1 - Cadm1	CADM	Cell-Cell Contact	PMID: 24503895
1070	Ebf3/Synpr	Oligodendrocytes	Cadm1	Cadm1	7.2816e-05	0.04	CADM1_CADM1	Cadm1 - Cadm1	CADM	Cell-Cell Contact	PMID: 24503895
1071	Gad2/Slc32a1	Oligodendrocytes	Cadm1	Cadm1	0.000230882	0	CADM1_CADM1	Cadm1 - Cadm1	CADM	Cell-Cell Contact	PMID: 24503895
1072	Gal	Oligodendrocytes	Cadm1	Cadm1	9.80167e-05	0	CADM1_CADM1	Cadm1 - Cadm1	CADM	Cell-Cell Contact	PMID: 24503895
1073	Gal/Gad2/Slc32a1	Oligodendrocytes	Cadm1	Cadm1	5.21311e-05	0	CADM1_CADM1	Cadm1 - Cadm1	CADM	Cell-Cell Contact	PMID: 24503895
1074	Lhx1	Oligodendrocytes	Cadm1	Cadm1	9.88789e-05	0	CADM1_CADM1	Cadm1 - Cadm1	CADM	Cell-Cell Contact	PMID: 24503895
1075	Nr5a1	Oligodendrocytes	Cadm1	Cadm1	0.000115676	0.01	CADM1_CADM1	Cadm1 - Cadm1	CADM	Cell-Cell Contact	PMID: 24503895
1076	Oxt	Oligodendrocytes	Cadm1	Cadm1	7.33196e-06	0.01	CADM1_CADM1	Cadm1 - Cadm1	CADM	Cell-Cell Contact	PMID: 24503895
1077	Sst	Oligodendrocytes	Cadm1	Cadm1	6.90683e-05	0.01	CADM1_CADM1	Cadm1 - Cadm1	CADM	Cell-Cell Contact	PMID: 24503895
1078	Synpr	Oligodendrocytes	Cadm1	Cadm1	6.689e-05	0	CADM1_CADM1	Cadm1 - Cadm1	CADM	Cell-Cell Contact	PMID: 24503895
1079	Tac1/Foxp2	Oligodendrocytes	Cadm1	Cadm1	3.1521e-05	0.02	CADM1_CADM1	Cadm1 - Cadm1	CADM	Cell-Cell Contact	PMID: 24503895
1080	Tac2-1	Oligodendrocytes	Cadm1	Cadm1	1.0435e-05	0.02	CADM1_CADM1	Cadm1 - Cadm1	CADM	Cell-Cell Contact	PMID: 24503895
1081	Trh/Tac1/Bdnf	Oligodendrocytes	Cadm1	Cadm1	4.16015e-05	0.02	CADM1_CADM1	Cadm1 - Cadm1	CADM	Cell-Cell Contact	PMID: 24503895
1082	unassigned	Oligodendrocytes	Cadm1	Cadm1	0.000108304	0	CADM1_CADM1	Cadm1 - Cadm1	CADM	Cell-Cell Contact	PMID: 24503895
1083	Avp	Oxt	Cadm1	Cadm1	3.75344e-06	0	CADM1_CADM1	Cadm1 - Cadm1	CADM	Cell-Cell Contact	PMID: 24503895
1084	Avp/Rorb	Oxt	Cadm1	Cadm1	2.40237e-06	0	CADM1_CADM1	Cadm1 - Cadm1	CADM	Cell-Cell Contact	PMID: 24503895
1085	Col25a1/Six3	Oxt	Cadm1	Cadm1	2.2991e-06	0	CADM1_CADM1	Cadm1 - Cadm1	CADM	Cell-Cell Contact	PMID: 24503895
1086	Coro6	Oxt	Cadm1	Cadm1	4.71237e-06	0	CADM1_CADM1	Cadm1 - Cadm1	CADM	Cell-Cell Contact	PMID: 24503895
1087	Coro6/Trh	Oxt	Cadm1	Cadm1	4.15887e-06	0	CADM1_CADM1	Cadm1 - Cadm1	CADM	Cell-Cell Contact	PMID: 24503895
1088	Ebf3/Synpr	Oxt	Cadm1	Cadm1	7.11934e-06	0	CADM1_CADM1	Cadm1 - Cadm1	CADM	Cell-Cell Contact	PMID: 24503895
1089	Gad2/Slc32a1	Oxt	Cadm1	Cadm1	2.24033e-05	0	CADM1_CADM1	Cadm1 - Cadm1	CADM	Cell-Cell Contact	PMID: 24503895
1090	Gal	Oxt	Cadm1	Cadm1	9.5223e-06	0	CADM1_CADM1	Cadm1 - Cadm1	CADM	Cell-Cell Contact	PMID: 24503895
1091	Gal/Gad2/Slc32a1	Oxt	Cadm1	Cadm1	5.07608e-06	0	CADM1_CADM1	Cadm1 - Cadm1	CADM	Cell-Cell Contact	PMID: 24503895
1092	Lhx1	Oxt	Cadm1	Cadm1	9.62568e-06	0	CADM1_CADM1	Cadm1 - Cadm1	CADM	Cell-Cell Contact	PMID: 24503895
1093	Lhx1/Coro6	Oxt	Cadm1	Cadm1	3.52554e-06	0.01	CADM1_CADM1	Cadm1 - Cadm1	CADM	Cell-Cell Contact	PMID: 24503895
1094	Nr5a1	Oxt	Cadm1	Cadm1	1.13069e-05	0	CADM1_CADM1	Cadm1 - Cadm1	CADM	Cell-Cell Contact	PMID: 24503895
1095	Oligodendrocytes	Oxt	Cadm1	Cadm1	7.33196e-06	0.01	CADM1_CADM1	Cadm1 - Cadm1	CADM	Cell-Cell Contact	PMID: 24503895
1096	Oxt	Oxt	Cadm1	Cadm1	7.03899e-07	0	CADM1_CADM1	Cadm1 - Cadm1	CADM	Cell-Cell Contact	PMID: 24503895
1097	Sst	Oxt	Cadm1	Cadm1	6.71676e-06	0	CADM1_CADM1	Cadm1 - Cadm1	CADM	Cell-Cell Contact	PMID: 24503895
1098	Synpr	Oxt	Cadm1	Cadm1	6.48586e-06	0	CADM1_CADM1	Cadm1 - Cadm1	CADM	Cell-Cell Contact	PMID: 24503895
1099	Tac1/Foxp2	Oxt	Cadm1	Cadm1	3.05129e-06	0	CADM1_CADM1	Cadm1 - Cadm1	CADM	Cell-Cell Contact	PMID: 24503895
1100	Tac2-1	Oxt	Cadm1	Cadm1	1.00681e-06	0	CADM1_CADM1	Cadm1 - Cadm1	CADM	Cell-Cell Contact	PMID: 24503895
1101	Tanycytes	Oxt	Cadm1	Cadm1	3.81364e-06	0.04	CADM1_CADM1	Cadm1 - Cadm1	CADM	Cell-Cell Contact	PMID: 24503895
1102	Tcf4/Nr4a2	Oxt	Cadm1	Cadm1	1.00422e-06	0.02	CADM1_CADM1	Cadm1 - Cadm1	CADM	Cell-Cell Contact	PMID: 24503895
1103	Trh/Tac1/Bdnf	Oxt	Cadm1	Cadm1	4.0471e-06	0	CADM1_CADM1	Cadm1 - Cadm1	CADM	Cell-Cell Contact	PMID: 24503895
1104	unassigned	Oxt	Cadm1	Cadm1	1.05593e-05	0	CADM1_CADM1	Cadm1 - Cadm1	CADM	Cell-Cell Contact	PMID: 24503895
1105	Astrocytes	Sst	Cadm1	Cadm1	7.63096e-05	0.04	CADM1_CADM1	Cadm1 - Cadm1	CADM	Cell-Cell Contact	PMID: 24503895
1106	Avp	Sst	Cadm1	Cadm1	3.57908e-05	0	CADM1_CADM1	Cadm1 - Cadm1	CADM	Cell-Cell Contact	PMID: 24503895
1107	Avp/Rorb	Sst	Cadm1	Cadm1	2.28401e-05	0	CADM1_CADM1	Cadm1 - Cadm1	CADM	Cell-Cell Contact	PMID: 24503895
1108	Col11a1	Sst	Cadm1	Cadm1	1.97018e-05	0.02	CADM1_CADM1	Cadm1 - Cadm1	CADM	Cell-Cell Contact	PMID: 24503895
1109	Col25a1/Six3	Sst	Cadm1	Cadm1	2.18255e-05	0	CADM1_CADM1	Cadm1 - Cadm1	CADM	Cell-Cell Contact	PMID: 24503895
1110	Coro6	Sst	Cadm1	Cadm1	4.47636e-05	0	CADM1_CADM1	Cadm1 - Cadm1	CADM	Cell-Cell Contact	PMID: 24503895
1111	Coro6/Trh	Sst	Cadm1	Cadm1	3.94882e-05	0	CADM1_CADM1	Cadm1 - Cadm1	CADM	Cell-Cell Contact	PMID: 24503895
1112	Ebf3/Synpr	Sst	Cadm1	Cadm1	6.76046e-05	0	CADM1_CADM1	Cadm1 - Cadm1	CADM	Cell-Cell Contact	PMID: 24503895
1113	Gad2/Slc32a1	Sst	Cadm1	Cadm1	0.000213172	0	CADM1_CADM1	Cadm1 - Cadm1	CADM	Cell-Cell Contact	PMID: 24503895
1114	Gal	Sst	Cadm1	Cadm1	9.05775e-05	0	CADM1_CADM1	Cadm1 - Cadm1	CADM	Cell-Cell Contact	PMID: 24503895
1115	Gal/Gad2/Slc32a1	Sst	Cadm1	Cadm1	4.8255e-05	0	CADM1_CADM1	Cadm1 - Cadm1	CADM	Cell-Cell Contact	PMID: 24503895
1116	Hdc	Sst	Cadm1	Cadm1	1.16907e-05	0.03	CADM1_CADM1	Cadm1 - Cadm1	CADM	Cell-Cell Contact	PMID: 24503895
1117	Lhx1	Sst	Cadm1	Cadm1	9.1511e-05	0	CADM1_CADM1	Cadm1 - Cadm1	CADM	Cell-Cell Contact	PMID: 24503895
1118	Lhx1/Coro6	Sst	Cadm1	Cadm1	3.34212e-05	0.01	CADM1_CADM1	Cadm1 - Cadm1	CADM	Cell-Cell Contact	PMID: 24503895
1119	Nr5a1	Sst	Cadm1	Cadm1	0.000107377	0	CADM1_CADM1	Cadm1 - Cadm1	CADM	Cell-Cell Contact	PMID: 24503895
1120	Oligodendrocytes	Sst	Cadm1	Cadm1	6.90683e-05	0.01	CADM1_CADM1	Cadm1 - Cadm1	CADM	Cell-Cell Contact	PMID: 24503895
1121	Oxt	Sst	Cadm1	Cadm1	6.71676e-06	0	CADM1_CADM1	Cadm1 - Cadm1	CADM	Cell-Cell Contact	PMID: 24503895
1122	Sst	Sst	Cadm1	Cadm1	6.38735e-05	0	CADM1_CADM1	Cadm1 - Cadm1	CADM	Cell-Cell Contact	PMID: 24503895
1123	Synpr	Sst	Cadm1	Cadm1	6.17262e-05	0	CADM1_CADM1	Cadm1 - Cadm1	CADM	Cell-Cell Contact	PMID: 24503895
1124	Tac1/Foxp2	Sst	Cadm1	Cadm1	2.90521e-05	0	CADM1_CADM1	Cadm1 - Cadm1	CADM	Cell-Cell Contact	PMID: 24503895
1125	Tac2-1	Sst	Cadm1	Cadm1	9.59446e-06	0	CADM1_CADM1	Cadm1 - Cadm1	CADM	Cell-Cell Contact	PMID: 24503895
1126	Tanycytes	Sst	Cadm1	Cadm1	3.59162e-05	0.01	CADM1_CADM1	Cadm1 - Cadm1	CADM	Cell-Cell Contact	PMID: 24503895
1127	Tcf4/Nr4a2	Sst	Cadm1	Cadm1	9.51353e-06	0.01	CADM1_CADM1	Cadm1 - Cadm1	CADM	Cell-Cell Contact	PMID: 24503895
1128	Trh/Tac1/Bdnf	Sst	Cadm1	Cadm1	3.84826e-05	0	CADM1_CADM1	Cadm1 - Cadm1	CADM	Cell-Cell Contact	PMID: 24503895
1129	unassigned	Sst	Cadm1	Cadm1	0.000100346	0	CADM1_CADM1	Cadm1 - Cadm1	CADM	Cell-Cell Contact	PMID: 24503895
1130	Vip/Vipr2	Sst	Cadm1	Cadm1	1.17396e-05	0.04	CADM1_CADM1	Cadm1 - Cadm1	CADM	Cell-Cell Contact	PMID: 24503895
1131	Astrocytes	Synpr	Cadm1	Cadm1	7.39098e-05	0.01	CADM1_CADM1	Cadm1 - Cadm1	CADM	Cell-Cell Contact	PMID: 24503895
1132	Avp	Synpr	Cadm1	Cadm1	3.45661e-05	0	CADM1_CADM1	Cadm1 - Cadm1	CADM	Cell-Cell Contact	PMID: 24503895
1133	Avp/Rorb	Synpr	Cadm1	Cadm1	2.20735e-05	0	CADM1_CADM1	Cadm1 - Cadm1	CADM	Cell-Cell Contact	PMID: 24503895
1134	Col11a1	Synpr	Cadm1	Cadm1	1.90793e-05	0.01	CADM1_CADM1	Cadm1 - Cadm1	CADM	Cell-Cell Contact	PMID: 24503895
1135	Col25a1/Six3	Synpr	Cadm1	Cadm1	2.11002e-05	0	CADM1_CADM1	Cadm1 - Cadm1	CADM	Cell-Cell Contact	PMID: 24503895
1136	Coro6	Synpr	Cadm1	Cadm1	4.32695e-05	0	CADM1_CADM1	Cadm1 - Cadm1	CADM	Cell-Cell Contact	PMID: 24503895
1137	Coro6/Trh	Synpr	Cadm1	Cadm1	3.81741e-05	0	CADM1_CADM1	Cadm1 - Cadm1	CADM	Cell-Cell Contact	PMID: 24503895
1138	Ebf3/Synpr	Synpr	Cadm1	Cadm1	6.53533e-05	0	CADM1_CADM1	Cadm1 - Cadm1	CADM	Cell-Cell Contact	PMID: 24503895
1139	Gad2/Slc32a1	Synpr	Cadm1	Cadm1	0.000205977	0	CADM1_CADM1	Cadm1 - Cadm1	CADM	Cell-Cell Contact	PMID: 24503895
1140	Gal	Synpr	Cadm1	Cadm1	8.7527e-05	0	CADM1_CADM1	Cadm1 - Cadm1	CADM	Cell-Cell Contact	PMID: 24503895
1141	Gal/Gad2/Slc32a1	Synpr	Cadm1	Cadm1	4.66363e-05	0	CADM1_CADM1	Cadm1 - Cadm1	CADM	Cell-Cell Contact	PMID: 24503895
1142	Gal/Ghrh	Synpr	Cadm1	Cadm1	1.95207e-05	0.01	CADM1_CADM1	Cadm1 - Cadm1	CADM	Cell-Cell Contact	PMID: 24503895
1143	Hdc	Synpr	Cadm1	Cadm1	1.13091e-05	0.03	CADM1_CADM1	Cadm1 - Cadm1	CADM	Cell-Cell Contact	PMID: 24503895
1144	Lhx1	Synpr	Cadm1	Cadm1	8.844e-05	0	CADM1_CADM1	Cadm1 - Cadm1	CADM	Cell-Cell Contact	PMID: 24503895
1145	Lhx1/Coro6	Synpr	Cadm1	Cadm1	3.23208e-05	0.01	CADM1_CADM1	Cadm1 - Cadm1	CADM	Cell-Cell Contact	PMID: 24503895
1146	Nr5a1	Synpr	Cadm1	Cadm1	0.000103799	0	CADM1_CADM1	Cadm1 - Cadm1	CADM	Cell-Cell Contact	PMID: 24503895
1147	Oligodendrocytes	Synpr	Cadm1	Cadm1	6.689e-05	0	CADM1_CADM1	Cadm1 - Cadm1	CADM	Cell-Cell Contact	PMID: 24503895
1148	Oxt	Synpr	Cadm1	Cadm1	6.48586e-06	0	CADM1_CADM1	Cadm1 - Cadm1	CADM	Cell-Cell Contact	PMID: 24503895
1149	Sst	Synpr	Cadm1	Cadm1	6.17262e-05	0	CADM1_CADM1	Cadm1 - Cadm1	CADM	Cell-Cell Contact	PMID: 24503895
1150	Synpr	Synpr	Cadm1	Cadm1	5.96403e-05	0	CADM1_CADM1	Cadm1 - Cadm1	CADM	Cell-Cell Contact	PMID: 24503895
1151	Tac1/Foxp2	Synpr	Cadm1	Cadm1	2.80676e-05	0	CADM1_CADM1	Cadm1 - Cadm1	CADM	Cell-Cell Contact	PMID: 24503895
1152	Tac2-1	Synpr	Cadm1	Cadm1	9.26744e-06	0	CADM1_CADM1	Cadm1 - Cadm1	CADM	Cell-Cell Contact	PMID: 24503895
1153	Tac2-2	Synpr	Cadm1	Cadm1	3.8255e-06	0.02	CADM1_CADM1	Cadm1 - Cadm1	CADM	Cell-Cell Contact	PMID: 24503895
1154	Tanycytes	Synpr	Cadm1	Cadm1	3.47854e-05	0.02	CADM1_CADM1	Cadm1 - Cadm1	CADM	Cell-Cell Contact	PMID: 24503895
1155	Tcf4/Nr4a2	Synpr	Cadm1	Cadm1	9.20167e-06	0.02	CADM1_CADM1	Cadm1 - Cadm1	CADM	Cell-Cell Contact	PMID: 24503895
1156	Trh/Tac1/Bdnf	Synpr	Cadm1	Cadm1	3.71896e-05	0	CADM1_CADM1	Cadm1 - Cadm1	CADM	Cell-Cell Contact	PMID: 24503895
1157	unassigned	Synpr	Cadm1	Cadm1	9.69871e-05	0	CADM1_CADM1	Cadm1 - Cadm1	CADM	Cell-Cell Contact	PMID: 24503895
1158	Vip/Vipr2	Synpr	Cadm1	Cadm1	1.13682e-05	0.01	CADM1_CADM1	Cadm1 - Cadm1	CADM	Cell-Cell Contact	PMID: 24503895
1159	Astrocytes	Tac1/Foxp2	Cadm1	Cadm1	3.48309e-05	0.03	CADM1_CADM1	Cadm1 - Cadm1	CADM	Cell-Cell Contact	PMID: 24503895
1160	Avp	Tac1/Foxp2	Cadm1	Cadm1	1.62632e-05	0	CADM1_CADM1	Cadm1 - Cadm1	CADM	Cell-Cell Contact	PMID: 24503895
1161	Avp/Rorb	Tac1/Foxp2	Cadm1	Cadm1	1.03894e-05	0	CADM1_CADM1	Cadm1 - Cadm1	CADM	Cell-Cell Contact	PMID: 24503895
1162	Col25a1/Six3	Tac1/Foxp2	Cadm1	Cadm1	9.93328e-06	0	CADM1_CADM1	Cadm1 - Cadm1	CADM	Cell-Cell Contact	PMID: 24503895
1163	Coro6	Tac1/Foxp2	Cadm1	Cadm1	2.03682e-05	0	CADM1_CADM1	Cadm1 - Cadm1	CADM	Cell-Cell Contact	PMID: 24503895
1164	Coro6/Trh	Tac1/Foxp2	Cadm1	Cadm1	1.79707e-05	0	CADM1_CADM1	Cadm1 - Cadm1	CADM	Cell-Cell Contact	PMID: 24503895
1165	Ebf3/Synpr	Tac1/Foxp2	Cadm1	Cadm1	3.0765e-05	0	CADM1_CADM1	Cadm1 - Cadm1	CADM	Cell-Cell Contact	PMID: 24503895
1166	Gad2/Slc32a1	Tac1/Foxp2	Cadm1	Cadm1	9.69383e-05	0	CADM1_CADM1	Cadm1 - Cadm1	CADM	Cell-Cell Contact	PMID: 24503895
1167	Gal	Tac1/Foxp2	Cadm1	Cadm1	4.11941e-05	0	CADM1_CADM1	Cadm1 - Cadm1	CADM	Cell-Cell Contact	PMID: 24503895
1168	Gal/Gad2/Slc32a1	Tac1/Foxp2	Cadm1	Cadm1	2.19509e-05	0	CADM1_CADM1	Cadm1 - Cadm1	CADM	Cell-Cell Contact	PMID: 24503895
1169	Gal/Ghrh	Tac1/Foxp2	Cadm1	Cadm1	9.19926e-06	0.04	CADM1_CADM1	Cadm1 - Cadm1	CADM	Cell-Cell Contact	PMID: 24503895
1170	Lhx1	Tac1/Foxp2	Cadm1	Cadm1	4.16268e-05	0	CADM1_CADM1	Cadm1 - Cadm1	CADM	Cell-Cell Contact	PMID: 24503895
1171	Lhx1/Coro6	Tac1/Foxp2	Cadm1	Cadm1	1.52184e-05	0.01	CADM1_CADM1	Cadm1 - Cadm1	CADM	Cell-Cell Contact	PMID: 24503895
1172	Nr5a1	Tac1/Foxp2	Cadm1	Cadm1	4.8863e-05	0	CADM1_CADM1	Cadm1 - Cadm1	CADM	Cell-Cell Contact	PMID: 24503895
1173	Oligodendrocytes	Tac1/Foxp2	Cadm1	Cadm1	3.1521e-05	0.02	CADM1_CADM1	Cadm1 - Cadm1	CADM	Cell-Cell Contact	PMID: 24503895
1174	Oxt	Tac1/Foxp2	Cadm1	Cadm1	3.05129e-06	0	CADM1_CADM1	Cadm1 - Cadm1	CADM	Cell-Cell Contact	PMID: 24503895
1175	Sst	Tac1/Foxp2	Cadm1	Cadm1	2.90521e-05	0	CADM1_CADM1	Cadm1 - Cadm1	CADM	Cell-Cell Contact	PMID: 24503895
1176	Synpr	Tac1/Foxp2	Cadm1	Cadm1	2.80676e-05	0	CADM1_CADM1	Cadm1 - Cadm1	CADM	Cell-Cell Contact	PMID: 24503895
1177	Tac1/Foxp2	Tac1/Foxp2	Cadm1	Cadm1	1.32082e-05	0	CADM1_CADM1	Cadm1 - Cadm1	CADM	Cell-Cell Contact	PMID: 24503895
1178	Tac2-1	Tac1/Foxp2	Cadm1	Cadm1	4.36064e-06	0	CADM1_CADM1	Cadm1 - Cadm1	CADM	Cell-Cell Contact	PMID: 24503895
1179	Tanycytes	Tac1/Foxp2	Cadm1	Cadm1	1.63927e-05	0.02	CADM1_CADM1	Cadm1 - Cadm1	CADM	Cell-Cell Contact	PMID: 24503895
1180	Tcf4/Nr4a2	Tac1/Foxp2	Cadm1	Cadm1	4.333e-06	0.04	CADM1_CADM1	Cadm1 - Cadm1	CADM	Cell-Cell Contact	PMID: 24503895
1181	Trh/Tac1/Bdnf	Tac1/Foxp2	Cadm1	Cadm1	1.75039e-05	0	CADM1_CADM1	Cadm1 - Cadm1	CADM	Cell-Cell Contact	PMID: 24503895
1182	unassigned	Tac1/Foxp2	Cadm1	Cadm1	4.56522e-05	0	CADM1_CADM1	Cadm1 - Cadm1	CADM	Cell-Cell Contact	PMID: 24503895
1183	Vip/Vipr2	Tac1/Foxp2	Cadm1	Cadm1	5.35684e-06	0.04	CADM1_CADM1	Cadm1 - Cadm1	CADM	Cell-Cell Contact	PMID: 24503895
1184	Astrocytes	Tac2-1	Cadm1	Cadm1	1.15319e-05	0.03	CADM1_CADM1	Cadm1 - Cadm1	CADM	Cell-Cell Contact	PMID: 24503895
1185	Avp	Tac2-1	Cadm1	Cadm1	5.36719e-06	0	CADM1_CADM1	Cadm1 - Cadm1	CADM	Cell-Cell Contact	PMID: 24503895
1186	Avp/Rorb	Tac2-1	Cadm1	Cadm1	3.43132e-06	0	CADM1_CADM1	Cadm1 - Cadm1	CADM	Cell-Cell Contact	PMID: 24503895
1187	Col25a1/Six3	Tac2-1	Cadm1	Cadm1	3.28192e-06	0	CADM1_CADM1	Cadm1 - Cadm1	CADM	Cell-Cell Contact	PMID: 24503895
1188	Coro6	Tac2-1	Cadm1	Cadm1	6.72848e-06	0	CADM1_CADM1	Cadm1 - Cadm1	CADM	Cell-Cell Contact	PMID: 24503895
1189	Coro6/Trh	Tac2-1	Cadm1	Cadm1	5.93714e-06	0	CADM1_CADM1	Cadm1 - Cadm1	CADM	Cell-Cell Contact	PMID: 24503895
1190	Ebf3/Synpr	Tac2-1	Cadm1	Cadm1	1.01639e-05	0	CADM1_CADM1	Cadm1 - Cadm1	CADM	Cell-Cell Contact	PMID: 24503895
1191	Gad2/Slc32a1	Tac2-1	Cadm1	Cadm1	3.2009e-05	0	CADM1_CADM1	Cadm1 - Cadm1	CADM	Cell-Cell Contact	PMID: 24503895
1192	Gal	Tac2-1	Cadm1	Cadm1	1.36034e-05	0	CADM1_CADM1	Cadm1 - Cadm1	CADM	Cell-Cell Contact	PMID: 24503895
1193	Gal/Gad2/Slc32a1	Tac2-1	Cadm1	Cadm1	7.2499e-06	0	CADM1_CADM1	Cadm1 - Cadm1	CADM	Cell-Cell Contact	PMID: 24503895
1194	Lhx1	Tac2-1	Cadm1	Cadm1	1.37482e-05	0	CADM1_CADM1	Cadm1 - Cadm1	CADM	Cell-Cell Contact	PMID: 24503895
1195	Lhx1/Coro6	Tac2-1	Cadm1	Cadm1	5.0299e-06	0	CADM1_CADM1	Cadm1 - Cadm1	CADM	Cell-Cell Contact	PMID: 24503895
1196	Nr5a1	Tac2-1	Cadm1	Cadm1	1.61426e-05	0	CADM1_CADM1	Cadm1 - Cadm1	CADM	Cell-Cell Contact	PMID: 24503895
1197	Oligodendrocytes	Tac2-1	Cadm1	Cadm1	1.0435e-05	0.02	CADM1_CADM1	Cadm1 - Cadm1	CADM	Cell-Cell Contact	PMID: 24503895
1198	Oxt	Tac2-1	Cadm1	Cadm1	1.00681e-06	0	CADM1_CADM1	Cadm1 - Cadm1	CADM	Cell-Cell Contact	PMID: 24503895
1199	Sst	Tac2-1	Cadm1	Cadm1	9.59446e-06	0	CADM1_CADM1	Cadm1 - Cadm1	CADM	Cell-Cell Contact	PMID: 24503895
1200	Synpr	Tac2-1	Cadm1	Cadm1	9.26744e-06	0	CADM1_CADM1	Cadm1 - Cadm1	CADM	Cell-Cell Contact	PMID: 24503895
1201	Tac1/Foxp2	Tac2-1	Cadm1	Cadm1	4.36064e-06	0	CADM1_CADM1	Cadm1 - Cadm1	CADM	Cell-Cell Contact	PMID: 24503895
1202	Tac2-1	Tac2-1	Cadm1	Cadm1	1.43933e-06	0	CADM1_CADM1	Cadm1 - Cadm1	CADM	Cell-Cell Contact	PMID: 24503895
1203	Tanycytes	Tac2-1	Cadm1	Cadm1	5.4271e-06	0.04	CADM1_CADM1	Cadm1 - Cadm1	CADM	Cell-Cell Contact	PMID: 24503895
1204	Tcf4/Nr4a2	Tac2-1	Cadm1	Cadm1	1.43236e-06	0.02	CADM1_CADM1	Cadm1 - Cadm1	CADM	Cell-Cell Contact	PMID: 24503895
1205	Trh/Tac1/Bdnf	Tac2-1	Cadm1	Cadm1	5.78081e-06	0	CADM1_CADM1	Cadm1 - Cadm1	CADM	Cell-Cell Contact	PMID: 24503895
1206	unassigned	Tac2-1	Cadm1	Cadm1	1.50792e-05	0	CADM1_CADM1	Cadm1 - Cadm1	CADM	Cell-Cell Contact	PMID: 24503895
1207	Gad2/Slc32a1	Tac2-2	Cadm1	Cadm1	1.3205e-05	0	CADM1_CADM1	Cadm1 - Cadm1	CADM	Cell-Cell Contact	PMID: 24503895
1208	Synpr	Tac2-2	Cadm1	Cadm1	3.8255e-06	0.02	CADM1_CADM1	Cadm1 - Cadm1	CADM	Cell-Cell Contact	PMID: 24503895
1209	Avp	Tanycytes	Cadm1	Cadm1	2.02804e-05	0.03	CADM1_CADM1	Cadm1 - Cadm1	CADM	Cell-Cell Contact	PMID: 24503895
1210	Avp/Rorb	Tanycytes	Cadm1	Cadm1	1.28345e-05	0.04	CADM1_CADM1	Cadm1 - Cadm1	CADM	Cell-Cell Contact	PMID: 24503895
1211	Gad2/Slc32a1	Tanycytes	Cadm1	Cadm1	0.000120066	0	CADM1_CADM1	Cadm1 - Cadm1	CADM	Cell-Cell Contact	PMID: 24503895
1212	Gal	Tanycytes	Cadm1	Cadm1	5.09706e-05	0	CADM1_CADM1	Cadm1 - Cadm1	CADM	Cell-Cell Contact	PMID: 24503895
1213	Gal/Gad2/Slc32a1	Tanycytes	Cadm1	Cadm1	2.7108e-05	0.02	CADM1_CADM1	Cadm1 - Cadm1	CADM	Cell-Cell Contact	PMID: 24503895
1214	Lhx1	Tanycytes	Cadm1	Cadm1	5.1417e-05	0.02	CADM1_CADM1	Cadm1 - Cadm1	CADM	Cell-Cell Contact	PMID: 24503895
1215	Nr5a1	Tanycytes	Cadm1	Cadm1	6.01467e-05	0.01	CADM1_CADM1	Cadm1 - Cadm1	CADM	Cell-Cell Contact	PMID: 24503895
1216	Oxt	Tanycytes	Cadm1	Cadm1	3.81364e-06	0.04	CADM1_CADM1	Cadm1 - Cadm1	CADM	Cell-Cell Contact	PMID: 24503895
1217	Sst	Tanycytes	Cadm1	Cadm1	3.59162e-05	0.01	CADM1_CADM1	Cadm1 - Cadm1	CADM	Cell-Cell Contact	PMID: 24503895
1218	Synpr	Tanycytes	Cadm1	Cadm1	3.47854e-05	0.02	CADM1_CADM1	Cadm1 - Cadm1	CADM	Cell-Cell Contact	PMID: 24503895
1219	Tac1/Foxp2	Tanycytes	Cadm1	Cadm1	1.63927e-05	0.02	CADM1_CADM1	Cadm1 - Cadm1	CADM	Cell-Cell Contact	PMID: 24503895
1220	Tac2-1	Tanycytes	Cadm1	Cadm1	5.4271e-06	0.04	CADM1_CADM1	Cadm1 - Cadm1	CADM	Cell-Cell Contact	PMID: 24503895
1221	Trh/Tac1/Bdnf	Tanycytes	Cadm1	Cadm1	2.1633e-05	0.04	CADM1_CADM1	Cadm1 - Cadm1	CADM	Cell-Cell Contact	PMID: 24503895
1222	unassigned	Tanycytes	Cadm1	Cadm1	5.63163e-05	0	CADM1_CADM1	Cadm1 - Cadm1	CADM	Cell-Cell Contact	PMID: 24503895
1223	Avp	Tcf4/Nr4a2	Cadm1	Cadm1	5.34687e-06	0	CADM1_CADM1	Cadm1 - Cadm1	CADM	Cell-Cell Contact	PMID: 24503895
1224	Avp/Rorb	Tcf4/Nr4a2	Cadm1	Cadm1	3.401e-06	0.02	CADM1_CADM1	Cadm1 - Cadm1	CADM	Cell-Cell Contact	PMID: 24503895
1225	Coro6	Tcf4/Nr4a2	Cadm1	Cadm1	6.65919e-06	0.03	CADM1_CADM1	Cadm1 - Cadm1	CADM	Cell-Cell Contact	PMID: 24503895
1226	Coro6/Trh	Tcf4/Nr4a2	Cadm1	Cadm1	5.87151e-06	0.03	CADM1_CADM1	Cadm1 - Cadm1	CADM	Cell-Cell Contact	PMID: 24503895
1227	Ebf3/Synpr	Tcf4/Nr4a2	Cadm1	Cadm1	1.00533e-05	0.02	CADM1_CADM1	Cadm1 - Cadm1	CADM	Cell-Cell Contact	PMID: 24503895
1228	Gad2/Slc32a1	Tcf4/Nr4a2	Cadm1	Cadm1	3.17712e-05	0	CADM1_CADM1	Cadm1 - Cadm1	CADM	Cell-Cell Contact	PMID: 24503895
1229	Gal	Tcf4/Nr4a2	Cadm1	Cadm1	1.34949e-05	0.01	CADM1_CADM1	Cadm1 - Cadm1	CADM	Cell-Cell Contact	PMID: 24503895
1230	Gal/Gad2/Slc32a1	Tcf4/Nr4a2	Cadm1	Cadm1	7.18456e-06	0.02	CADM1_CADM1	Cadm1 - Cadm1	CADM	Cell-Cell Contact	PMID: 24503895
1231	Lhx1	Tcf4/Nr4a2	Cadm1	Cadm1	1.36258e-05	0.02	CADM1_CADM1	Cadm1 - Cadm1	CADM	Cell-Cell Contact	PMID: 24503895
1232	Lhx1/Coro6	Tcf4/Nr4a2	Cadm1	Cadm1	4.96068e-06	0.04	CADM1_CADM1	Cadm1 - Cadm1	CADM	Cell-Cell Contact	PMID: 24503895
1233	Nr5a1	Tcf4/Nr4a2	Cadm1	Cadm1	1.59689e-05	0.01	CADM1_CADM1	Cadm1 - Cadm1	CADM	Cell-Cell Contact	PMID: 24503895
1234	Oxt	Tcf4/Nr4a2	Cadm1	Cadm1	1.00422e-06	0.02	CADM1_CADM1	Cadm1 - Cadm1	CADM	Cell-Cell Contact	PMID: 24503895
1235	Sst	Tcf4/Nr4a2	Cadm1	Cadm1	9.51353e-06	0.01	CADM1_CADM1	Cadm1 - Cadm1	CADM	Cell-Cell Contact	PMID: 24503895
1236	Synpr	Tcf4/Nr4a2	Cadm1	Cadm1	9.20167e-06	0.02	CADM1_CADM1	Cadm1 - Cadm1	CADM	Cell-Cell Contact	PMID: 24503895
1237	Tac1/Foxp2	Tcf4/Nr4a2	Cadm1	Cadm1	4.333e-06	0.04	CADM1_CADM1	Cadm1 - Cadm1	CADM	Cell-Cell Contact	PMID: 24503895
1238	Tac2-1	Tcf4/Nr4a2	Cadm1	Cadm1	1.43236e-06	0.02	CADM1_CADM1	Cadm1 - Cadm1	CADM	Cell-Cell Contact	PMID: 24503895
1239	Trh/Tac1/Bdnf	Tcf4/Nr4a2	Cadm1	Cadm1	5.73112e-06	0.02	CADM1_CADM1	Cadm1 - Cadm1	CADM	Cell-Cell Contact	PMID: 24503895
1240	unassigned	Tcf4/Nr4a2	Cadm1	Cadm1	1.49345e-05	0	CADM1_CADM1	Cadm1 - Cadm1	CADM	Cell-Cell Contact	PMID: 24503895
1241	Astrocytes	Trh/Tac1/Bdnf	Cadm1	Cadm1	4.59626e-05	0.04	CADM1_CADM1	Cadm1 - Cadm1	CADM	Cell-Cell Contact	PMID: 24503895
1242	Avp	Trh/Tac1/Bdnf	Cadm1	Cadm1	2.15649e-05	0	CADM1_CADM1	Cadm1 - Cadm1	CADM	Cell-Cell Contact	PMID: 24503895
1243	Avp/Rorb	Trh/Tac1/Bdnf	Cadm1	Cadm1	1.37606e-05	0	CADM1_CADM1	Cadm1 - Cadm1	CADM	Cell-Cell Contact	PMID: 24503895
1244	Col11a1	Trh/Tac1/Bdnf	Cadm1	Cadm1	1.18669e-05	0.02	CADM1_CADM1	Cadm1 - Cadm1	CADM	Cell-Cell Contact	PMID: 24503895
1245	Col25a1/Six3	Trh/Tac1/Bdnf	Cadm1	Cadm1	1.31488e-05	0.01	CADM1_CADM1	Cadm1 - Cadm1	CADM	Cell-Cell Contact	PMID: 24503895
1246	Coro6	Trh/Tac1/Bdnf	Cadm1	Cadm1	2.69684e-05	0	CADM1_CADM1	Cadm1 - Cadm1	CADM	Cell-Cell Contact	PMID: 24503895
1247	Coro6/Trh	Trh/Tac1/Bdnf	Cadm1	Cadm1	2.37898e-05	0	CADM1_CADM1	Cadm1 - Cadm1	CADM	Cell-Cell Contact	PMID: 24503895
1248	Ebf3/Synpr	Trh/Tac1/Bdnf	Cadm1	Cadm1	4.07288e-05	0	CADM1_CADM1	Cadm1 - Cadm1	CADM	Cell-Cell Contact	PMID: 24503895
1249	Gad2/Slc32a1	Trh/Tac1/Bdnf	Cadm1	Cadm1	0.000128434	0	CADM1_CADM1	Cadm1 - Cadm1	CADM	Cell-Cell Contact	PMID: 24503895
1250	Gal	Trh/Tac1/Bdnf	Cadm1	Cadm1	5.45716e-05	0	CADM1_CADM1	Cadm1 - Cadm1	CADM	Cell-Cell Contact	PMID: 24503895
1251	Gal/Gad2/Slc32a1	Trh/Tac1/Bdnf	Cadm1	Cadm1	2.90724e-05	0	CADM1_CADM1	Cadm1 - Cadm1	CADM	Cell-Cell Contact	PMID: 24503895
1252	Gal/Ghrh	Trh/Tac1/Bdnf	Cadm1	Cadm1	1.21397e-05	0.04	CADM1_CADM1	Cadm1 - Cadm1	CADM	Cell-Cell Contact	PMID: 24503895
1253	Lhx1	Trh/Tac1/Bdnf	Cadm1	Cadm1	5.51332e-05	0	CADM1_CADM1	Cadm1 - Cadm1	CADM	Cell-Cell Contact	PMID: 24503895
1254	Lhx1/Coro6	Trh/Tac1/Bdnf	Cadm1	Cadm1	2.01339e-05	0.02	CADM1_CADM1	Cadm1 - Cadm1	CADM	Cell-Cell Contact	PMID: 24503895
1255	Nr5a1	Trh/Tac1/Bdnf	Cadm1	Cadm1	6.46899e-05	0	CADM1_CADM1	Cadm1 - Cadm1	CADM	Cell-Cell Contact	PMID: 24503895
1256	Oligodendrocytes	Trh/Tac1/Bdnf	Cadm1	Cadm1	4.16015e-05	0.02	CADM1_CADM1	Cadm1 - Cadm1	CADM	Cell-Cell Contact	PMID: 24503895
1257	Oxt	Trh/Tac1/Bdnf	Cadm1	Cadm1	4.0471e-06	0	CADM1_CADM1	Cadm1 - Cadm1	CADM	Cell-Cell Contact	PMID: 24503895
1258	Sst	Trh/Tac1/Bdnf	Cadm1	Cadm1	3.84826e-05	0	CADM1_CADM1	Cadm1 - Cadm1	CADM	Cell-Cell Contact	PMID: 24503895
1259	Synpr	Trh/Tac1/Bdnf	Cadm1	Cadm1	3.71896e-05	0	CADM1_CADM1	Cadm1 - Cadm1	CADM	Cell-Cell Contact	PMID: 24503895
1260	Tac1/Foxp2	Trh/Tac1/Bdnf	Cadm1	Cadm1	1.75039e-05	0	CADM1_CADM1	Cadm1 - Cadm1	CADM	Cell-Cell Contact	PMID: 24503895
1261	Tac2-1	Trh/Tac1/Bdnf	Cadm1	Cadm1	5.78081e-06	0	CADM1_CADM1	Cadm1 - Cadm1	CADM	Cell-Cell Contact	PMID: 24503895
1262	Tanycytes	Trh/Tac1/Bdnf	Cadm1	Cadm1	2.1633e-05	0.04	CADM1_CADM1	Cadm1 - Cadm1	CADM	Cell-Cell Contact	PMID: 24503895
1263	Tcf4/Nr4a2	Trh/Tac1/Bdnf	Cadm1	Cadm1	5.73112e-06	0.02	CADM1_CADM1	Cadm1 - Cadm1	CADM	Cell-Cell Contact	PMID: 24503895
1264	Trh/Tac1/Bdnf	Trh/Tac1/Bdnf	Cadm1	Cadm1	2.31849e-05	0	CADM1_CADM1	Cadm1 - Cadm1	CADM	Cell-Cell Contact	PMID: 24503895
1265	unassigned	Trh/Tac1/Bdnf	Cadm1	Cadm1	6.04551e-05	0	CADM1_CADM1	Cadm1 - Cadm1	CADM	Cell-Cell Contact	PMID: 24503895
1266	Astrocytes	unassigned	Cadm1	Cadm1	0.000119649	0	CADM1_CADM1	Cadm1 - Cadm1	CADM	Cell-Cell Contact	PMID: 24503895
1267	Avp	unassigned	Cadm1	Cadm1	5.62579e-05	0	CADM1_CADM1	Cadm1 - Cadm1	CADM	Cell-Cell Contact	PMID: 24503895
1268	Avp/Rorb	unassigned	Cadm1	Cadm1	3.58803e-05	0	CADM1_CADM1	Cadm1 - Cadm1	CADM	Cell-Cell Contact	PMID: 24503895
1269	Col11a1	unassigned	Cadm1	Cadm1	3.08954e-05	0.02	CADM1_CADM1	Cadm1 - Cadm1	CADM	Cell-Cell Contact	PMID: 24503895
1270	Col25a1/Six3	unassigned	Cadm1	Cadm1	3.42762e-05	0	CADM1_CADM1	Cadm1 - Cadm1	CADM	Cell-Cell Contact	PMID: 24503895
1271	Coro6	unassigned	Cadm1	Cadm1	7.03085e-05	0	CADM1_CADM1	Cadm1 - Cadm1	CADM	Cell-Cell Contact	PMID: 24503895
1272	Coro6/Trh	unassigned	Cadm1	Cadm1	6.20171e-05	0	CADM1_CADM1	Cadm1 - Cadm1	CADM	Cell-Cell Contact	PMID: 24503895
1273	Ebf3/Synpr	unassigned	Cadm1	Cadm1	0.000106177	0	CADM1_CADM1	Cadm1 - Cadm1	CADM	Cell-Cell Contact	PMID: 24503895
1274	Gad2/Slc32a1	unassigned	Cadm1	Cadm1	0.000334933	0	CADM1_CADM1	Cadm1 - Cadm1	CADM	Cell-Cell Contact	PMID: 24503895
1275	Gal	unassigned	Cadm1	Cadm1	0.000142305	0	CADM1_CADM1	Cadm1 - Cadm1	CADM	Cell-Cell Contact	PMID: 24503895
1276	Gal/Gad2/Slc32a1	unassigned	Cadm1	Cadm1	7.58036e-05	0	CADM1_CADM1	Cadm1 - Cadm1	CADM	Cell-Cell Contact	PMID: 24503895
1277	Gal/Ghrh	unassigned	Cadm1	Cadm1	3.16025e-05	0.04	CADM1_CADM1	Cadm1 - Cadm1	CADM	Cell-Cell Contact	PMID: 24503895
1278	Hdc	unassigned	Cadm1	Cadm1	1.83501e-05	0.01	CADM1_CADM1	Cadm1 - Cadm1	CADM	Cell-Cell Contact	PMID: 24503895
1279	Lhx1	unassigned	Cadm1	Cadm1	0.000143756	0	CADM1_CADM1	Cadm1 - Cadm1	CADM	Cell-Cell Contact	PMID: 24503895
1280	Lhx1/Coro6	unassigned	Cadm1	Cadm1	5.24722e-05	0.01	CADM1_CADM1	Cadm1 - Cadm1	CADM	Cell-Cell Contact	PMID: 24503895
1281	Nr5a1	unassigned	Cadm1	Cadm1	0.000168643	0	CADM1_CADM1	Cadm1 - Cadm1	CADM	Cell-Cell Contact	PMID: 24503895
1282	Oligodendrocytes	unassigned	Cadm1	Cadm1	0.000108304	0	CADM1_CADM1	Cadm1 - Cadm1	CADM	Cell-Cell Contact	PMID: 24503895
1283	Oxt	unassigned	Cadm1	Cadm1	1.05593e-05	0	CADM1_CADM1	Cadm1 - Cadm1	CADM	Cell-Cell Contact	PMID: 24503895
1284	Sst	unassigned	Cadm1	Cadm1	0.000100346	0	CADM1_CADM1	Cadm1 - Cadm1	CADM	Cell-Cell Contact	PMID: 24503895
1285	Synpr	unassigned	Cadm1	Cadm1	9.69871e-05	0	CADM1_CADM1	Cadm1 - Cadm1	CADM	Cell-Cell Contact	PMID: 24503895
1286	Tac1/Foxp2	unassigned	Cadm1	Cadm1	4.56522e-05	0	CADM1_CADM1	Cadm1 - Cadm1	CADM	Cell-Cell Contact	PMID: 24503895
1287	Tac2-1	unassigned	Cadm1	Cadm1	1.50792e-05	0	CADM1_CADM1	Cadm1 - Cadm1	CADM	Cell-Cell Contact	PMID: 24503895
1288	Tanycytes	unassigned	Cadm1	Cadm1	5.63163e-05	0	CADM1_CADM1	Cadm1 - Cadm1	CADM	Cell-Cell Contact	PMID: 24503895
1289	Tcf4/Nr4a2	unassigned	Cadm1	Cadm1	1.49345e-05	0	CADM1_CADM1	Cadm1 - Cadm1	CADM	Cell-Cell Contact	PMID: 24503895
1290	Trh/Tac1/Bdnf	unassigned	Cadm1	Cadm1	6.04551e-05	0	CADM1_CADM1	Cadm1 - Cadm1	CADM	Cell-Cell Contact	PMID: 24503895
1291	unassigned	unassigned	Cadm1	Cadm1	0.000157622	0	CADM1_CADM1	Cadm1 - Cadm1	CADM	Cell-Cell Contact	PMID: 24503895
1292	Vip/Vipr2	unassigned	Cadm1	Cadm1	1.84101e-05	0.04	CADM1_CADM1	Cadm1 - Cadm1	CADM	Cell-Cell Contact	PMID: 24503895
1293	Avp	Vip/Vipr2	Cadm1	Cadm1	6.62528e-06	0.02	CADM1_CADM1	Cadm1 - Cadm1	CADM	Cell-Cell Contact	PMID: 24503895
1294	Gad2/Slc32a1	Vip/Vipr2	Cadm1	Cadm1	3.92404e-05	0	CADM1_CADM1	Cadm1 - Cadm1	CADM	Cell-Cell Contact	PMID: 24503895
1295	Gal	Vip/Vipr2	Cadm1	Cadm1	1.66594e-05	0.03	CADM1_CADM1	Cadm1 - Cadm1	CADM	Cell-Cell Contact	PMID: 24503895
1296	Gal/Gad2/Slc32a1	Vip/Vipr2	Cadm1	Cadm1	8.86116e-06	0.03	CADM1_CADM1	Cadm1 - Cadm1	CADM	Cell-Cell Contact	PMID: 24503895
1297	Lhx1	Vip/Vipr2	Cadm1	Cadm1	1.68072e-05	0.03	CADM1_CADM1	Cadm1 - Cadm1	CADM	Cell-Cell Contact	PMID: 24503895
1298	Sst	Vip/Vipr2	Cadm1	Cadm1	1.17396e-05	0.04	CADM1_CADM1	Cadm1 - Cadm1	CADM	Cell-Cell Contact	PMID: 24503895
1299	Synpr	Vip/Vipr2	Cadm1	Cadm1	1.13682e-05	0.01	CADM1_CADM1	Cadm1 - Cadm1	CADM	Cell-Cell Contact	PMID: 24503895
1300	Tac1/Foxp2	Vip/Vipr2	Cadm1	Cadm1	5.35684e-06	0.04	CADM1_CADM1	Cadm1 - Cadm1	CADM	Cell-Cell Contact	PMID: 24503895
1301	unassigned	Vip/Vipr2	Cadm1	Cadm1	1.84101e-05	0.04	CADM1_CADM1	Cadm1 - Cadm1	CADM	Cell-Cell Contact	PMID: 24503895
1302	Hcrt	Hcrt	Cadm3	Cadm3	8.51865e-08	0.01	CADM3_CADM3	Cadm3 - Cadm3	CADM	Cell-Cell Contact	KEGG: mmu04514
1303	Hdc	Hcrt	Cadm3	Cadm3	1.20356e-07	0	CADM3_CADM3	Cadm3 - Cadm3	CADM	Cell-Cell Contact	KEGG: mmu04514
1304	Tac2-1	Hcrt	Cadm3	Cadm3	8.05823e-08	0	CADM3_CADM3	Cadm3 - Cadm3	CADM	Cell-Cell Contact	KEGG: mmu04514
1305	Tcf4/Nr4a2	Hcrt	Cadm3	Cadm3	6.75462e-08	0	CADM3_CADM3	Cadm3 - Cadm3	CADM	Cell-Cell Contact	KEGG: mmu04514
1306	Hcrt	Hdc	Cadm3	Cadm3	1.20356e-07	0	CADM3_CADM3	Cadm3 - Cadm3	CADM	Cell-Cell Contact	KEGG: mmu04514
1307	Hdc	Hdc	Cadm3	Cadm3	1.70032e-07	0	CADM3_CADM3	Cadm3 - Cadm3	CADM	Cell-Cell Contact	KEGG: mmu04514
1308	Tac2-1	Hdc	Cadm3	Cadm3	1.13858e-07	0	CADM3_CADM3	Cadm3 - Cadm3	CADM	Cell-Cell Contact	KEGG: mmu04514
1309	Tcf4/Nr4a2	Hdc	Cadm3	Cadm3	9.54129e-08	0	CADM3_CADM3	Cadm3 - Cadm3	CADM	Cell-Cell Contact	KEGG: mmu04514
1310	Hcrt	Tac2-1	Cadm3	Cadm3	8.05823e-08	0	CADM3_CADM3	Cadm3 - Cadm3	CADM	Cell-Cell Contact	KEGG: mmu04514
1311	Hdc	Tac2-1	Cadm3	Cadm3	1.13858e-07	0	CADM3_CADM3	Cadm3 - Cadm3	CADM	Cell-Cell Contact	KEGG: mmu04514
1312	Tac2-1	Tac2-1	Cadm3	Cadm3	7.62242e-08	0	CADM3_CADM3	Cadm3 - Cadm3	CADM	Cell-Cell Contact	KEGG: mmu04514
1313	Tcf4/Nr4a2	Tac2-1	Cadm3	Cadm3	6.39045e-08	0	CADM3_CADM3	Cadm3 - Cadm3	CADM	Cell-Cell Contact	KEGG: mmu04514
1314	Hcrt	Tcf4/Nr4a2	Cadm3	Cadm3	6.75462e-08	0	CADM3_CADM3	Cadm3 - Cadm3	CADM	Cell-Cell Contact	KEGG: mmu04514
1315	Hdc	Tcf4/Nr4a2	Cadm3	Cadm3	9.54129e-08	0	CADM3_CADM3	Cadm3 - Cadm3	CADM	Cell-Cell Contact	KEGG: mmu04514
1316	Tac2-1	Tcf4/Nr4a2	Cadm3	Cadm3	6.39045e-08	0	CADM3_CADM3	Cadm3 - Cadm3	CADM	Cell-Cell Contact	KEGG: mmu04514
1317	Tcf4/Nr4a2	Tcf4/Nr4a2	Cadm3	Cadm3	5.35299e-08	0	CADM3_CADM3	Cadm3 - Cadm3	CADM	Cell-Cell Contact	KEGG: mmu04514
1318	Coro6	Coro6	Cdh2	Cdh2	2.74823e-06	0	CDH2_CDH2	Cdh2 - Cdh2	CDH	Cell-Cell Contact	KEGG: mmu04514
1319	Coro6/Trh	Coro6	Cdh2	Cdh2	2.37961e-06	0	CDH2_CDH2	Cdh2 - Cdh2	CDH	Cell-Cell Contact	KEGG: mmu04514
1320	Ebf3/Synpr	Coro6	Cdh2	Cdh2	3.95049e-06	0	CDH2_CDH2	Cdh2 - Cdh2	CDH	Cell-Cell Contact	KEGG: mmu04514
1321	Gad2/Slc32a1	Coro6	Cdh2	Cdh2	9.29865e-06	0	CDH2_CDH2	Cdh2 - Cdh2	CDH	Cell-Cell Contact	KEGG: mmu04514
1322	Gal/Gad2/Slc32a1	Coro6	Cdh2	Cdh2	2.62992e-06	0	CDH2_CDH2	Cdh2 - Cdh2	CDH	Cell-Cell Contact	KEGG: mmu04514
1323	Hcrt	Coro6	Cdh2	Cdh2	5.53563e-07	0	CDH2_CDH2	Cdh2 - Cdh2	CDH	Cell-Cell Contact	KEGG: mmu04514
1324	Hdc	Coro6	Cdh2	Cdh2	7.96876e-07	0	CDH2_CDH2	Cdh2 - Cdh2	CDH	Cell-Cell Contact	KEGG: mmu04514
1325	Lhx1/Coro6	Coro6	Cdh2	Cdh2	1.73972e-06	0	CDH2_CDH2	Cdh2 - Cdh2	CDH	Cell-Cell Contact	KEGG: mmu04514
1326	Npw	Coro6	Cdh2	Cdh2	5.12871e-07	0	CDH2_CDH2	Cdh2 - Cdh2	CDH	Cell-Cell Contact	KEGG: mmu04514
1327	Sst	Coro6	Cdh2	Cdh2	3.63179e-06	0	CDH2_CDH2	Cdh2 - Cdh2	CDH	Cell-Cell Contact	KEGG: mmu04514
1328	Tac1/Foxp2	Coro6	Cdh2	Cdh2	1.28442e-06	0	CDH2_CDH2	Cdh2 - Cdh2	CDH	Cell-Cell Contact	KEGG: mmu04514
1329	Tcf4/Nr4a2	Coro6	Cdh2	Cdh2	7.73213e-07	0	CDH2_CDH2	Cdh2 - Cdh2	CDH	Cell-Cell Contact	KEGG: mmu04514
1330	Trh/Tac1/Bdnf	Coro6	Cdh2	Cdh2	1.78934e-06	0	CDH2_CDH2	Cdh2 - Cdh2	CDH	Cell-Cell Contact	KEGG: mmu04514
1331	Vip/Vipr2	Coro6	Cdh2	Cdh2	1.79217e-06	0	CDH2_CDH2	Cdh2 - Cdh2	CDH	Cell-Cell Contact	KEGG: mmu04514
1332	Coro6	Coro6/Trh	Cdh2	Cdh2	2.37961e-06	0	CDH2_CDH2	Cdh2 - Cdh2	CDH	Cell-Cell Contact	KEGG: mmu04514
1333	Coro6/Trh	Coro6/Trh	Cdh2	Cdh2	2.06041e-06	0.03	CDH2_CDH2	Cdh2 - Cdh2	CDH	Cell-Cell Contact	KEGG: mmu04514
1334	Ebf3/Synpr	Coro6/Trh	Cdh2	Cdh2	3.42055e-06	0	CDH2_CDH2	Cdh2 - Cdh2	CDH	Cell-Cell Contact	KEGG: mmu04514
1335	Gad2/Slc32a1	Coro6/Trh	Cdh2	Cdh2	8.05101e-06	0	CDH2_CDH2	Cdh2 - Cdh2	CDH	Cell-Cell Contact	KEGG: mmu04514
1336	Gal/Gad2/Slc32a1	Coro6/Trh	Cdh2	Cdh2	2.27713e-06	0	CDH2_CDH2	Cdh2 - Cdh2	CDH	Cell-Cell Contact	KEGG: mmu04514
1337	Hcrt	Coro6/Trh	Cdh2	Cdh2	4.79312e-07	0.01	CDH2_CDH2	Cdh2 - Cdh2	CDH	Cell-Cell Contact	KEGG: mmu04514
1338	Hdc	Coro6/Trh	Cdh2	Cdh2	6.89966e-07	0	CDH2_CDH2	Cdh2 - Cdh2	CDH	Cell-Cell Contact	KEGG: mmu04514
1339	Lhx1/Coro6	Coro6/Trh	Cdh2	Cdh2	1.50627e-06	0.01	CDH2_CDH2	Cdh2 - Cdh2	CDH	Cell-Cell Contact	KEGG: mmu04514
1340	Npw	Coro6/Trh	Cdh2	Cdh2	4.44081e-07	0.01	CDH2_CDH2	Cdh2 - Cdh2	CDH	Cell-Cell Contact	KEGG: mmu04514
1341	Sst	Coro6/Trh	Cdh2	Cdh2	3.14465e-06	0	CDH2_CDH2	Cdh2 - Cdh2	CDH	Cell-Cell Contact	KEGG: mmu04514
1342	Tac1/Foxp2	Coro6/Trh	Cdh2	Cdh2	1.11209e-06	0	CDH2_CDH2	Cdh2 - Cdh2	CDH	Cell-Cell Contact	KEGG: mmu04514
1343	Tcf4/Nr4a2	Coro6/Trh	Cdh2	Cdh2	6.69514e-07	0	CDH2_CDH2	Cdh2 - Cdh2	CDH	Cell-Cell Contact	KEGG: mmu04514
1344	Trh/Tac1/Bdnf	Coro6/Trh	Cdh2	Cdh2	1.54926e-06	0	CDH2_CDH2	Cdh2 - Cdh2	CDH	Cell-Cell Contact	KEGG: mmu04514
1345	Vip/Vipr2	Coro6/Trh	Cdh2	Cdh2	1.55184e-06	0	CDH2_CDH2	Cdh2 - Cdh2	CDH	Cell-Cell Contact	KEGG: mmu04514
1346	Coro6	Ebf3/Synpr	Cdh2	Cdh2	3.95049e-06	0	CDH2_CDH2	Cdh2 - Cdh2	CDH	Cell-Cell Contact	KEGG: mmu04514
1347	Coro6/Trh	Ebf3/Synpr	Cdh2	Cdh2	3.42055e-06	0	CDH2_CDH2	Cdh2 - Cdh2	CDH	Cell-Cell Contact	KEGG: mmu04514
1348	Ebf3/Synpr	Ebf3/Synpr	Cdh2	Cdh2	5.67855e-06	0.01	CDH2_CDH2	Cdh2 - Cdh2	CDH	Cell-Cell Contact	KEGG: mmu04514
1349	Gad2/Slc32a1	Ebf3/Synpr	Cdh2	Cdh2	1.33655e-05	0	CDH2_CDH2	Cdh2 - Cdh2	CDH	Cell-Cell Contact	KEGG: mmu04514
1350	Gal/Gad2/Slc32a1	Ebf3/Synpr	Cdh2	Cdh2	3.78033e-06	0	CDH2_CDH2	Cdh2 - Cdh2	CDH	Cell-Cell Contact	KEGG: mmu04514
1351	Hcrt	Ebf3/Synpr	Cdh2	Cdh2	7.95724e-07	0	CDH2_CDH2	Cdh2 - Cdh2	CDH	Cell-Cell Contact	KEGG: mmu04514
1352	Hdc	Ebf3/Synpr	Cdh2	Cdh2	1.14542e-06	0.01	CDH2_CDH2	Cdh2 - Cdh2	CDH	Cell-Cell Contact	KEGG: mmu04514
1353	Lhx1/Coro6	Ebf3/Synpr	Cdh2	Cdh2	2.50054e-06	0.02	CDH2_CDH2	Cdh2 - Cdh2	CDH	Cell-Cell Contact	KEGG: mmu04514
1354	Npw	Ebf3/Synpr	Cdh2	Cdh2	7.37239e-07	0.01	CDH2_CDH2	Cdh2 - Cdh2	CDH	Cell-Cell Contact	KEGG: mmu04514
1355	Sst	Ebf3/Synpr	Cdh2	Cdh2	5.22056e-06	0	CDH2_CDH2	Cdh2 - Cdh2	CDH	Cell-Cell Contact	KEGG: mmu04514
1356	Tac1/Foxp2	Ebf3/Synpr	Cdh2	Cdh2	1.8462e-06	0	CDH2_CDH2	Cdh2 - Cdh2	CDH	Cell-Cell Contact	KEGG: mmu04514
1357	Tcf4/Nr4a2	Ebf3/Synpr	Cdh2	Cdh2	1.1115e-06	0	CDH2_CDH2	Cdh2 - Cdh2	CDH	Cell-Cell Contact	KEGG: mmu04514
1358	Trh/Tac1/Bdnf	Ebf3/Synpr	Cdh2	Cdh2	2.57194e-06	0	CDH2_CDH2	Cdh2 - Cdh2	CDH	Cell-Cell Contact	KEGG: mmu04514
1359	Vip/Vipr2	Ebf3/Synpr	Cdh2	Cdh2	2.57631e-06	0	CDH2_CDH2	Cdh2 - Cdh2	CDH	Cell-Cell Contact	KEGG: mmu04514
1360	Coro6	Gad2/Slc32a1	Cdh2	Cdh2	9.29865e-06	0	CDH2_CDH2	Cdh2 - Cdh2	CDH	Cell-Cell Contact	KEGG: mmu04514
1361	Coro6/Trh	Gad2/Slc32a1	Cdh2	Cdh2	8.05101e-06	0	CDH2_CDH2	Cdh2 - Cdh2	CDH	Cell-Cell Contact	KEGG: mmu04514
1362	Ebf3/Synpr	Gad2/Slc32a1	Cdh2	Cdh2	1.33655e-05	0	CDH2_CDH2	Cdh2 - Cdh2	CDH	Cell-Cell Contact	KEGG: mmu04514
1363	Gad2/Slc32a1	Gad2/Slc32a1	Cdh2	Cdh2	3.14553e-05	0	CDH2_CDH2	Cdh2 - Cdh2	CDH	Cell-Cell Contact	KEGG: mmu04514
1364	Gal/Gad2/Slc32a1	Gad2/Slc32a1	Cdh2	Cdh2	8.89772e-06	0	CDH2_CDH2	Cdh2 - Cdh2	CDH	Cell-Cell Contact	KEGG: mmu04514
1365	Hcrt	Gad2/Slc32a1	Cdh2	Cdh2	1.87296e-06	0	CDH2_CDH2	Cdh2 - Cdh2	CDH	Cell-Cell Contact	KEGG: mmu04514
1366	Hdc	Gad2/Slc32a1	Cdh2	Cdh2	2.69583e-06	0	CDH2_CDH2	Cdh2 - Cdh2	CDH	Cell-Cell Contact	KEGG: mmu04514
1367	Lhx1/Coro6	Gad2/Slc32a1	Cdh2	Cdh2	5.88468e-06	0	CDH2_CDH2	Cdh2 - Cdh2	CDH	Cell-Cell Contact	KEGG: mmu04514
1368	Npw	Gad2/Slc32a1	Cdh2	Cdh2	1.73533e-06	0	CDH2_CDH2	Cdh2 - Cdh2	CDH	Cell-Cell Contact	KEGG: mmu04514
1369	Sst	Gad2/Slc32a1	Cdh2	Cdh2	1.22881e-05	0	CDH2_CDH2	Cdh2 - Cdh2	CDH	Cell-Cell Contact	KEGG: mmu04514
1370	Tac1/Foxp2	Gad2/Slc32a1	Cdh2	Cdh2	4.34509e-06	0	CDH2_CDH2	Cdh2 - Cdh2	CDH	Cell-Cell Contact	KEGG: mmu04514
1371	Tcf4/Nr4a2	Gad2/Slc32a1	Cdh2	Cdh2	2.61638e-06	0	CDH2_CDH2	Cdh2 - Cdh2	CDH	Cell-Cell Contact	KEGG: mmu04514
1372	Trh/Tac1/Bdnf	Gad2/Slc32a1	Cdh2	Cdh2	6.05304e-06	0	CDH2_CDH2	Cdh2 - Cdh2	CDH	Cell-Cell Contact	KEGG: mmu04514
1373	Vip/Vipr2	Gad2/Slc32a1	Cdh2	Cdh2	6.06465e-06	0	CDH2_CDH2	Cdh2 - Cdh2	CDH	Cell-Cell Contact	KEGG: mmu04514
1374	Coro6	Gal/Gad2/Slc32a1	Cdh2	Cdh2	2.62992e-06	0	CDH2_CDH2	Cdh2 - Cdh2	CDH	Cell-Cell Contact	KEGG: mmu04514
1375	Coro6/Trh	Gal/Gad2/Slc32a1	Cdh2	Cdh2	2.27713e-06	0	CDH2_CDH2	Cdh2 - Cdh2	CDH	Cell-Cell Contact	KEGG: mmu04514
1376	Ebf3/Synpr	Gal/Gad2/Slc32a1	Cdh2	Cdh2	3.78033e-06	0	CDH2_CDH2	Cdh2 - Cdh2	CDH	Cell-Cell Contact	KEGG: mmu04514
1377	Gad2/Slc32a1	Gal/Gad2/Slc32a1	Cdh2	Cdh2	8.89772e-06	0	CDH2_CDH2	Cdh2 - Cdh2	CDH	Cell-Cell Contact	KEGG: mmu04514
1378	Gal/Gad2/Slc32a1	Gal/Gad2/Slc32a1	Cdh2	Cdh2	2.51664e-06	0.01	CDH2_CDH2	Cdh2 - Cdh2	CDH	Cell-Cell Contact	KEGG: mmu04514
1379	Hcrt	Gal/Gad2/Slc32a1	Cdh2	Cdh2	5.29729e-07	0	CDH2_CDH2	Cdh2 - Cdh2	CDH	Cell-Cell Contact	KEGG: mmu04514
1380	Hdc	Gal/Gad2/Slc32a1	Cdh2	Cdh2	7.62532e-07	0	CDH2_CDH2	Cdh2 - Cdh2	CDH	Cell-Cell Contact	KEGG: mmu04514
1381	Lhx1/Coro6	Gal/Gad2/Slc32a1	Cdh2	Cdh2	1.66467e-06	0.01	CDH2_CDH2	Cdh2 - Cdh2	CDH	Cell-Cell Contact	KEGG: mmu04514
1382	Npw	Gal/Gad2/Slc32a1	Cdh2	Cdh2	4.90794e-07	0.01	CDH2_CDH2	Cdh2 - Cdh2	CDH	Cell-Cell Contact	KEGG: mmu04514
1383	Sst	Gal/Gad2/Slc32a1	Cdh2	Cdh2	3.47543e-06	0	CDH2_CDH2	Cdh2 - Cdh2	CDH	Cell-Cell Contact	KEGG: mmu04514
1384	Tac1/Foxp2	Gal/Gad2/Slc32a1	Cdh2	Cdh2	1.22905e-06	0	CDH2_CDH2	Cdh2 - Cdh2	CDH	Cell-Cell Contact	KEGG: mmu04514
1385	Tcf4/Nr4a2	Gal/Gad2/Slc32a1	Cdh2	Cdh2	7.39944e-07	0	CDH2_CDH2	Cdh2 - Cdh2	CDH	Cell-Cell Contact	KEGG: mmu04514
1386	Trh/Tac1/Bdnf	Gal/Gad2/Slc32a1	Cdh2	Cdh2	1.7122e-06	0	CDH2_CDH2	Cdh2 - Cdh2	CDH	Cell-Cell Contact	KEGG: mmu04514
1387	Vip/Vipr2	Gal/Gad2/Slc32a1	Cdh2	Cdh2	1.71509e-06	0	CDH2_CDH2	Cdh2 - Cdh2	CDH	Cell-Cell Contact	KEGG: mmu04514
1388	Coro6	Hcrt	Cdh2	Cdh2	5.53563e-07	0	CDH2_CDH2	Cdh2 - Cdh2	CDH	Cell-Cell Contact	KEGG: mmu04514
1389	Coro6/Trh	Hcrt	Cdh2	Cdh2	4.79312e-07	0.01	CDH2_CDH2	Cdh2 - Cdh2	CDH	Cell-Cell Contact	KEGG: mmu04514
1390	Ebf3/Synpr	Hcrt	Cdh2	Cdh2	7.95724e-07	0	CDH2_CDH2	Cdh2 - Cdh2	CDH	Cell-Cell Contact	KEGG: mmu04514
1391	Gad2/Slc32a1	Hcrt	Cdh2	Cdh2	1.87296e-06	0	CDH2_CDH2	Cdh2 - Cdh2	CDH	Cell-Cell Contact	KEGG: mmu04514
1392	Gal/Gad2/Slc32a1	Hcrt	Cdh2	Cdh2	5.29729e-07	0	CDH2_CDH2	Cdh2 - Cdh2	CDH	Cell-Cell Contact	KEGG: mmu04514
1393	Hdc	Hcrt	Cdh2	Cdh2	1.60509e-07	0.01	CDH2_CDH2	Cdh2 - Cdh2	CDH	Cell-Cell Contact	KEGG: mmu04514
1394	Lhx1/Coro6	Hcrt	Cdh2	Cdh2	3.50417e-07	0.02	CDH2_CDH2	Cdh2 - Cdh2	CDH	Cell-Cell Contact	KEGG: mmu04514
1395	Npw	Hcrt	Cdh2	Cdh2	1.03305e-07	0	CDH2_CDH2	Cdh2 - Cdh2	CDH	Cell-Cell Contact	KEGG: mmu04514
1396	Sst	Hcrt	Cdh2	Cdh2	7.31532e-07	0	CDH2_CDH2	Cdh2 - Cdh2	CDH	Cell-Cell Contact	KEGG: mmu04514
1397	Tac1/Foxp2	Hcrt	Cdh2	Cdh2	2.58711e-07	0	CDH2_CDH2	Cdh2 - Cdh2	CDH	Cell-Cell Contact	KEGG: mmu04514
1398	Tcf4/Nr4a2	Hcrt	Cdh2	Cdh2	1.55745e-07	0	CDH2_CDH2	Cdh2 - Cdh2	CDH	Cell-Cell Contact	KEGG: mmu04514
1399	Trh/Tac1/Bdnf	Hcrt	Cdh2	Cdh2	3.60413e-07	0.03	CDH2_CDH2	Cdh2 - Cdh2	CDH	Cell-Cell Contact	KEGG: mmu04514
1400	Vip/Vipr2	Hcrt	Cdh2	Cdh2	3.60991e-07	0	CDH2_CDH2	Cdh2 - Cdh2	CDH	Cell-Cell Contact	KEGG: mmu04514
1401	Coro6	Hdc	Cdh2	Cdh2	7.96876e-07	0	CDH2_CDH2	Cdh2 - Cdh2	CDH	Cell-Cell Contact	KEGG: mmu04514
1402	Coro6/Trh	Hdc	Cdh2	Cdh2	6.89966e-07	0	CDH2_CDH2	Cdh2 - Cdh2	CDH	Cell-Cell Contact	KEGG: mmu04514
1403	Ebf3/Synpr	Hdc	Cdh2	Cdh2	1.14542e-06	0.01	CDH2_CDH2	Cdh2 - Cdh2	CDH	Cell-Cell Contact	KEGG: mmu04514
1404	Gad2/Slc32a1	Hdc	Cdh2	Cdh2	2.69583e-06	0	CDH2_CDH2	Cdh2 - Cdh2	CDH	Cell-Cell Contact	KEGG: mmu04514
1405	Gal/Gad2/Slc32a1	Hdc	Cdh2	Cdh2	7.62532e-07	0	CDH2_CDH2	Cdh2 - Cdh2	CDH	Cell-Cell Contact	KEGG: mmu04514
1406	Hcrt	Hdc	Cdh2	Cdh2	1.60509e-07	0.01	CDH2_CDH2	Cdh2 - Cdh2	CDH	Cell-Cell Contact	KEGG: mmu04514
1407	Lhx1/Coro6	Hdc	Cdh2	Cdh2	5.04348e-07	0.02	CDH2_CDH2	Cdh2 - Cdh2	CDH	Cell-Cell Contact	KEGG: mmu04514
1408	Npw	Hdc	Cdh2	Cdh2	1.48713e-07	0.01	CDH2_CDH2	Cdh2 - Cdh2	CDH	Cell-Cell Contact	KEGG: mmu04514
1409	Sst	Hdc	Cdh2	Cdh2	1.05307e-06	0.02	CDH2_CDH2	Cdh2 - Cdh2	CDH	Cell-Cell Contact	KEGG: mmu04514
1410	Tac1/Foxp2	Hdc	Cdh2	Cdh2	3.72385e-07	0.03	CDH2_CDH2	Cdh2 - Cdh2	CDH	Cell-Cell Contact	KEGG: mmu04514
1411	Tcf4/Nr4a2	Hdc	Cdh2	Cdh2	2.24213e-07	0	CDH2_CDH2	Cdh2 - Cdh2	CDH	Cell-Cell Contact	KEGG: mmu04514
1412	Trh/Tac1/Bdnf	Hdc	Cdh2	Cdh2	5.18764e-07	0.02	CDH2_CDH2	Cdh2 - Cdh2	CDH	Cell-Cell Contact	KEGG: mmu04514
1413	Vip/Vipr2	Hdc	Cdh2	Cdh2	5.19707e-07	0	CDH2_CDH2	Cdh2 - Cdh2	CDH	Cell-Cell Contact	KEGG: mmu04514
1414	Coro6	Lhx1/Coro6	Cdh2	Cdh2	1.73972e-06	0	CDH2_CDH2	Cdh2 - Cdh2	CDH	Cell-Cell Contact	KEGG: mmu04514
1415	Coro6/Trh	Lhx1/Coro6	Cdh2	Cdh2	1.50627e-06	0.01	CDH2_CDH2	Cdh2 - Cdh2	CDH	Cell-Cell Contact	KEGG: mmu04514
1416	Ebf3/Synpr	Lhx1/Coro6	Cdh2	Cdh2	2.50054e-06	0.02	CDH2_CDH2	Cdh2 - Cdh2	CDH	Cell-Cell Contact	KEGG: mmu04514
1417	Gad2/Slc32a1	Lhx1/Coro6	Cdh2	Cdh2	5.88468e-06	0	CDH2_CDH2	Cdh2 - Cdh2	CDH	Cell-Cell Contact	KEGG: mmu04514
1418	Gal/Gad2/Slc32a1	Lhx1/Coro6	Cdh2	Cdh2	1.66467e-06	0.01	CDH2_CDH2	Cdh2 - Cdh2	CDH	Cell-Cell Contact	KEGG: mmu04514
1419	Hcrt	Lhx1/Coro6	Cdh2	Cdh2	3.50417e-07	0.02	CDH2_CDH2	Cdh2 - Cdh2	CDH	Cell-Cell Contact	KEGG: mmu04514
1420	Hdc	Lhx1/Coro6	Cdh2	Cdh2	5.04348e-07	0.02	CDH2_CDH2	Cdh2 - Cdh2	CDH	Cell-Cell Contact	KEGG: mmu04514
1421	Npw	Lhx1/Coro6	Cdh2	Cdh2	3.24671e-07	0.04	CDH2_CDH2	Cdh2 - Cdh2	CDH	Cell-Cell Contact	KEGG: mmu04514
1422	Sst	Lhx1/Coro6	Cdh2	Cdh2	2.29902e-06	0	CDH2_CDH2	Cdh2 - Cdh2	CDH	Cell-Cell Contact	KEGG: mmu04514
1423	Tcf4/Nr4a2	Lhx1/Coro6	Cdh2	Cdh2	4.8952e-07	0.02	CDH2_CDH2	Cdh2 - Cdh2	CDH	Cell-Cell Contact	KEGG: mmu04514
1424	Trh/Tac1/Bdnf	Lhx1/Coro6	Cdh2	Cdh2	1.13241e-06	0.03	CDH2_CDH2	Cdh2 - Cdh2	CDH	Cell-Cell Contact	KEGG: mmu04514
1425	Vip/Vipr2	Lhx1/Coro6	Cdh2	Cdh2	1.13471e-06	0	CDH2_CDH2	Cdh2 - Cdh2	CDH	Cell-Cell Contact	KEGG: mmu04514
1426	Coro6	Npw	Cdh2	Cdh2	5.12871e-07	0	CDH2_CDH2	Cdh2 - Cdh2	CDH	Cell-Cell Contact	KEGG: mmu04514
1427	Coro6/Trh	Npw	Cdh2	Cdh2	4.44081e-07	0.01	CDH2_CDH2	Cdh2 - Cdh2	CDH	Cell-Cell Contact	KEGG: mmu04514
1428	Ebf3/Synpr	Npw	Cdh2	Cdh2	7.37239e-07	0.01	CDH2_CDH2	Cdh2 - Cdh2	CDH	Cell-Cell Contact	KEGG: mmu04514
1429	Gad2/Slc32a1	Npw	Cdh2	Cdh2	1.73533e-06	0	CDH2_CDH2	Cdh2 - Cdh2	CDH	Cell-Cell Contact	KEGG: mmu04514
1430	Gal/Gad2/Slc32a1	Npw	Cdh2	Cdh2	4.90794e-07	0.01	CDH2_CDH2	Cdh2 - Cdh2	CDH	Cell-Cell Contact	KEGG: mmu04514
1431	Hcrt	Npw	Cdh2	Cdh2	1.03305e-07	0	CDH2_CDH2	Cdh2 - Cdh2	CDH	Cell-Cell Contact	KEGG: mmu04514
1432	Hdc	Npw	Cdh2	Cdh2	1.48713e-07	0.01	CDH2_CDH2	Cdh2 - Cdh2	CDH	Cell-Cell Contact	KEGG: mmu04514
1433	Lhx1/Coro6	Npw	Cdh2	Cdh2	3.24671e-07	0.04	CDH2_CDH2	Cdh2 - Cdh2	CDH	Cell-Cell Contact	KEGG: mmu04514
1434	Sst	Npw	Cdh2	Cdh2	6.77758e-07	0	CDH2_CDH2	Cdh2 - Cdh2	CDH	Cell-Cell Contact	KEGG: mmu04514
1435	Tac1/Foxp2	Npw	Cdh2	Cdh2	2.39699e-07	0.02	CDH2_CDH2	Cdh2 - Cdh2	CDH	Cell-Cell Contact	KEGG: mmu04514
1436	Tcf4/Nr4a2	Npw	Cdh2	Cdh2	1.44295e-07	0	CDH2_CDH2	Cdh2 - Cdh2	CDH	Cell-Cell Contact	KEGG: mmu04514
1437	Trh/Tac1/Bdnf	Npw	Cdh2	Cdh2	3.33929e-07	0.02	CDH2_CDH2	Cdh2 - Cdh2	CDH	Cell-Cell Contact	KEGG: mmu04514
1438	Vip/Vipr2	Npw	Cdh2	Cdh2	3.34449e-07	0	CDH2_CDH2	Cdh2 - Cdh2	CDH	Cell-Cell Contact	KEGG: mmu04514
1439	Coro6	Sst	Cdh2	Cdh2	3.63179e-06	0	CDH2_CDH2	Cdh2 - Cdh2	CDH	Cell-Cell Contact	KEGG: mmu04514
1440	Coro6/Trh	Sst	Cdh2	Cdh2	3.14465e-06	0	CDH2_CDH2	Cdh2 - Cdh2	CDH	Cell-Cell Contact	KEGG: mmu04514
1441	Ebf3/Synpr	Sst	Cdh2	Cdh2	5.22056e-06	0	CDH2_CDH2	Cdh2 - Cdh2	CDH	Cell-Cell Contact	KEGG: mmu04514
1442	Gad2/Slc32a1	Sst	Cdh2	Cdh2	1.22881e-05	0	CDH2_CDH2	Cdh2 - Cdh2	CDH	Cell-Cell Contact	KEGG: mmu04514
1443	Gal/Gad2/Slc32a1	Sst	Cdh2	Cdh2	3.47543e-06	0	CDH2_CDH2	Cdh2 - Cdh2	CDH	Cell-Cell Contact	KEGG: mmu04514
1444	Hcrt	Sst	Cdh2	Cdh2	7.31532e-07	0	CDH2_CDH2	Cdh2 - Cdh2	CDH	Cell-Cell Contact	KEGG: mmu04514
1445	Hdc	Sst	Cdh2	Cdh2	1.05307e-06	0.02	CDH2_CDH2	Cdh2 - Cdh2	CDH	Cell-Cell Contact	KEGG: mmu04514
1446	Lhx1/Coro6	Sst	Cdh2	Cdh2	2.29902e-06	0	CDH2_CDH2	Cdh2 - Cdh2	CDH	Cell-Cell Contact	KEGG: mmu04514
1447	Npw	Sst	Cdh2	Cdh2	6.77758e-07	0	CDH2_CDH2	Cdh2 - Cdh2	CDH	Cell-Cell Contact	KEGG: mmu04514
1448	Sst	Sst	Cdh2	Cdh2	4.7994e-06	0.01	CDH2_CDH2	Cdh2 - Cdh2	CDH	Cell-Cell Contact	KEGG: mmu04514
1449	Tac1/Foxp2	Sst	Cdh2	Cdh2	1.69735e-06	0.01	CDH2_CDH2	Cdh2 - Cdh2	CDH	Cell-Cell Contact	KEGG: mmu04514
1450	Tcf4/Nr4a2	Sst	Cdh2	Cdh2	1.0218e-06	0	CDH2_CDH2	Cdh2 - Cdh2	CDH	Cell-Cell Contact	KEGG: mmu04514
1451	Trh/Tac1/Bdnf	Sst	Cdh2	Cdh2	2.3646e-06	0	CDH2_CDH2	Cdh2 - Cdh2	CDH	Cell-Cell Contact	KEGG: mmu04514
1452	Vip/Vipr2	Sst	Cdh2	Cdh2	2.36836e-06	0	CDH2_CDH2	Cdh2 - Cdh2	CDH	Cell-Cell Contact	KEGG: mmu04514
1453	Coro6	Tac1/Foxp2	Cdh2	Cdh2	1.28442e-06	0	CDH2_CDH2	Cdh2 - Cdh2	CDH	Cell-Cell Contact	KEGG: mmu04514
1454	Coro6/Trh	Tac1/Foxp2	Cdh2	Cdh2	1.11209e-06	0	CDH2_CDH2	Cdh2 - Cdh2	CDH	Cell-Cell Contact	KEGG: mmu04514
1455	Ebf3/Synpr	Tac1/Foxp2	Cdh2	Cdh2	1.8462e-06	0	CDH2_CDH2	Cdh2 - Cdh2	CDH	Cell-Cell Contact	KEGG: mmu04514
1456	Gad2/Slc32a1	Tac1/Foxp2	Cdh2	Cdh2	4.34509e-06	0	CDH2_CDH2	Cdh2 - Cdh2	CDH	Cell-Cell Contact	KEGG: mmu04514
1457	Gal/Gad2/Slc32a1	Tac1/Foxp2	Cdh2	Cdh2	1.22905e-06	0	CDH2_CDH2	Cdh2 - Cdh2	CDH	Cell-Cell Contact	KEGG: mmu04514
1458	Hcrt	Tac1/Foxp2	Cdh2	Cdh2	2.58711e-07	0	CDH2_CDH2	Cdh2 - Cdh2	CDH	Cell-Cell Contact	KEGG: mmu04514
1459	Hdc	Tac1/Foxp2	Cdh2	Cdh2	3.72385e-07	0.03	CDH2_CDH2	Cdh2 - Cdh2	CDH	Cell-Cell Contact	KEGG: mmu04514
1460	Npw	Tac1/Foxp2	Cdh2	Cdh2	2.39699e-07	0.02	CDH2_CDH2	Cdh2 - Cdh2	CDH	Cell-Cell Contact	KEGG: mmu04514
1461	Sst	Tac1/Foxp2	Cdh2	Cdh2	1.69735e-06	0.01	CDH2_CDH2	Cdh2 - Cdh2	CDH	Cell-Cell Contact	KEGG: mmu04514
1462	Tcf4/Nr4a2	Tac1/Foxp2	Cdh2	Cdh2	3.61393e-07	0.01	CDH2_CDH2	Cdh2 - Cdh2	CDH	Cell-Cell Contact	KEGG: mmu04514
1463	Trh/Tac1/Bdnf	Tac1/Foxp2	Cdh2	Cdh2	8.36137e-07	0.03	CDH2_CDH2	Cdh2 - Cdh2	CDH	Cell-Cell Contact	KEGG: mmu04514
1464	Vip/Vipr2	Tac1/Foxp2	Cdh2	Cdh2	8.37683e-07	0	CDH2_CDH2	Cdh2 - Cdh2	CDH	Cell-Cell Contact	KEGG: mmu04514
1465	Coro6	Tcf4/Nr4a2	Cdh2	Cdh2	7.73213e-07	0	CDH2_CDH2	Cdh2 - Cdh2	CDH	Cell-Cell Contact	KEGG: mmu04514
1466	Coro6/Trh	Tcf4/Nr4a2	Cdh2	Cdh2	6.69514e-07	0	CDH2_CDH2	Cdh2 - Cdh2	CDH	Cell-Cell Contact	KEGG: mmu04514
1467	Ebf3/Synpr	Tcf4/Nr4a2	Cdh2	Cdh2	1.1115e-06	0	CDH2_CDH2	Cdh2 - Cdh2	CDH	Cell-Cell Contact	KEGG: mmu04514
1468	Gad2/Slc32a1	Tcf4/Nr4a2	Cdh2	Cdh2	2.61638e-06	0	CDH2_CDH2	Cdh2 - Cdh2	CDH	Cell-Cell Contact	KEGG: mmu04514
1469	Gal/Gad2/Slc32a1	Tcf4/Nr4a2	Cdh2	Cdh2	7.39944e-07	0	CDH2_CDH2	Cdh2 - Cdh2	CDH	Cell-Cell Contact	KEGG: mmu04514
1470	Hcrt	Tcf4/Nr4a2	Cdh2	Cdh2	1.55745e-07	0	CDH2_CDH2	Cdh2 - Cdh2	CDH	Cell-Cell Contact	KEGG: mmu04514
1471	Hdc	Tcf4/Nr4a2	Cdh2	Cdh2	2.24213e-07	0	CDH2_CDH2	Cdh2 - Cdh2	CDH	Cell-Cell Contact	KEGG: mmu04514
1472	Lhx1/Coro6	Tcf4/Nr4a2	Cdh2	Cdh2	4.8952e-07	0.02	CDH2_CDH2	Cdh2 - Cdh2	CDH	Cell-Cell Contact	KEGG: mmu04514
1473	Npw	Tcf4/Nr4a2	Cdh2	Cdh2	1.44295e-07	0	CDH2_CDH2	Cdh2 - Cdh2	CDH	Cell-Cell Contact	KEGG: mmu04514
1474	Sst	Tcf4/Nr4a2	Cdh2	Cdh2	1.0218e-06	0	CDH2_CDH2	Cdh2 - Cdh2	CDH	Cell-Cell Contact	KEGG: mmu04514
1475	Tac1/Foxp2	Tcf4/Nr4a2	Cdh2	Cdh2	3.61393e-07	0.01	CDH2_CDH2	Cdh2 - Cdh2	CDH	Cell-Cell Contact	KEGG: mmu04514
1476	Tcf4/Nr4a2	Tcf4/Nr4a2	Cdh2	Cdh2	2.17536e-07	0.02	CDH2_CDH2	Cdh2 - Cdh2	CDH	Cell-Cell Contact	KEGG: mmu04514
1477	Trh/Tac1/Bdnf	Tcf4/Nr4a2	Cdh2	Cdh2	5.03466e-07	0	CDH2_CDH2	Cdh2 - Cdh2	CDH	Cell-Cell Contact	KEGG: mmu04514
1478	Vip/Vipr2	Tcf4/Nr4a2	Cdh2	Cdh2	5.042e-07	0	CDH2_CDH2	Cdh2 - Cdh2	CDH	Cell-Cell Contact	KEGG: mmu04514
1479	Coro6	Trh/Tac1/Bdnf	Cdh2	Cdh2	1.78934e-06	0	CDH2_CDH2	Cdh2 - Cdh2	CDH	Cell-Cell Contact	KEGG: mmu04514
1480	Coro6/Trh	Trh/Tac1/Bdnf	Cdh2	Cdh2	1.54926e-06	0	CDH2_CDH2	Cdh2 - Cdh2	CDH	Cell-Cell Contact	KEGG: mmu04514
1481	Ebf3/Synpr	Trh/Tac1/Bdnf	Cdh2	Cdh2	2.57194e-06	0	CDH2_CDH2	Cdh2 - Cdh2	CDH	Cell-Cell Contact	KEGG: mmu04514
1482	Gad2/Slc32a1	Trh/Tac1/Bdnf	Cdh2	Cdh2	6.05304e-06	0	CDH2_CDH2	Cdh2 - Cdh2	CDH	Cell-Cell Contact	KEGG: mmu04514
1483	Gal/Gad2/Slc32a1	Trh/Tac1/Bdnf	Cdh2	Cdh2	1.7122e-06	0	CDH2_CDH2	Cdh2 - Cdh2	CDH	Cell-Cell Contact	KEGG: mmu04514
1484	Hcrt	Trh/Tac1/Bdnf	Cdh2	Cdh2	3.60413e-07	0.03	CDH2_CDH2	Cdh2 - Cdh2	CDH	Cell-Cell Contact	KEGG: mmu04514
1485	Hdc	Trh/Tac1/Bdnf	Cdh2	Cdh2	5.18764e-07	0.02	CDH2_CDH2	Cdh2 - Cdh2	CDH	Cell-Cell Contact	KEGG: mmu04514
1486	Lhx1/Coro6	Trh/Tac1/Bdnf	Cdh2	Cdh2	1.13241e-06	0.03	CDH2_CDH2	Cdh2 - Cdh2	CDH	Cell-Cell Contact	KEGG: mmu04514
1487	Npw	Trh/Tac1/Bdnf	Cdh2	Cdh2	3.33929e-07	0.02	CDH2_CDH2	Cdh2 - Cdh2	CDH	Cell-Cell Contact	KEGG: mmu04514
1488	Sst	Trh/Tac1/Bdnf	Cdh2	Cdh2	2.3646e-06	0	CDH2_CDH2	Cdh2 - Cdh2	CDH	Cell-Cell Contact	KEGG: mmu04514
1489	Tac1/Foxp2	Trh/Tac1/Bdnf	Cdh2	Cdh2	8.36137e-07	0.03	CDH2_CDH2	Cdh2 - Cdh2	CDH	Cell-Cell Contact	KEGG: mmu04514
1490	Tcf4/Nr4a2	Trh/Tac1/Bdnf	Cdh2	Cdh2	5.03466e-07	0	CDH2_CDH2	Cdh2 - Cdh2	CDH	Cell-Cell Contact	KEGG: mmu04514
1491	Vip/Vipr2	Trh/Tac1/Bdnf	Cdh2	Cdh2	1.16701e-06	0	CDH2_CDH2	Cdh2 - Cdh2	CDH	Cell-Cell Contact	KEGG: mmu04514
1492	Coro6	Vip/Vipr2	Cdh2	Cdh2	1.79217e-06	0	CDH2_CDH2	Cdh2 - Cdh2	CDH	Cell-Cell Contact	KEGG: mmu04514
1493	Coro6/Trh	Vip/Vipr2	Cdh2	Cdh2	1.55184e-06	0	CDH2_CDH2	Cdh2 - Cdh2	CDH	Cell-Cell Contact	KEGG: mmu04514
1494	Ebf3/Synpr	Vip/Vipr2	Cdh2	Cdh2	2.57631e-06	0	CDH2_CDH2	Cdh2 - Cdh2	CDH	Cell-Cell Contact	KEGG: mmu04514
1495	Gad2/Slc32a1	Vip/Vipr2	Cdh2	Cdh2	6.06465e-06	0	CDH2_CDH2	Cdh2 - Cdh2	CDH	Cell-Cell Contact	KEGG: mmu04514
1496	Gal/Gad2/Slc32a1	Vip/Vipr2	Cdh2	Cdh2	1.71509e-06	0	CDH2_CDH2	Cdh2 - Cdh2	CDH	Cell-Cell Contact	KEGG: mmu04514
1497	Hcrt	Vip/Vipr2	Cdh2	Cdh2	3.60991e-07	0	CDH2_CDH2	Cdh2 - Cdh2	CDH	Cell-Cell Contact	KEGG: mmu04514
1498	Hdc	Vip/Vipr2	Cdh2	Cdh2	5.19707e-07	0	CDH2_CDH2	Cdh2 - Cdh2	CDH	Cell-Cell Contact	KEGG: mmu04514
1499	Lhx1/Coro6	Vip/Vipr2	Cdh2	Cdh2	1.13471e-06	0	CDH2_CDH2	Cdh2 - Cdh2	CDH	Cell-Cell Contact	KEGG: mmu04514
1500	Npw	Vip/Vipr2	Cdh2	Cdh2	3.34449e-07	0	CDH2_CDH2	Cdh2 - Cdh2	CDH	Cell-Cell Contact	KEGG: mmu04514
1501	Sst	Vip/Vipr2	Cdh2	Cdh2	2.36836e-06	0	CDH2_CDH2	Cdh2 - Cdh2	CDH	Cell-Cell Contact	KEGG: mmu04514
1502	Tac1/Foxp2	Vip/Vipr2	Cdh2	Cdh2	8.37683e-07	0	CDH2_CDH2	Cdh2 - Cdh2	CDH	Cell-Cell Contact	KEGG: mmu04514
1503	Tcf4/Nr4a2	Vip/Vipr2	Cdh2	Cdh2	5.042e-07	0	CDH2_CDH2	Cdh2 - Cdh2	CDH	Cell-Cell Contact	KEGG: mmu04514
1504	Trh/Tac1/Bdnf	Vip/Vipr2	Cdh2	Cdh2	1.16701e-06	0	CDH2_CDH2	Cdh2 - Cdh2	CDH	Cell-Cell Contact	KEGG: mmu04514
1505	Vip/Vipr2	Vip/Vipr2	Cdh2	Cdh2	1.1686e-06	0	CDH2_CDH2	Cdh2 - Cdh2	CDH	Cell-Cell Contact	KEGG: mmu04514
1506	Endothelial cells	Endothelial cells	Cdh5	Cdh5	1.52387e-07	0	CDH5_CDH5	Cdh5 - Cdh5	CDH5	Cell-Cell Contact	KEGG: mmu04514
1507	Oligodendrocytes	Oligodendrocytes	Cldn11	Cldn11	7.98768e-05	0	CLDN11_CLDN11	Cldn11 - Cldn11	CLDN	Cell-Cell Contact	KEGG: mmu04514
1508	AgRP	Col25a1/Six3	Nfasc	CNTN1_CNTNAP1	1.12986e-06	0	NFASC_CNTN1_CNTNAP1	Nfasc - (Cntn1+Cntnap1)	CNTN	Cell-Cell Contact	KEGG: mmu04514
1509	Avp/Rorb	Col25a1/Six3	Nfasc	CNTN1_CNTNAP1	7.97197e-07	0	NFASC_CNTN1_CNTNAP1	Nfasc - (Cntn1+Cntnap1)	CNTN	Cell-Cell Contact	KEGG: mmu04514
1510	Col25a1/Six3	Col25a1/Six3	Nfasc	CNTN1_CNTNAP1	8.8252e-07	0	NFASC_CNTN1_CNTNAP1	Nfasc - (Cntn1+Cntnap1)	CNTN	Cell-Cell Contact	KEGG: mmu04514
1511	Coro6	Col25a1/Six3	Nfasc	CNTN1_CNTNAP1	1.60296e-06	0	NFASC_CNTN1_CNTNAP1	Nfasc - (Cntn1+Cntnap1)	CNTN	Cell-Cell Contact	KEGG: mmu04514
1512	Coro6/Trh	Col25a1/Six3	Nfasc	CNTN1_CNTNAP1	1.50043e-06	0	NFASC_CNTN1_CNTNAP1	Nfasc - (Cntn1+Cntnap1)	CNTN	Cell-Cell Contact	KEGG: mmu04514
1513	Ebf3/Synpr	Col25a1/Six3	Nfasc	CNTN1_CNTNAP1	2.34414e-06	0	NFASC_CNTN1_CNTNAP1	Nfasc - (Cntn1+Cntnap1)	CNTN	Cell-Cell Contact	KEGG: mmu04514
1514	Gad2/Slc32a1	Col25a1/Six3	Nfasc	CNTN1_CNTNAP1	6.56582e-06	0	NFASC_CNTN1_CNTNAP1	Nfasc - (Cntn1+Cntnap1)	CNTN	Cell-Cell Contact	KEGG: mmu04514
1515	Gal	Col25a1/Six3	Nfasc	CNTN1_CNTNAP1	3.09431e-06	0	NFASC_CNTN1_CNTNAP1	Nfasc - (Cntn1+Cntnap1)	CNTN	Cell-Cell Contact	KEGG: mmu04514
1516	Gal/Gad2/Slc32a1	Col25a1/Six3	Nfasc	CNTN1_CNTNAP1	1.75165e-06	0	NFASC_CNTN1_CNTNAP1	Nfasc - (Cntn1+Cntnap1)	CNTN	Cell-Cell Contact	KEGG: mmu04514
1517	Gal/Ghrh	Col25a1/Six3	Nfasc	CNTN1_CNTNAP1	1.71858e-06	0	NFASC_CNTN1_CNTNAP1	Nfasc - (Cntn1+Cntnap1)	CNTN	Cell-Cell Contact	KEGG: mmu04514
1518	Hcrt	Col25a1/Six3	Nfasc	CNTN1_CNTNAP1	3.11193e-07	0.02	NFASC_CNTN1_CNTNAP1	Nfasc - (Cntn1+Cntnap1)	CNTN	Cell-Cell Contact	KEGG: mmu04514
1519	Hdc	Col25a1/Six3	Nfasc	CNTN1_CNTNAP1	4.80799e-07	0.02	NFASC_CNTN1_CNTNAP1	Nfasc - (Cntn1+Cntnap1)	CNTN	Cell-Cell Contact	KEGG: mmu04514
1520	Interneurons	Col25a1/Six3	Nfasc	CNTN1_CNTNAP1	2.43054e-07	0	NFASC_CNTN1_CNTNAP1	Nfasc - (Cntn1+Cntnap1)	CNTN	Cell-Cell Contact	KEGG: mmu04514
1521	Lhx1	Col25a1/Six3	Nfasc	CNTN1_CNTNAP1	3.14068e-06	0	NFASC_CNTN1_CNTNAP1	Nfasc - (Cntn1+Cntnap1)	CNTN	Cell-Cell Contact	KEGG: mmu04514
1522	Lhx1/Coro6	Col25a1/Six3	Nfasc	CNTN1_CNTNAP1	1.41185e-06	0	NFASC_CNTN1_CNTNAP1	Nfasc - (Cntn1+Cntnap1)	CNTN	Cell-Cell Contact	KEGG: mmu04514
1523	Npw	Col25a1/Six3	Nfasc	CNTN1_CNTNAP1	2.82002e-07	0.02	NFASC_CNTN1_CNTNAP1	Nfasc - (Cntn1+Cntnap1)	CNTN	Cell-Cell Contact	KEGG: mmu04514
1524	Nr5a1	Col25a1/Six3	Nfasc	CNTN1_CNTNAP1	3.84268e-06	0	NFASC_CNTN1_CNTNAP1	Nfasc - (Cntn1+Cntnap1)	CNTN	Cell-Cell Contact	KEGG: mmu04514
1525	Oligodendrocytes	Col25a1/Six3	Nfasc	CNTN1_CNTNAP1	2.62652e-05	0	NFASC_CNTN1_CNTNAP1	Nfasc - (Cntn1+Cntnap1)	CNTN	Cell-Cell Contact	KEGG: mmu04514
1526	Pmch/Cartpt	Col25a1/Six3	Nfasc	CNTN1_CNTNAP1	2.15966e-07	0	NFASC_CNTN1_CNTNAP1	Nfasc - (Cntn1+Cntnap1)	CNTN	Cell-Cell Contact	KEGG: mmu04514
1527	POMC	Col25a1/Six3	Nfasc	CNTN1_CNTNAP1	5.35641e-07	0	NFASC_CNTN1_CNTNAP1	Nfasc - (Cntn1+Cntnap1)	CNTN	Cell-Cell Contact	KEGG: mmu04514
1528	Sst	Col25a1/Six3	Nfasc	CNTN1_CNTNAP1	2.24954e-06	0	NFASC_CNTN1_CNTNAP1	Nfasc - (Cntn1+Cntnap1)	CNTN	Cell-Cell Contact	KEGG: mmu04514
1529	Synpr	Col25a1/Six3	Nfasc	CNTN1_CNTNAP1	1.95575e-06	0	NFASC_CNTN1_CNTNAP1	Nfasc - (Cntn1+Cntnap1)	CNTN	Cell-Cell Contact	KEGG: mmu04514
1530	Tac1/Foxp2	Col25a1/Six3	Nfasc	CNTN1_CNTNAP1	9.27298e-07	0	NFASC_CNTN1_CNTNAP1	Nfasc - (Cntn1+Cntnap1)	CNTN	Cell-Cell Contact	KEGG: mmu04514
1531	Tac2-1	Col25a1/Six3	Nfasc	CNTN1_CNTNAP1	7.08935e-07	0	NFASC_CNTN1_CNTNAP1	Nfasc - (Cntn1+Cntnap1)	CNTN	Cell-Cell Contact	KEGG: mmu04514
1532	Tac2-2	Col25a1/Six3	Nfasc	CNTN1_CNTNAP1	3.09626e-07	0	NFASC_CNTN1_CNTNAP1	Nfasc - (Cntn1+Cntnap1)	CNTN	Cell-Cell Contact	KEGG: mmu04514
1533	Tcf4/Nr4a2	Col25a1/Six3	Nfasc	CNTN1_CNTNAP1	3.92798e-07	0.01	NFASC_CNTN1_CNTNAP1	Nfasc - (Cntn1+Cntnap1)	CNTN	Cell-Cell Contact	KEGG: mmu04514
1534	Trh/Tac1/Bdnf	Col25a1/Six3	Nfasc	CNTN1_CNTNAP1	1.25554e-06	0.01	NFASC_CNTN1_CNTNAP1	Nfasc - (Cntn1+Cntnap1)	CNTN	Cell-Cell Contact	KEGG: mmu04514
1535	unassigned	Col25a1/Six3	Nfasc	CNTN1_CNTNAP1	3.33327e-06	0	NFASC_CNTN1_CNTNAP1	Nfasc - (Cntn1+Cntnap1)	CNTN	Cell-Cell Contact	KEGG: mmu04514
1536	Vip/Vipr2	Col25a1/Six3	Nfasc	CNTN1_CNTNAP1	1.05912e-06	0	NFASC_CNTN1_CNTNAP1	Nfasc - (Cntn1+Cntnap1)	CNTN	Cell-Cell Contact	KEGG: mmu04514
1537	AgRP	Coro6	Nfasc	CNTN1_CNTNAP1	2.08117e-06	0	NFASC_CNTN1_CNTNAP1	Nfasc - (Cntn1+Cntnap1)	CNTN	Cell-Cell Contact	KEGG: mmu04514
1538	Avp/Rorb	Coro6	Nfasc	CNTN1_CNTNAP1	1.46843e-06	0	NFASC_CNTN1_CNTNAP1	Nfasc - (Cntn1+Cntnap1)	CNTN	Cell-Cell Contact	KEGG: mmu04514
1539	Col25a1/Six3	Coro6	Nfasc	CNTN1_CNTNAP1	1.62562e-06	0	NFASC_CNTN1_CNTNAP1	Nfasc - (Cntn1+Cntnap1)	CNTN	Cell-Cell Contact	KEGG: mmu04514
1540	Coro6	Coro6	Nfasc	CNTN1_CNTNAP1	2.95261e-06	0.01	NFASC_CNTN1_CNTNAP1	Nfasc - (Cntn1+Cntnap1)	CNTN	Cell-Cell Contact	KEGG: mmu04514
1541	Coro6/Trh	Coro6	Nfasc	CNTN1_CNTNAP1	2.76378e-06	0	NFASC_CNTN1_CNTNAP1	Nfasc - (Cntn1+Cntnap1)	CNTN	Cell-Cell Contact	KEGG: mmu04514
1542	Ebf3/Synpr	Coro6	Nfasc	CNTN1_CNTNAP1	4.31776e-06	0.01	NFASC_CNTN1_CNTNAP1	Nfasc - (Cntn1+Cntnap1)	CNTN	Cell-Cell Contact	KEGG: mmu04514
1543	Gad2/Slc32a1	Coro6	Nfasc	CNTN1_CNTNAP1	1.20939e-05	0	NFASC_CNTN1_CNTNAP1	Nfasc - (Cntn1+Cntnap1)	CNTN	Cell-Cell Contact	KEGG: mmu04514
1544	Gal	Coro6	Nfasc	CNTN1_CNTNAP1	5.69973e-06	0	NFASC_CNTN1_CNTNAP1	Nfasc - (Cntn1+Cntnap1)	CNTN	Cell-Cell Contact	KEGG: mmu04514
1545	Gal/Gad2/Slc32a1	Coro6	Nfasc	CNTN1_CNTNAP1	3.22656e-06	0	NFASC_CNTN1_CNTNAP1	Nfasc - (Cntn1+Cntnap1)	CNTN	Cell-Cell Contact	KEGG: mmu04514
1546	Gal/Ghrh	Coro6	Nfasc	CNTN1_CNTNAP1	3.16554e-06	0.02	NFASC_CNTN1_CNTNAP1	Nfasc - (Cntn1+Cntnap1)	CNTN	Cell-Cell Contact	KEGG: mmu04514
1547	Hcrt	Coro6	Nfasc	CNTN1_CNTNAP1	5.732e-07	0	NFASC_CNTN1_CNTNAP1	Nfasc - (Cntn1+Cntnap1)	CNTN	Cell-Cell Contact	KEGG: mmu04514
1548	Hdc	Coro6	Nfasc	CNTN1_CNTNAP1	8.85584e-07	0.02	NFASC_CNTN1_CNTNAP1	Nfasc - (Cntn1+Cntnap1)	CNTN	Cell-Cell Contact	KEGG: mmu04514
1549	Interneurons	Coro6	Nfasc	CNTN1_CNTNAP1	4.4773e-07	0	NFASC_CNTN1_CNTNAP1	Nfasc - (Cntn1+Cntnap1)	CNTN	Cell-Cell Contact	KEGG: mmu04514
1550	Lhx1	Coro6	Nfasc	CNTN1_CNTNAP1	5.78507e-06	0	NFASC_CNTN1_CNTNAP1	Nfasc - (Cntn1+Cntnap1)	CNTN	Cell-Cell Contact	KEGG: mmu04514
1551	Lhx1/Coro6	Coro6	Nfasc	CNTN1_CNTNAP1	2.60059e-06	0	NFASC_CNTN1_CNTNAP1	Nfasc - (Cntn1+Cntnap1)	CNTN	Cell-Cell Contact	KEGG: mmu04514
1552	Npw	Coro6	Nfasc	CNTN1_CNTNAP1	5.19432e-07	0	NFASC_CNTN1_CNTNAP1	Nfasc - (Cntn1+Cntnap1)	CNTN	Cell-Cell Contact	KEGG: mmu04514
1553	Nr5a1	Coro6	Nfasc	CNTN1_CNTNAP1	7.07807e-06	0	NFASC_CNTN1_CNTNAP1	Nfasc - (Cntn1+Cntnap1)	CNTN	Cell-Cell Contact	KEGG: mmu04514
1554	Oligodendrocytes	Coro6	Nfasc	CNTN1_CNTNAP1	4.84387e-05	0	NFASC_CNTN1_CNTNAP1	Nfasc - (Cntn1+Cntnap1)	CNTN	Cell-Cell Contact	KEGG: mmu04514
1555	Oxt	Coro6	Nfasc	CNTN1_CNTNAP1	2.46456e-07	0.03	NFASC_CNTN1_CNTNAP1	Nfasc - (Cntn1+Cntnap1)	CNTN	Cell-Cell Contact	KEGG: mmu04514
1556	Pmch/Cartpt	Coro6	Nfasc	CNTN1_CNTNAP1	3.97788e-07	0.02	NFASC_CNTN1_CNTNAP1	Nfasc - (Cntn1+Cntnap1)	CNTN	Cell-Cell Contact	KEGG: mmu04514
1557	POMC	Coro6	Nfasc	CNTN1_CNTNAP1	9.86658e-07	0	NFASC_CNTN1_CNTNAP1	Nfasc - (Cntn1+Cntnap1)	CNTN	Cell-Cell Contact	KEGG: mmu04514
1558	Sst	Coro6	Nfasc	CNTN1_CNTNAP1	4.14369e-06	0	NFASC_CNTN1_CNTNAP1	Nfasc - (Cntn1+Cntnap1)	CNTN	Cell-Cell Contact	KEGG: mmu04514
1559	Synpr	Coro6	Nfasc	CNTN1_CNTNAP1	3.60244e-06	0	NFASC_CNTN1_CNTNAP1	Nfasc - (Cntn1+Cntnap1)	CNTN	Cell-Cell Contact	KEGG: mmu04514
1560	Tac1/Foxp2	Coro6	Nfasc	CNTN1_CNTNAP1	1.70808e-06	0	NFASC_CNTN1_CNTNAP1	Nfasc - (Cntn1+Cntnap1)	CNTN	Cell-Cell Contact	KEGG: mmu04514
1561	Tac2-1	Coro6	Nfasc	CNTN1_CNTNAP1	1.30653e-06	0	NFASC_CNTN1_CNTNAP1	Nfasc - (Cntn1+Cntnap1)	CNTN	Cell-Cell Contact	KEGG: mmu04514
1562	Tac2-2	Coro6	Nfasc	CNTN1_CNTNAP1	5.70334e-07	0.01	NFASC_CNTN1_CNTNAP1	Nfasc - (Cntn1+Cntnap1)	CNTN	Cell-Cell Contact	KEGG: mmu04514
1563	Tcf4/Nr4a2	Coro6	Nfasc	CNTN1_CNTNAP1	7.23509e-07	0.02	NFASC_CNTN1_CNTNAP1	Nfasc - (Cntn1+Cntnap1)	CNTN	Cell-Cell Contact	KEGG: mmu04514
1564	Trh/Tac1/Bdnf	Coro6	Nfasc	CNTN1_CNTNAP1	2.31265e-06	0	NFASC_CNTN1_CNTNAP1	Nfasc - (Cntn1+Cntnap1)	CNTN	Cell-Cell Contact	KEGG: mmu04514
1565	unassigned	Coro6	Nfasc	CNTN1_CNTNAP1	6.1397e-06	0	NFASC_CNTN1_CNTNAP1	Nfasc - (Cntn1+Cntnap1)	CNTN	Cell-Cell Contact	KEGG: mmu04514
1566	Vip/Vipr2	Coro6	Nfasc	CNTN1_CNTNAP1	1.95098e-06	0	NFASC_CNTN1_CNTNAP1	Nfasc - (Cntn1+Cntnap1)	CNTN	Cell-Cell Contact	KEGG: mmu04514
1567	AgRP	Coro6/Trh	Nfasc	CNTN1_CNTNAP1	1.89658e-06	0	NFASC_CNTN1_CNTNAP1	Nfasc - (Cntn1+Cntnap1)	CNTN	Cell-Cell Contact	KEGG: mmu04514
1568	Avp/Rorb	Coro6/Trh	Nfasc	CNTN1_CNTNAP1	1.33819e-06	0	NFASC_CNTN1_CNTNAP1	Nfasc - (Cntn1+Cntnap1)	CNTN	Cell-Cell Contact	KEGG: mmu04514
1569	Col25a1/Six3	Coro6/Trh	Nfasc	CNTN1_CNTNAP1	1.48143e-06	0	NFASC_CNTN1_CNTNAP1	Nfasc - (Cntn1+Cntnap1)	CNTN	Cell-Cell Contact	KEGG: mmu04514
1570	Coro6	Coro6/Trh	Nfasc	CNTN1_CNTNAP1	2.69073e-06	0	NFASC_CNTN1_CNTNAP1	Nfasc - (Cntn1+Cntnap1)	CNTN	Cell-Cell Contact	KEGG: mmu04514
1571	Coro6/Trh	Coro6/Trh	Nfasc	CNTN1_CNTNAP1	2.51864e-06	0	NFASC_CNTN1_CNTNAP1	Nfasc - (Cntn1+Cntnap1)	CNTN	Cell-Cell Contact	KEGG: mmu04514
1572	Ebf3/Synpr	Coro6/Trh	Nfasc	CNTN1_CNTNAP1	3.93479e-06	0	NFASC_CNTN1_CNTNAP1	Nfasc - (Cntn1+Cntnap1)	CNTN	Cell-Cell Contact	KEGG: mmu04514
1573	Gad2/Slc32a1	Coro6/Trh	Nfasc	CNTN1_CNTNAP1	1.10212e-05	0	NFASC_CNTN1_CNTNAP1	Nfasc - (Cntn1+Cntnap1)	CNTN	Cell-Cell Contact	KEGG: mmu04514
1574	Gal	Coro6/Trh	Nfasc	CNTN1_CNTNAP1	5.19418e-06	0	NFASC_CNTN1_CNTNAP1	Nfasc - (Cntn1+Cntnap1)	CNTN	Cell-Cell Contact	KEGG: mmu04514
1575	Gal/Gad2/Slc32a1	Coro6/Trh	Nfasc	CNTN1_CNTNAP1	2.94037e-06	0	NFASC_CNTN1_CNTNAP1	Nfasc - (Cntn1+Cntnap1)	CNTN	Cell-Cell Contact	KEGG: mmu04514
1576	Gal/Ghrh	Coro6/Trh	Nfasc	CNTN1_CNTNAP1	2.88476e-06	0	NFASC_CNTN1_CNTNAP1	Nfasc - (Cntn1+Cntnap1)	CNTN	Cell-Cell Contact	KEGG: mmu04514
1577	Hcrt	Coro6/Trh	Nfasc	CNTN1_CNTNAP1	5.22359e-07	0.02	NFASC_CNTN1_CNTNAP1	Nfasc - (Cntn1+Cntnap1)	CNTN	Cell-Cell Contact	KEGG: mmu04514
1578	Hdc	Coro6/Trh	Nfasc	CNTN1_CNTNAP1	8.07036e-07	0.01	NFASC_CNTN1_CNTNAP1	Nfasc - (Cntn1+Cntnap1)	CNTN	Cell-Cell Contact	KEGG: mmu04514
1579	Interneurons	Coro6/Trh	Nfasc	CNTN1_CNTNAP1	4.08017e-07	0	NFASC_CNTN1_CNTNAP1	Nfasc - (Cntn1+Cntnap1)	CNTN	Cell-Cell Contact	KEGG: mmu04514
1580	Lhx1	Coro6/Trh	Nfasc	CNTN1_CNTNAP1	5.27195e-06	0	NFASC_CNTN1_CNTNAP1	Nfasc - (Cntn1+Cntnap1)	CNTN	Cell-Cell Contact	KEGG: mmu04514
1581	Lhx1/Coro6	Coro6/Trh	Nfasc	CNTN1_CNTNAP1	2.36993e-06	0	NFASC_CNTN1_CNTNAP1	Nfasc - (Cntn1+Cntnap1)	CNTN	Cell-Cell Contact	KEGG: mmu04514
1582	Npw	Coro6/Trh	Nfasc	CNTN1_CNTNAP1	4.7336e-07	0.02	NFASC_CNTN1_CNTNAP1	Nfasc - (Cntn1+Cntnap1)	CNTN	Cell-Cell Contact	KEGG: mmu04514
1583	Nr5a1	Coro6/Trh	Nfasc	CNTN1_CNTNAP1	6.45026e-06	0	NFASC_CNTN1_CNTNAP1	Nfasc - (Cntn1+Cntnap1)	CNTN	Cell-Cell Contact	KEGG: mmu04514
1584	Oligodendrocytes	Coro6/Trh	Nfasc	CNTN1_CNTNAP1	4.41413e-05	0	NFASC_CNTN1_CNTNAP1	Nfasc - (Cntn1+Cntnap1)	CNTN	Cell-Cell Contact	KEGG: mmu04514
1585	Oxt	Coro6/Trh	Nfasc	CNTN1_CNTNAP1	2.24596e-07	0.04	NFASC_CNTN1_CNTNAP1	Nfasc - (Cntn1+Cntnap1)	CNTN	Cell-Cell Contact	KEGG: mmu04514
1586	Pmch/Cartpt	Coro6/Trh	Nfasc	CNTN1_CNTNAP1	3.62506e-07	0.03	NFASC_CNTN1_CNTNAP1	Nfasc - (Cntn1+Cntnap1)	CNTN	Cell-Cell Contact	KEGG: mmu04514
1587	POMC	Coro6/Trh	Nfasc	CNTN1_CNTNAP1	8.99144e-07	0	NFASC_CNTN1_CNTNAP1	Nfasc - (Cntn1+Cntnap1)	CNTN	Cell-Cell Contact	KEGG: mmu04514
1588	Sst	Coro6/Trh	Nfasc	CNTN1_CNTNAP1	3.77615e-06	0	NFASC_CNTN1_CNTNAP1	Nfasc - (Cntn1+Cntnap1)	CNTN	Cell-Cell Contact	KEGG: mmu04514
1589	Synpr	Coro6/Trh	Nfasc	CNTN1_CNTNAP1	3.28292e-06	0	NFASC_CNTN1_CNTNAP1	Nfasc - (Cntn1+Cntnap1)	CNTN	Cell-Cell Contact	KEGG: mmu04514
1590	Tac1/Foxp2	Coro6/Trh	Nfasc	CNTN1_CNTNAP1	1.55658e-06	0	NFASC_CNTN1_CNTNAP1	Nfasc - (Cntn1+Cntnap1)	CNTN	Cell-Cell Contact	KEGG: mmu04514
1591	Tac2-1	Coro6/Trh	Nfasc	CNTN1_CNTNAP1	1.19063e-06	0	NFASC_CNTN1_CNTNAP1	Nfasc - (Cntn1+Cntnap1)	CNTN	Cell-Cell Contact	KEGG: mmu04514
1592	Tac2-2	Coro6/Trh	Nfasc	CNTN1_CNTNAP1	5.19747e-07	0.01	NFASC_CNTN1_CNTNAP1	Nfasc - (Cntn1+Cntnap1)	CNTN	Cell-Cell Contact	KEGG: mmu04514
1593	Tcf4/Nr4a2	Coro6/Trh	Nfasc	CNTN1_CNTNAP1	6.59336e-07	0.01	NFASC_CNTN1_CNTNAP1	Nfasc - (Cntn1+Cntnap1)	CNTN	Cell-Cell Contact	KEGG: mmu04514
1594	Trh/Tac1/Bdnf	Coro6/Trh	Nfasc	CNTN1_CNTNAP1	2.10753e-06	0.01	NFASC_CNTN1_CNTNAP1	Nfasc - (Cntn1+Cntnap1)	CNTN	Cell-Cell Contact	KEGG: mmu04514
1595	unassigned	Coro6/Trh	Nfasc	CNTN1_CNTNAP1	5.59513e-06	0.01	NFASC_CNTN1_CNTNAP1	Nfasc - (Cntn1+Cntnap1)	CNTN	Cell-Cell Contact	KEGG: mmu04514
1596	Vip/Vipr2	Coro6/Trh	Nfasc	CNTN1_CNTNAP1	1.77793e-06	0	NFASC_CNTN1_CNTNAP1	Nfasc - (Cntn1+Cntnap1)	CNTN	Cell-Cell Contact	KEGG: mmu04514
1597	AgRP	Ebf3/Synpr	Nfasc	CNTN1_CNTNAP1	3.54577e-06	0	NFASC_CNTN1_CNTNAP1	Nfasc - (Cntn1+Cntnap1)	CNTN	Cell-Cell Contact	KEGG: mmu04514
1598	Avp/Rorb	Ebf3/Synpr	Nfasc	CNTN1_CNTNAP1	2.50179e-06	0	NFASC_CNTN1_CNTNAP1	Nfasc - (Cntn1+Cntnap1)	CNTN	Cell-Cell Contact	KEGG: mmu04514
1599	Col11a1	Ebf3/Synpr	Nfasc	CNTN1_CNTNAP1	2.05661e-06	0.02	NFASC_CNTN1_CNTNAP1	Nfasc - (Cntn1+Cntnap1)	CNTN	Cell-Cell Contact	KEGG: mmu04514
1600	Col25a1/Six3	Ebf3/Synpr	Nfasc	CNTN1_CNTNAP1	2.76952e-06	0	NFASC_CNTN1_CNTNAP1	Nfasc - (Cntn1+Cntnap1)	CNTN	Cell-Cell Contact	KEGG: mmu04514
1601	Coro6	Ebf3/Synpr	Nfasc	CNTN1_CNTNAP1	5.03049e-06	0	NFASC_CNTN1_CNTNAP1	Nfasc - (Cntn1+Cntnap1)	CNTN	Cell-Cell Contact	KEGG: mmu04514
1602	Coro6/Trh	Ebf3/Synpr	Nfasc	CNTN1_CNTNAP1	4.7087e-06	0	NFASC_CNTN1_CNTNAP1	Nfasc - (Cntn1+Cntnap1)	CNTN	Cell-Cell Contact	KEGG: mmu04514
1603	Ebf3/Synpr	Ebf3/Synpr	Nfasc	CNTN1_CNTNAP1	7.35657e-06	0	NFASC_CNTN1_CNTNAP1	Nfasc - (Cntn1+Cntnap1)	CNTN	Cell-Cell Contact	KEGG: mmu04514
1604	Gad2/Slc32a1	Ebf3/Synpr	Nfasc	CNTN1_CNTNAP1	2.06054e-05	0	NFASC_CNTN1_CNTNAP1	Nfasc - (Cntn1+Cntnap1)	CNTN	Cell-Cell Contact	KEGG: mmu04514
1605	Gal	Ebf3/Synpr	Nfasc	CNTN1_CNTNAP1	9.71064e-06	0	NFASC_CNTN1_CNTNAP1	Nfasc - (Cntn1+Cntnap1)	CNTN	Cell-Cell Contact	KEGG: mmu04514
1606	Gal/Gad2/Slc32a1	Ebf3/Synpr	Nfasc	CNTN1_CNTNAP1	5.49703e-06	0	NFASC_CNTN1_CNTNAP1	Nfasc - (Cntn1+Cntnap1)	CNTN	Cell-Cell Contact	KEGG: mmu04514
1607	Gal/Ghrh	Ebf3/Synpr	Nfasc	CNTN1_CNTNAP1	5.39337e-06	0	NFASC_CNTN1_CNTNAP1	Nfasc - (Cntn1+Cntnap1)	CNTN	Cell-Cell Contact	KEGG: mmu04514
1608	Hcrt	Ebf3/Synpr	Nfasc	CNTN1_CNTNAP1	9.76612e-07	0.01	NFASC_CNTN1_CNTNAP1	Nfasc - (Cntn1+Cntnap1)	CNTN	Cell-Cell Contact	KEGG: mmu04514
1609	Hdc	Ebf3/Synpr	Nfasc	CNTN1_CNTNAP1	1.5089e-06	0.01	NFASC_CNTN1_CNTNAP1	Nfasc - (Cntn1+Cntnap1)	CNTN	Cell-Cell Contact	KEGG: mmu04514
1610	Interneurons	Ebf3/Synpr	Nfasc	CNTN1_CNTNAP1	7.62734e-07	0.01	NFASC_CNTN1_CNTNAP1	Nfasc - (Cntn1+Cntnap1)	CNTN	Cell-Cell Contact	KEGG: mmu04514
1611	Lhx1	Ebf3/Synpr	Nfasc	CNTN1_CNTNAP1	9.8562e-06	0	NFASC_CNTN1_CNTNAP1	Nfasc - (Cntn1+Cntnap1)	CNTN	Cell-Cell Contact	KEGG: mmu04514
1612	Lhx1/Coro6	Ebf3/Synpr	Nfasc	CNTN1_CNTNAP1	4.43071e-06	0	NFASC_CNTN1_CNTNAP1	Nfasc - (Cntn1+Cntnap1)	CNTN	Cell-Cell Contact	KEGG: mmu04514
1613	Npw	Ebf3/Synpr	Nfasc	CNTN1_CNTNAP1	8.85e-07	0	NFASC_CNTN1_CNTNAP1	Nfasc - (Cntn1+Cntnap1)	CNTN	Cell-Cell Contact	KEGG: mmu04514
1614	Nr5a1	Ebf3/Synpr	Nfasc	CNTN1_CNTNAP1	1.20593e-05	0	NFASC_CNTN1_CNTNAP1	Nfasc - (Cntn1+Cntnap1)	CNTN	Cell-Cell Contact	KEGG: mmu04514
1615	Oligodendrocytes	Ebf3/Synpr	Nfasc	CNTN1_CNTNAP1	8.23685e-05	0	NFASC_CNTN1_CNTNAP1	Nfasc - (Cntn1+Cntnap1)	CNTN	Cell-Cell Contact	KEGG: mmu04514
1616	Oxt	Ebf3/Synpr	Nfasc	CNTN1_CNTNAP1	4.19959e-07	0.02	NFASC_CNTN1_CNTNAP1	Nfasc - (Cntn1+Cntnap1)	CNTN	Cell-Cell Contact	KEGG: mmu04514
1617	Pmch/Cartpt	Ebf3/Synpr	Nfasc	CNTN1_CNTNAP1	6.77769e-07	0.01	NFASC_CNTN1_CNTNAP1	Nfasc - (Cntn1+Cntnap1)	CNTN	Cell-Cell Contact	KEGG: mmu04514
1618	POMC	Ebf3/Synpr	Nfasc	CNTN1_CNTNAP1	1.68095e-06	0	NFASC_CNTN1_CNTNAP1	Nfasc - (Cntn1+Cntnap1)	CNTN	Cell-Cell Contact	KEGG: mmu04514
1619	Sst	Ebf3/Synpr	Nfasc	CNTN1_CNTNAP1	7.05955e-06	0	NFASC_CNTN1_CNTNAP1	Nfasc - (Cntn1+Cntnap1)	CNTN	Cell-Cell Contact	KEGG: mmu04514
1620	Synpr	Ebf3/Synpr	Nfasc	CNTN1_CNTNAP1	6.13764e-06	0	NFASC_CNTN1_CNTNAP1	Nfasc - (Cntn1+Cntnap1)	CNTN	Cell-Cell Contact	KEGG: mmu04514
1621	Tac1/Foxp2	Ebf3/Synpr	Nfasc	CNTN1_CNTNAP1	2.91007e-06	0	NFASC_CNTN1_CNTNAP1	Nfasc - (Cntn1+Cntnap1)	CNTN	Cell-Cell Contact	KEGG: mmu04514
1622	Tac2-1	Ebf3/Synpr	Nfasc	CNTN1_CNTNAP1	2.22414e-06	0	NFASC_CNTN1_CNTNAP1	Nfasc - (Cntn1+Cntnap1)	CNTN	Cell-Cell Contact	KEGG: mmu04514
1623	Tac2-2	Ebf3/Synpr	Nfasc	CNTN1_CNTNAP1	9.71675e-07	0	NFASC_CNTN1_CNTNAP1	Nfasc - (Cntn1+Cntnap1)	CNTN	Cell-Cell Contact	KEGG: mmu04514
1624	Tcf4/Nr4a2	Ebf3/Synpr	Nfasc	CNTN1_CNTNAP1	1.23272e-06	0	NFASC_CNTN1_CNTNAP1	Nfasc - (Cntn1+Cntnap1)	CNTN	Cell-Cell Contact	KEGG: mmu04514
1625	Trh/Tac1/Bdnf	Ebf3/Synpr	Nfasc	CNTN1_CNTNAP1	3.94022e-06	0	NFASC_CNTN1_CNTNAP1	Nfasc - (Cntn1+Cntnap1)	CNTN	Cell-Cell Contact	KEGG: mmu04514
1626	unassigned	Ebf3/Synpr	Nfasc	CNTN1_CNTNAP1	1.04607e-05	0	NFASC_CNTN1_CNTNAP1	Nfasc - (Cntn1+Cntnap1)	CNTN	Cell-Cell Contact	KEGG: mmu04514
1627	Vip/Vipr2	Ebf3/Synpr	Nfasc	CNTN1_CNTNAP1	3.32369e-06	0	NFASC_CNTN1_CNTNAP1	Nfasc - (Cntn1+Cntnap1)	CNTN	Cell-Cell Contact	KEGG: mmu04514
1628	AgRP	Gad2/Slc32a1	Nfasc	CNTN1_CNTNAP1	8.93148e-06	0	NFASC_CNTN1_CNTNAP1	Nfasc - (Cntn1+Cntnap1)	CNTN	Cell-Cell Contact	KEGG: mmu04514
1629	Avp/Rorb	Gad2/Slc32a1	Nfasc	CNTN1_CNTNAP1	6.30186e-06	0	NFASC_CNTN1_CNTNAP1	Nfasc - (Cntn1+Cntnap1)	CNTN	Cell-Cell Contact	KEGG: mmu04514
1630	Col11a1	Gad2/Slc32a1	Nfasc	CNTN1_CNTNAP1	5.17884e-06	0.01	NFASC_CNTN1_CNTNAP1	Nfasc - (Cntn1+Cntnap1)	CNTN	Cell-Cell Contact	KEGG: mmu04514
1631	Col25a1/Six3	Gad2/Slc32a1	Nfasc	CNTN1_CNTNAP1	6.97644e-06	0	NFASC_CNTN1_CNTNAP1	Nfasc - (Cntn1+Cntnap1)	CNTN	Cell-Cell Contact	KEGG: mmu04514
1632	Coro6	Gad2/Slc32a1	Nfasc	CNTN1_CNTNAP1	1.26713e-05	0	NFASC_CNTN1_CNTNAP1	Nfasc - (Cntn1+Cntnap1)	CNTN	Cell-Cell Contact	KEGG: mmu04514
1633	Coro6/Trh	Gad2/Slc32a1	Nfasc	CNTN1_CNTNAP1	1.18609e-05	0	NFASC_CNTN1_CNTNAP1	Nfasc - (Cntn1+Cntnap1)	CNTN	Cell-Cell Contact	KEGG: mmu04514
1634	Ebf3/Synpr	Gad2/Slc32a1	Nfasc	CNTN1_CNTNAP1	1.85299e-05	0	NFASC_CNTN1_CNTNAP1	Nfasc - (Cntn1+Cntnap1)	CNTN	Cell-Cell Contact	KEGG: mmu04514
1635	Gad2/Slc32a1	Gad2/Slc32a1	Nfasc	CNTN1_CNTNAP1	5.19018e-05	0	NFASC_CNTN1_CNTNAP1	Nfasc - (Cntn1+Cntnap1)	CNTN	Cell-Cell Contact	KEGG: mmu04514
1636	Gal	Gad2/Slc32a1	Nfasc	CNTN1_CNTNAP1	2.44607e-05	0	NFASC_CNTN1_CNTNAP1	Nfasc - (Cntn1+Cntnap1)	CNTN	Cell-Cell Contact	KEGG: mmu04514
1637	Gal/Gad2/Slc32a1	Gad2/Slc32a1	Nfasc	CNTN1_CNTNAP1	1.38469e-05	0	NFASC_CNTN1_CNTNAP1	Nfasc - (Cntn1+Cntnap1)	CNTN	Cell-Cell Contact	KEGG: mmu04514
1638	Gal/Ghrh	Gad2/Slc32a1	Nfasc	CNTN1_CNTNAP1	1.35851e-05	0	NFASC_CNTN1_CNTNAP1	Nfasc - (Cntn1+Cntnap1)	CNTN	Cell-Cell Contact	KEGG: mmu04514
1639	Hcrt	Gad2/Slc32a1	Nfasc	CNTN1_CNTNAP1	2.45993e-06	0	NFASC_CNTN1_CNTNAP1	Nfasc - (Cntn1+Cntnap1)	CNTN	Cell-Cell Contact	KEGG: mmu04514
1640	Hdc	Gad2/Slc32a1	Nfasc	CNTN1_CNTNAP1	3.80055e-06	0	NFASC_CNTN1_CNTNAP1	Nfasc - (Cntn1+Cntnap1)	CNTN	Cell-Cell Contact	KEGG: mmu04514
1641	Interneurons	Gad2/Slc32a1	Nfasc	CNTN1_CNTNAP1	1.92145e-06	0	NFASC_CNTN1_CNTNAP1	Nfasc - (Cntn1+Cntnap1)	CNTN	Cell-Cell Contact	KEGG: mmu04514
1642	Lhx1	Gad2/Slc32a1	Nfasc	CNTN1_CNTNAP1	2.48269e-05	0	NFASC_CNTN1_CNTNAP1	Nfasc - (Cntn1+Cntnap1)	CNTN	Cell-Cell Contact	KEGG: mmu04514
1643	Lhx1/Coro6	Gad2/Slc32a1	Nfasc	CNTN1_CNTNAP1	1.11606e-05	0	NFASC_CNTN1_CNTNAP1	Nfasc - (Cntn1+Cntnap1)	CNTN	Cell-Cell Contact	KEGG: mmu04514
1644	Npw	Gad2/Slc32a1	Nfasc	CNTN1_CNTNAP1	2.22918e-06	0	NFASC_CNTN1_CNTNAP1	Nfasc - (Cntn1+Cntnap1)	CNTN	Cell-Cell Contact	KEGG: mmu04514
1645	Nr5a1	Gad2/Slc32a1	Nfasc	CNTN1_CNTNAP1	3.0376e-05	0	NFASC_CNTN1_CNTNAP1	Nfasc - (Cntn1+Cntnap1)	CNTN	Cell-Cell Contact	KEGG: mmu04514
1646	Oligodendrocytes	Gad2/Slc32a1	Nfasc	CNTN1_CNTNAP1	0.000207853	0	NFASC_CNTN1_CNTNAP1	Nfasc - (Cntn1+Cntnap1)	CNTN	Cell-Cell Contact	KEGG: mmu04514
1647	Oxt	Gad2/Slc32a1	Nfasc	CNTN1_CNTNAP1	1.05769e-06	0.01	NFASC_CNTN1_CNTNAP1	Nfasc - (Cntn1+Cntnap1)	CNTN	Cell-Cell Contact	KEGG: mmu04514
1648	Pmch/Cartpt	Gad2/Slc32a1	Nfasc	CNTN1_CNTNAP1	1.70714e-06	0	NFASC_CNTN1_CNTNAP1	Nfasc - (Cntn1+Cntnap1)	CNTN	Cell-Cell Contact	KEGG: mmu04514
1649	POMC	Gad2/Slc32a1	Nfasc	CNTN1_CNTNAP1	4.23429e-06	0	NFASC_CNTN1_CNTNAP1	Nfasc - (Cntn1+Cntnap1)	CNTN	Cell-Cell Contact	KEGG: mmu04514
1650	Sst	Gad2/Slc32a1	Nfasc	CNTN1_CNTNAP1	1.77828e-05	0	NFASC_CNTN1_CNTNAP1	Nfasc - (Cntn1+Cntnap1)	CNTN	Cell-Cell Contact	KEGG: mmu04514
1651	Synpr	Gad2/Slc32a1	Nfasc	CNTN1_CNTNAP1	1.54601e-05	0	NFASC_CNTN1_CNTNAP1	Nfasc - (Cntn1+Cntnap1)	CNTN	Cell-Cell Contact	KEGG: mmu04514
1652	Tac1/Foxp2	Gad2/Slc32a1	Nfasc	CNTN1_CNTNAP1	7.33031e-06	0	NFASC_CNTN1_CNTNAP1	Nfasc - (Cntn1+Cntnap1)	CNTN	Cell-Cell Contact	KEGG: mmu04514
1653	Tac2-1	Gad2/Slc32a1	Nfasc	CNTN1_CNTNAP1	5.60675e-06	0	NFASC_CNTN1_CNTNAP1	Nfasc - (Cntn1+Cntnap1)	CNTN	Cell-Cell Contact	KEGG: mmu04514
1654	Tac2-2	Gad2/Slc32a1	Nfasc	CNTN1_CNTNAP1	2.44762e-06	0	NFASC_CNTN1_CNTNAP1	Nfasc - (Cntn1+Cntnap1)	CNTN	Cell-Cell Contact	KEGG: mmu04514
1655	Tcf4/Nr4a2	Gad2/Slc32a1	Nfasc	CNTN1_CNTNAP1	3.10499e-06	0	NFASC_CNTN1_CNTNAP1	Nfasc - (Cntn1+Cntnap1)	CNTN	Cell-Cell Contact	KEGG: mmu04514
1656	Trh/Tac1/Bdnf	Gad2/Slc32a1	Nfasc	CNTN1_CNTNAP1	9.92488e-06	0	NFASC_CNTN1_CNTNAP1	Nfasc - (Cntn1+Cntnap1)	CNTN	Cell-Cell Contact	KEGG: mmu04514
1657	unassigned	Gad2/Slc32a1	Nfasc	CNTN1_CNTNAP1	2.63489e-05	0	NFASC_CNTN1_CNTNAP1	Nfasc - (Cntn1+Cntnap1)	CNTN	Cell-Cell Contact	KEGG: mmu04514
1658	Vip/Vipr2	Gad2/Slc32a1	Nfasc	CNTN1_CNTNAP1	8.37269e-06	0	NFASC_CNTN1_CNTNAP1	Nfasc - (Cntn1+Cntnap1)	CNTN	Cell-Cell Contact	KEGG: mmu04514
1659	AgRP	Gal/Gad2/Slc32a1	Nfasc	CNTN1_CNTNAP1	2.3134e-06	0	NFASC_CNTN1_CNTNAP1	Nfasc - (Cntn1+Cntnap1)	CNTN	Cell-Cell Contact	KEGG: mmu04514
1660	Avp/Rorb	Gal/Gad2/Slc32a1	Nfasc	CNTN1_CNTNAP1	1.63227e-06	0	NFASC_CNTN1_CNTNAP1	Nfasc - (Cntn1+Cntnap1)	CNTN	Cell-Cell Contact	KEGG: mmu04514
1661	Col25a1/Six3	Gal/Gad2/Slc32a1	Nfasc	CNTN1_CNTNAP1	1.80696e-06	0	NFASC_CNTN1_CNTNAP1	Nfasc - (Cntn1+Cntnap1)	CNTN	Cell-Cell Contact	KEGG: mmu04514
1662	Coro6	Gal/Gad2/Slc32a1	Nfasc	CNTN1_CNTNAP1	3.28209e-06	0	NFASC_CNTN1_CNTNAP1	Nfasc - (Cntn1+Cntnap1)	CNTN	Cell-Cell Contact	KEGG: mmu04514
1663	Coro6/Trh	Gal/Gad2/Slc32a1	Nfasc	CNTN1_CNTNAP1	3.07214e-06	0	NFASC_CNTN1_CNTNAP1	Nfasc - (Cntn1+Cntnap1)	CNTN	Cell-Cell Contact	KEGG: mmu04514
1664	Ebf3/Synpr	Gal/Gad2/Slc32a1	Nfasc	CNTN1_CNTNAP1	4.79968e-06	0	NFASC_CNTN1_CNTNAP1	Nfasc - (Cntn1+Cntnap1)	CNTN	Cell-Cell Contact	KEGG: mmu04514
1665	Gad2/Slc32a1	Gal/Gad2/Slc32a1	Nfasc	CNTN1_CNTNAP1	1.34437e-05	0	NFASC_CNTN1_CNTNAP1	Nfasc - (Cntn1+Cntnap1)	CNTN	Cell-Cell Contact	KEGG: mmu04514
1666	Gal	Gal/Gad2/Slc32a1	Nfasc	CNTN1_CNTNAP1	6.33562e-06	0	NFASC_CNTN1_CNTNAP1	Nfasc - (Cntn1+Cntnap1)	CNTN	Cell-Cell Contact	KEGG: mmu04514
1667	Gal/Gad2/Slc32a1	Gal/Gad2/Slc32a1	Nfasc	CNTN1_CNTNAP1	3.58649e-06	0	NFASC_CNTN1_CNTNAP1	Nfasc - (Cntn1+Cntnap1)	CNTN	Cell-Cell Contact	KEGG: mmu04514
1668	Gal/Ghrh	Gal/Gad2/Slc32a1	Nfasc	CNTN1_CNTNAP1	3.51883e-06	0	NFASC_CNTN1_CNTNAP1	Nfasc - (Cntn1+Cntnap1)	CNTN	Cell-Cell Contact	KEGG: mmu04514
1669	Hcrt	Gal/Gad2/Slc32a1	Nfasc	CNTN1_CNTNAP1	6.37176e-07	0	NFASC_CNTN1_CNTNAP1	Nfasc - (Cntn1+Cntnap1)	CNTN	Cell-Cell Contact	KEGG: mmu04514
1670	Hdc	Gal/Gad2/Slc32a1	Nfasc	CNTN1_CNTNAP1	9.84456e-07	0.02	NFASC_CNTN1_CNTNAP1	Nfasc - (Cntn1+Cntnap1)	CNTN	Cell-Cell Contact	KEGG: mmu04514
1671	Interneurons	Gal/Gad2/Slc32a1	Nfasc	CNTN1_CNTNAP1	4.97646e-07	0	NFASC_CNTN1_CNTNAP1	Nfasc - (Cntn1+Cntnap1)	CNTN	Cell-Cell Contact	KEGG: mmu04514
1672	Lhx1	Gal/Gad2/Slc32a1	Nfasc	CNTN1_CNTNAP1	6.43057e-06	0	NFASC_CNTN1_CNTNAP1	Nfasc - (Cntn1+Cntnap1)	CNTN	Cell-Cell Contact	KEGG: mmu04514
1673	Lhx1/Coro6	Gal/Gad2/Slc32a1	Nfasc	CNTN1_CNTNAP1	2.89077e-06	0	NFASC_CNTN1_CNTNAP1	Nfasc - (Cntn1+Cntnap1)	CNTN	Cell-Cell Contact	KEGG: mmu04514
1674	Npw	Gal/Gad2/Slc32a1	Nfasc	CNTN1_CNTNAP1	5.77405e-07	0	NFASC_CNTN1_CNTNAP1	Nfasc - (Cntn1+Cntnap1)	CNTN	Cell-Cell Contact	KEGG: mmu04514
1675	Nr5a1	Gal/Gad2/Slc32a1	Nfasc	CNTN1_CNTNAP1	7.86796e-06	0	NFASC_CNTN1_CNTNAP1	Nfasc - (Cntn1+Cntnap1)	CNTN	Cell-Cell Contact	KEGG: mmu04514
1676	Oligodendrocytes	Gal/Gad2/Slc32a1	Nfasc	CNTN1_CNTNAP1	5.3757e-05	0	NFASC_CNTN1_CNTNAP1	Nfasc - (Cntn1+Cntnap1)	CNTN	Cell-Cell Contact	KEGG: mmu04514
1677	Oxt	Gal/Gad2/Slc32a1	Nfasc	CNTN1_CNTNAP1	2.73991e-07	0.02	NFASC_CNTN1_CNTNAP1	Nfasc - (Cntn1+Cntnap1)	CNTN	Cell-Cell Contact	KEGG: mmu04514
1678	Pmch/Cartpt	Gal/Gad2/Slc32a1	Nfasc	CNTN1_CNTNAP1	4.42198e-07	0	NFASC_CNTN1_CNTNAP1	Nfasc - (Cntn1+Cntnap1)	CNTN	Cell-Cell Contact	KEGG: mmu04514
1679	POMC	Gal/Gad2/Slc32a1	Nfasc	CNTN1_CNTNAP1	1.09672e-06	0	NFASC_CNTN1_CNTNAP1	Nfasc - (Cntn1+Cntnap1)	CNTN	Cell-Cell Contact	KEGG: mmu04514
1680	Sst	Gal/Gad2/Slc32a1	Nfasc	CNTN1_CNTNAP1	4.60594e-06	0	NFASC_CNTN1_CNTNAP1	Nfasc - (Cntn1+Cntnap1)	CNTN	Cell-Cell Contact	KEGG: mmu04514
1681	Synpr	Gal/Gad2/Slc32a1	Nfasc	CNTN1_CNTNAP1	4.00443e-06	0	NFASC_CNTN1_CNTNAP1	Nfasc - (Cntn1+Cntnap1)	CNTN	Cell-Cell Contact	KEGG: mmu04514
1682	Tac1/Foxp2	Gal/Gad2/Slc32a1	Nfasc	CNTN1_CNTNAP1	1.89865e-06	0	NFASC_CNTN1_CNTNAP1	Nfasc - (Cntn1+Cntnap1)	CNTN	Cell-Cell Contact	KEGG: mmu04514
1683	Tac2-1	Gal/Gad2/Slc32a1	Nfasc	CNTN1_CNTNAP1	1.45131e-06	0	NFASC_CNTN1_CNTNAP1	Nfasc - (Cntn1+Cntnap1)	CNTN	Cell-Cell Contact	KEGG: mmu04514
1684	Tac2-2	Gal/Gad2/Slc32a1	Nfasc	CNTN1_CNTNAP1	6.33961e-07	0.01	NFASC_CNTN1_CNTNAP1	Nfasc - (Cntn1+Cntnap1)	CNTN	Cell-Cell Contact	KEGG: mmu04514
1685	Tcf4/Nr4a2	Gal/Gad2/Slc32a1	Nfasc	CNTN1_CNTNAP1	8.04266e-07	0	NFASC_CNTN1_CNTNAP1	Nfasc - (Cntn1+Cntnap1)	CNTN	Cell-Cell Contact	KEGG: mmu04514
1686	Trh/Tac1/Bdnf	Gal/Gad2/Slc32a1	Nfasc	CNTN1_CNTNAP1	2.57074e-06	0	NFASC_CNTN1_CNTNAP1	Nfasc - (Cntn1+Cntnap1)	CNTN	Cell-Cell Contact	KEGG: mmu04514
1687	unassigned	Gal/Gad2/Slc32a1	Nfasc	CNTN1_CNTNAP1	6.82495e-06	0	NFASC_CNTN1_CNTNAP1	Nfasc - (Cntn1+Cntnap1)	CNTN	Cell-Cell Contact	KEGG: mmu04514
1688	Vip/Vipr2	Gal/Gad2/Slc32a1	Nfasc	CNTN1_CNTNAP1	2.16853e-06	0	NFASC_CNTN1_CNTNAP1	Nfasc - (Cntn1+Cntnap1)	CNTN	Cell-Cell Contact	KEGG: mmu04514
1689	AgRP	Hcrt	Nfasc	CNTN1_CNTNAP1	3.83187e-07	0.04	NFASC_CNTN1_CNTNAP1	Nfasc - (Cntn1+Cntnap1)	CNTN	Cell-Cell Contact	KEGG: mmu04514
1690	Col25a1/Six3	Hcrt	Nfasc	CNTN1_CNTNAP1	2.99322e-07	0.04	NFASC_CNTN1_CNTNAP1	Nfasc - (Cntn1+Cntnap1)	CNTN	Cell-Cell Contact	KEGG: mmu04514
1691	Coro6/Trh	Hcrt	Nfasc	CNTN1_CNTNAP1	5.08874e-07	0.04	NFASC_CNTN1_CNTNAP1	Nfasc - (Cntn1+Cntnap1)	CNTN	Cell-Cell Contact	KEGG: mmu04514
1692	Gal/Gad2/Slc32a1	Hcrt	Nfasc	CNTN1_CNTNAP1	5.94094e-07	0.04	NFASC_CNTN1_CNTNAP1	Nfasc - (Cntn1+Cntnap1)	CNTN	Cell-Cell Contact	KEGG: mmu04514
1693	Interneurons	Hcrt	Nfasc	CNTN1_CNTNAP1	8.24445e-08	0.01	NFASC_CNTN1_CNTNAP1	Nfasc - (Cntn1+Cntnap1)	CNTN	Cell-Cell Contact	KEGG: mmu04514
1694	Oligodendrocytes	Hcrt	Nfasc	CNTN1_CNTNAP1	8.93513e-06	0	NFASC_CNTN1_CNTNAP1	Nfasc - (Cntn1+Cntnap1)	CNTN	Cell-Cell Contact	KEGG: mmu04514
1695	Tac1/Foxp2	Hcrt	Nfasc	CNTN1_CNTNAP1	3.14497e-07	0.04	NFASC_CNTN1_CNTNAP1	Nfasc - (Cntn1+Cntnap1)	CNTN	Cell-Cell Contact	KEGG: mmu04514
1696	Tac2-1	Hcrt	Nfasc	CNTN1_CNTNAP1	2.4075e-07	0	NFASC_CNTN1_CNTNAP1	Nfasc - (Cntn1+Cntnap1)	CNTN	Cell-Cell Contact	KEGG: mmu04514
1697	Vip/Vipr2	Hcrt	Nfasc	CNTN1_CNTNAP1	3.59241e-07	0.03	NFASC_CNTN1_CNTNAP1	Nfasc - (Cntn1+Cntnap1)	CNTN	Cell-Cell Contact	KEGG: mmu04514
1698	Oligodendrocytes	Hdc	Nfasc	CNTN1_CNTNAP1	8.83691e-06	0	NFASC_CNTN1_CNTNAP1	Nfasc - (Cntn1+Cntnap1)	CNTN	Cell-Cell Contact	KEGG: mmu04514
1699	Tac2-1	Hdc	Nfasc	CNTN1_CNTNAP1	2.3715e-07	0	NFASC_CNTN1_CNTNAP1	Nfasc - (Cntn1+Cntnap1)	CNTN	Cell-Cell Contact	KEGG: mmu04514
1700	AgRP	Lhx1	Nfasc	CNTN1_CNTNAP1	3.90288e-06	0	NFASC_CNTN1_CNTNAP1	Nfasc - (Cntn1+Cntnap1)	CNTN	Cell-Cell Contact	KEGG: mmu04514
1701	Avp/Rorb	Lhx1	Nfasc	CNTN1_CNTNAP1	2.7538e-06	0	NFASC_CNTN1_CNTNAP1	Nfasc - (Cntn1+Cntnap1)	CNTN	Cell-Cell Contact	KEGG: mmu04514
1702	Col11a1	Lhx1	Nfasc	CNTN1_CNTNAP1	2.26278e-06	0.01	NFASC_CNTN1_CNTNAP1	Nfasc - (Cntn1+Cntnap1)	CNTN	Cell-Cell Contact	KEGG: mmu04514
1703	Col25a1/Six3	Lhx1	Nfasc	CNTN1_CNTNAP1	3.04861e-06	0	NFASC_CNTN1_CNTNAP1	Nfasc - (Cntn1+Cntnap1)	CNTN	Cell-Cell Contact	KEGG: mmu04514
1704	Coro6	Lhx1	Nfasc	CNTN1_CNTNAP1	5.5371e-06	0	NFASC_CNTN1_CNTNAP1	Nfasc - (Cntn1+Cntnap1)	CNTN	Cell-Cell Contact	KEGG: mmu04514
1705	Coro6/Trh	Lhx1	Nfasc	CNTN1_CNTNAP1	5.183e-06	0	NFASC_CNTN1_CNTNAP1	Nfasc - (Cntn1+Cntnap1)	CNTN	Cell-Cell Contact	KEGG: mmu04514
1706	Ebf3/Synpr	Lhx1	Nfasc	CNTN1_CNTNAP1	8.09711e-06	0.01	NFASC_CNTN1_CNTNAP1	Nfasc - (Cntn1+Cntnap1)	CNTN	Cell-Cell Contact	KEGG: mmu04514
1707	Gad2/Slc32a1	Lhx1	Nfasc	CNTN1_CNTNAP1	2.26798e-05	0	NFASC_CNTN1_CNTNAP1	Nfasc - (Cntn1+Cntnap1)	CNTN	Cell-Cell Contact	KEGG: mmu04514
1708	Gal	Lhx1	Nfasc	CNTN1_CNTNAP1	1.06889e-05	0	NFASC_CNTN1_CNTNAP1	Nfasc - (Cntn1+Cntnap1)	CNTN	Cell-Cell Contact	KEGG: mmu04514
1709	Gal/Gad2/Slc32a1	Lhx1	Nfasc	CNTN1_CNTNAP1	6.05091e-06	0	NFASC_CNTN1_CNTNAP1	Nfasc - (Cntn1+Cntnap1)	CNTN	Cell-Cell Contact	KEGG: mmu04514
1710	Gal/Ghrh	Lhx1	Nfasc	CNTN1_CNTNAP1	5.93636e-06	0	NFASC_CNTN1_CNTNAP1	Nfasc - (Cntn1+Cntnap1)	CNTN	Cell-Cell Contact	KEGG: mmu04514
1711	Hcrt	Lhx1	Nfasc	CNTN1_CNTNAP1	1.07493e-06	0	NFASC_CNTN1_CNTNAP1	Nfasc - (Cntn1+Cntnap1)	CNTN	Cell-Cell Contact	KEGG: mmu04514
1712	Hdc	Lhx1	Nfasc	CNTN1_CNTNAP1	1.66072e-06	0.01	NFASC_CNTN1_CNTNAP1	Nfasc - (Cntn1+Cntnap1)	CNTN	Cell-Cell Contact	KEGG: mmu04514
1713	Interneurons	Lhx1	Nfasc	CNTN1_CNTNAP1	8.39666e-07	0	NFASC_CNTN1_CNTNAP1	Nfasc - (Cntn1+Cntnap1)	CNTN	Cell-Cell Contact	KEGG: mmu04514
1714	Lhx1	Lhx1	Nfasc	CNTN1_CNTNAP1	1.08489e-05	0	NFASC_CNTN1_CNTNAP1	Nfasc - (Cntn1+Cntnap1)	CNTN	Cell-Cell Contact	KEGG: mmu04514
1715	Lhx1/Coro6	Lhx1	Nfasc	CNTN1_CNTNAP1	4.87696e-06	0	NFASC_CNTN1_CNTNAP1	Nfasc - (Cntn1+Cntnap1)	CNTN	Cell-Cell Contact	KEGG: mmu04514
1716	Npw	Lhx1	Nfasc	CNTN1_CNTNAP1	9.74096e-07	0.01	NFASC_CNTN1_CNTNAP1	Nfasc - (Cntn1+Cntnap1)	CNTN	Cell-Cell Contact	KEGG: mmu04514
1717	Nr5a1	Lhx1	Nfasc	CNTN1_CNTNAP1	1.32736e-05	0.01	NFASC_CNTN1_CNTNAP1	Nfasc - (Cntn1+Cntnap1)	CNTN	Cell-Cell Contact	KEGG: mmu04514
1718	Oligodendrocytes	Lhx1	Nfasc	CNTN1_CNTNAP1	9.08912e-05	0	NFASC_CNTN1_CNTNAP1	Nfasc - (Cntn1+Cntnap1)	CNTN	Cell-Cell Contact	KEGG: mmu04514
1719	Oxt	Lhx1	Nfasc	CNTN1_CNTNAP1	4.62164e-07	0	NFASC_CNTN1_CNTNAP1	Nfasc - (Cntn1+Cntnap1)	CNTN	Cell-Cell Contact	KEGG: mmu04514
1720	Pmch/Cartpt	Lhx1	Nfasc	CNTN1_CNTNAP1	7.45968e-07	0.01	NFASC_CNTN1_CNTNAP1	Nfasc - (Cntn1+Cntnap1)	CNTN	Cell-Cell Contact	KEGG: mmu04514
1721	POMC	Lhx1	Nfasc	CNTN1_CNTNAP1	1.85032e-06	0	NFASC_CNTN1_CNTNAP1	Nfasc - (Cntn1+Cntnap1)	CNTN	Cell-Cell Contact	KEGG: mmu04514
1722	Sst	Lhx1	Nfasc	CNTN1_CNTNAP1	7.77082e-06	0	NFASC_CNTN1_CNTNAP1	Nfasc - (Cntn1+Cntnap1)	CNTN	Cell-Cell Contact	KEGG: mmu04514
1723	Synpr	Lhx1	Nfasc	CNTN1_CNTNAP1	6.75574e-06	0	NFASC_CNTN1_CNTNAP1	Nfasc - (Cntn1+Cntnap1)	CNTN	Cell-Cell Contact	KEGG: mmu04514
1724	Tac1/Foxp2	Lhx1	Nfasc	CNTN1_CNTNAP1	3.20322e-06	0.01	NFASC_CNTN1_CNTNAP1	Nfasc - (Cntn1+Cntnap1)	CNTN	Cell-Cell Contact	KEGG: mmu04514
1725	Tac2-1	Lhx1	Nfasc	CNTN1_CNTNAP1	2.45078e-06	0	NFASC_CNTN1_CNTNAP1	Nfasc - (Cntn1+Cntnap1)	CNTN	Cell-Cell Contact	KEGG: mmu04514
1726	Tac2-2	Lhx1	Nfasc	CNTN1_CNTNAP1	1.06957e-06	0.01	NFASC_CNTN1_CNTNAP1	Nfasc - (Cntn1+Cntnap1)	CNTN	Cell-Cell Contact	KEGG: mmu04514
1727	Tcf4/Nr4a2	Lhx1	Nfasc	CNTN1_CNTNAP1	1.3568e-06	0	NFASC_CNTN1_CNTNAP1	Nfasc - (Cntn1+Cntnap1)	CNTN	Cell-Cell Contact	KEGG: mmu04514
1728	Trh/Tac1/Bdnf	Lhx1	Nfasc	CNTN1_CNTNAP1	4.33695e-06	0	NFASC_CNTN1_CNTNAP1	Nfasc - (Cntn1+Cntnap1)	CNTN	Cell-Cell Contact	KEGG: mmu04514
1729	unassigned	Lhx1	Nfasc	CNTN1_CNTNAP1	1.15138e-05	0.01	NFASC_CNTN1_CNTNAP1	Nfasc - (Cntn1+Cntnap1)	CNTN	Cell-Cell Contact	KEGG: mmu04514
1730	Vip/Vipr2	Lhx1	Nfasc	CNTN1_CNTNAP1	3.6588e-06	0	NFASC_CNTN1_CNTNAP1	Nfasc - (Cntn1+Cntnap1)	CNTN	Cell-Cell Contact	KEGG: mmu04514
1731	AgRP	Lhx1/Coro6	Nfasc	CNTN1_CNTNAP1	1.7166e-06	0.02	NFASC_CNTN1_CNTNAP1	Nfasc - (Cntn1+Cntnap1)	CNTN	Cell-Cell Contact	KEGG: mmu04514
1732	Avp/Rorb	Lhx1/Coro6	Nfasc	CNTN1_CNTNAP1	1.21121e-06	0	NFASC_CNTN1_CNTNAP1	Nfasc - (Cntn1+Cntnap1)	CNTN	Cell-Cell Contact	KEGG: mmu04514
1733	Col25a1/Six3	Lhx1/Coro6	Nfasc	CNTN1_CNTNAP1	1.34088e-06	0	NFASC_CNTN1_CNTNAP1	Nfasc - (Cntn1+Cntnap1)	CNTN	Cell-Cell Contact	KEGG: mmu04514
1734	Coro6	Lhx1/Coro6	Nfasc	CNTN1_CNTNAP1	2.43538e-06	0	NFASC_CNTN1_CNTNAP1	Nfasc - (Cntn1+Cntnap1)	CNTN	Cell-Cell Contact	KEGG: mmu04514
1735	Coro6/Trh	Lhx1/Coro6	Nfasc	CNTN1_CNTNAP1	2.27964e-06	0.02	NFASC_CNTN1_CNTNAP1	Nfasc - (Cntn1+Cntnap1)	CNTN	Cell-Cell Contact	KEGG: mmu04514
1736	Ebf3/Synpr	Lhx1/Coro6	Nfasc	CNTN1_CNTNAP1	3.56132e-06	0.02	NFASC_CNTN1_CNTNAP1	Nfasc - (Cntn1+Cntnap1)	CNTN	Cell-Cell Contact	KEGG: mmu04514
1737	Gad2/Slc32a1	Lhx1/Coro6	Nfasc	CNTN1_CNTNAP1	9.9752e-06	0.02	NFASC_CNTN1_CNTNAP1	Nfasc - (Cntn1+Cntnap1)	CNTN	Cell-Cell Contact	KEGG: mmu04514
1738	Gal	Lhx1/Coro6	Nfasc	CNTN1_CNTNAP1	4.70132e-06	0.01	NFASC_CNTN1_CNTNAP1	Nfasc - (Cntn1+Cntnap1)	CNTN	Cell-Cell Contact	KEGG: mmu04514
1739	Gal/Gad2/Slc32a1	Lhx1/Coro6	Nfasc	CNTN1_CNTNAP1	2.66138e-06	0.01	NFASC_CNTN1_CNTNAP1	Nfasc - (Cntn1+Cntnap1)	CNTN	Cell-Cell Contact	KEGG: mmu04514
1740	Gal/Ghrh	Lhx1/Coro6	Nfasc	CNTN1_CNTNAP1	2.61097e-06	0.01	NFASC_CNTN1_CNTNAP1	Nfasc - (Cntn1+Cntnap1)	CNTN	Cell-Cell Contact	KEGG: mmu04514
1741	Hcrt	Lhx1/Coro6	Nfasc	CNTN1_CNTNAP1	4.72781e-07	0.02	NFASC_CNTN1_CNTNAP1	Nfasc - (Cntn1+Cntnap1)	CNTN	Cell-Cell Contact	KEGG: mmu04514
1742	Hdc	Lhx1/Coro6	Nfasc	CNTN1_CNTNAP1	7.30426e-07	0.03	NFASC_CNTN1_CNTNAP1	Nfasc - (Cntn1+Cntnap1)	CNTN	Cell-Cell Contact	KEGG: mmu04514
1743	Interneurons	Lhx1/Coro6	Nfasc	CNTN1_CNTNAP1	3.69318e-07	0	NFASC_CNTN1_CNTNAP1	Nfasc - (Cntn1+Cntnap1)	CNTN	Cell-Cell Contact	KEGG: mmu04514
1744	Lhx1	Lhx1/Coro6	Nfasc	CNTN1_CNTNAP1	4.77167e-06	0.01	NFASC_CNTN1_CNTNAP1	Nfasc - (Cntn1+Cntnap1)	CNTN	Cell-Cell Contact	KEGG: mmu04514
1745	Lhx1/Coro6	Lhx1/Coro6	Nfasc	CNTN1_CNTNAP1	2.14503e-06	0.02	NFASC_CNTN1_CNTNAP1	Nfasc - (Cntn1+Cntnap1)	CNTN	Cell-Cell Contact	KEGG: mmu04514
1746	Npw	Lhx1/Coro6	Nfasc	CNTN1_CNTNAP1	4.28434e-07	0.02	NFASC_CNTN1_CNTNAP1	Nfasc - (Cntn1+Cntnap1)	CNTN	Cell-Cell Contact	KEGG: mmu04514
1747	Nr5a1	Lhx1/Coro6	Nfasc	CNTN1_CNTNAP1	5.83811e-06	0.02	NFASC_CNTN1_CNTNAP1	Nfasc - (Cntn1+Cntnap1)	CNTN	Cell-Cell Contact	KEGG: mmu04514
1748	Oligodendrocytes	Lhx1/Coro6	Nfasc	CNTN1_CNTNAP1	3.99923e-05	0	NFASC_CNTN1_CNTNAP1	Nfasc - (Cntn1+Cntnap1)	CNTN	Cell-Cell Contact	KEGG: mmu04514
1749	Oxt	Lhx1/Coro6	Nfasc	CNTN1_CNTNAP1	2.03267e-07	0.03	NFASC_CNTN1_CNTNAP1	Nfasc - (Cntn1+Cntnap1)	CNTN	Cell-Cell Contact	KEGG: mmu04514
1750	Pmch/Cartpt	Lhx1/Coro6	Nfasc	CNTN1_CNTNAP1	3.28094e-07	0.03	NFASC_CNTN1_CNTNAP1	Nfasc - (Cntn1+Cntnap1)	CNTN	Cell-Cell Contact	KEGG: mmu04514
1751	POMC	Lhx1/Coro6	Nfasc	CNTN1_CNTNAP1	8.13831e-07	0.02	NFASC_CNTN1_CNTNAP1	Nfasc - (Cntn1+Cntnap1)	CNTN	Cell-Cell Contact	KEGG: mmu04514
1752	Sst	Lhx1/Coro6	Nfasc	CNTN1_CNTNAP1	3.41785e-06	0.02	NFASC_CNTN1_CNTNAP1	Nfasc - (Cntn1+Cntnap1)	CNTN	Cell-Cell Contact	KEGG: mmu04514
1753	Synpr	Lhx1/Coro6	Nfasc	CNTN1_CNTNAP1	2.97137e-06	0.01	NFASC_CNTN1_CNTNAP1	Nfasc - (Cntn1+Cntnap1)	CNTN	Cell-Cell Contact	KEGG: mmu04514
1754	Tac1/Foxp2	Lhx1/Coro6	Nfasc	CNTN1_CNTNAP1	1.40887e-06	0	NFASC_CNTN1_CNTNAP1	Nfasc - (Cntn1+Cntnap1)	CNTN	Cell-Cell Contact	KEGG: mmu04514
1755	Tac2-1	Lhx1/Coro6	Nfasc	CNTN1_CNTNAP1	1.0781e-06	0	NFASC_CNTN1_CNTNAP1	Nfasc - (Cntn1+Cntnap1)	CNTN	Cell-Cell Contact	KEGG: mmu04514
1756	Tac2-2	Lhx1/Coro6	Nfasc	CNTN1_CNTNAP1	4.7043e-07	0.02	NFASC_CNTN1_CNTNAP1	Nfasc - (Cntn1+Cntnap1)	CNTN	Cell-Cell Contact	KEGG: mmu04514
1757	Tcf4/Nr4a2	Lhx1/Coro6	Nfasc	CNTN1_CNTNAP1	5.96756e-07	0.02	NFASC_CNTN1_CNTNAP1	Nfasc - (Cntn1+Cntnap1)	CNTN	Cell-Cell Contact	KEGG: mmu04514
1758	Trh/Tac1/Bdnf	Lhx1/Coro6	Nfasc	CNTN1_CNTNAP1	1.90751e-06	0.02	NFASC_CNTN1_CNTNAP1	Nfasc - (Cntn1+Cntnap1)	CNTN	Cell-Cell Contact	KEGG: mmu04514
1759	unassigned	Lhx1/Coro6	Nfasc	CNTN1_CNTNAP1	5.06409e-06	0.01	NFASC_CNTN1_CNTNAP1	Nfasc - (Cntn1+Cntnap1)	CNTN	Cell-Cell Contact	KEGG: mmu04514
1760	Vip/Vipr2	Lhx1/Coro6	Nfasc	CNTN1_CNTNAP1	1.60927e-06	0	NFASC_CNTN1_CNTNAP1	Nfasc - (Cntn1+Cntnap1)	CNTN	Cell-Cell Contact	KEGG: mmu04514
1761	AgRP	Nr5a1	Nfasc	CNTN1_CNTNAP1	4.97248e-06	0	NFASC_CNTN1_CNTNAP1	Nfasc - (Cntn1+Cntnap1)	CNTN	Cell-Cell Contact	KEGG: mmu04514
1762	Avp/Rorb	Nr5a1	Nfasc	CNTN1_CNTNAP1	3.50849e-06	0	NFASC_CNTN1_CNTNAP1	Nfasc - (Cntn1+Cntnap1)	CNTN	Cell-Cell Contact	KEGG: mmu04514
1763	Col11a1	Nr5a1	Nfasc	CNTN1_CNTNAP1	2.88298e-06	0.01	NFASC_CNTN1_CNTNAP1	Nfasc - (Cntn1+Cntnap1)	CNTN	Cell-Cell Contact	KEGG: mmu04514
1764	Col25a1/Six3	Nr5a1	Nfasc	CNTN1_CNTNAP1	3.88408e-06	0	NFASC_CNTN1_CNTNAP1	Nfasc - (Cntn1+Cntnap1)	CNTN	Cell-Cell Contact	KEGG: mmu04514
1765	Coro6	Nr5a1	Nfasc	CNTN1_CNTNAP1	7.05457e-06	0	NFASC_CNTN1_CNTNAP1	Nfasc - (Cntn1+Cntnap1)	CNTN	Cell-Cell Contact	KEGG: mmu04514
1766	Coro6/Trh	Nr5a1	Nfasc	CNTN1_CNTNAP1	6.60342e-06	0	NFASC_CNTN1_CNTNAP1	Nfasc - (Cntn1+Cntnap1)	CNTN	Cell-Cell Contact	KEGG: mmu04514
1767	Ebf3/Synpr	Nr5a1	Nfasc	CNTN1_CNTNAP1	1.03162e-05	0	NFASC_CNTN1_CNTNAP1	Nfasc - (Cntn1+Cntnap1)	CNTN	Cell-Cell Contact	KEGG: mmu04514
1768	Gad2/Slc32a1	Nr5a1	Nfasc	CNTN1_CNTNAP1	2.88954e-05	0	NFASC_CNTN1_CNTNAP1	Nfasc - (Cntn1+Cntnap1)	CNTN	Cell-Cell Contact	KEGG: mmu04514
1769	Gal	Nr5a1	Nfasc	CNTN1_CNTNAP1	1.36182e-05	0	NFASC_CNTN1_CNTNAP1	Nfasc - (Cntn1+Cntnap1)	CNTN	Cell-Cell Contact	KEGG: mmu04514
1770	Gal/Gad2/Slc32a1	Nr5a1	Nfasc	CNTN1_CNTNAP1	7.70917e-06	0	NFASC_CNTN1_CNTNAP1	Nfasc - (Cntn1+Cntnap1)	CNTN	Cell-Cell Contact	KEGG: mmu04514
1771	Gal/Ghrh	Nr5a1	Nfasc	CNTN1_CNTNAP1	7.56326e-06	0	NFASC_CNTN1_CNTNAP1	Nfasc - (Cntn1+Cntnap1)	CNTN	Cell-Cell Contact	KEGG: mmu04514
1772	Hcrt	Nr5a1	Nfasc	CNTN1_CNTNAP1	1.36952e-06	0	NFASC_CNTN1_CNTNAP1	Nfasc - (Cntn1+Cntnap1)	CNTN	Cell-Cell Contact	KEGG: mmu04514
1773	Hdc	Nr5a1	Nfasc	CNTN1_CNTNAP1	2.11587e-06	0	NFASC_CNTN1_CNTNAP1	Nfasc - (Cntn1+Cntnap1)	CNTN	Cell-Cell Contact	KEGG: mmu04514
1774	Interneurons	Nr5a1	Nfasc	CNTN1_CNTNAP1	1.06977e-06	0	NFASC_CNTN1_CNTNAP1	Nfasc - (Cntn1+Cntnap1)	CNTN	Cell-Cell Contact	KEGG: mmu04514
1775	Lhx1	Nr5a1	Nfasc	CNTN1_CNTNAP1	1.38221e-05	0	NFASC_CNTN1_CNTNAP1	Nfasc - (Cntn1+Cntnap1)	CNTN	Cell-Cell Contact	KEGG: mmu04514
1776	Lhx1/Coro6	Nr5a1	Nfasc	CNTN1_CNTNAP1	6.21352e-06	0	NFASC_CNTN1_CNTNAP1	Nfasc - (Cntn1+Cntnap1)	CNTN	Cell-Cell Contact	KEGG: mmu04514
1777	Npw	Nr5a1	Nfasc	CNTN1_CNTNAP1	1.24105e-06	0	NFASC_CNTN1_CNTNAP1	Nfasc - (Cntn1+Cntnap1)	CNTN	Cell-Cell Contact	KEGG: mmu04514
1778	Nr5a1	Nr5a1	Nfasc	CNTN1_CNTNAP1	1.69113e-05	0	NFASC_CNTN1_CNTNAP1	Nfasc - (Cntn1+Cntnap1)	CNTN	Cell-Cell Contact	KEGG: mmu04514
1779	Oligodendrocytes	Nr5a1	Nfasc	CNTN1_CNTNAP1	0.000115783	0	NFASC_CNTN1_CNTNAP1	Nfasc - (Cntn1+Cntnap1)	CNTN	Cell-Cell Contact	KEGG: mmu04514
1780	Oxt	Nr5a1	Nfasc	CNTN1_CNTNAP1	5.88829e-07	0	NFASC_CNTN1_CNTNAP1	Nfasc - (Cntn1+Cntnap1)	CNTN	Cell-Cell Contact	KEGG: mmu04514
1781	Pmch/Cartpt	Nr5a1	Nfasc	CNTN1_CNTNAP1	9.50409e-07	0	NFASC_CNTN1_CNTNAP1	Nfasc - (Cntn1+Cntnap1)	CNTN	Cell-Cell Contact	KEGG: mmu04514
1782	POMC	Nr5a1	Nfasc	CNTN1_CNTNAP1	2.3574e-06	0	NFASC_CNTN1_CNTNAP1	Nfasc - (Cntn1+Cntnap1)	CNTN	Cell-Cell Contact	KEGG: mmu04514
1783	Sst	Nr5a1	Nfasc	CNTN1_CNTNAP1	9.90043e-06	0	NFASC_CNTN1_CNTNAP1	Nfasc - (Cntn1+Cntnap1)	CNTN	Cell-Cell Contact	KEGG: mmu04514
1784	Synpr	Nr5a1	Nfasc	CNTN1_CNTNAP1	8.60719e-06	0	NFASC_CNTN1_CNTNAP1	Nfasc - (Cntn1+Cntnap1)	CNTN	Cell-Cell Contact	KEGG: mmu04514
1785	Tac1/Foxp2	Nr5a1	Nfasc	CNTN1_CNTNAP1	4.08107e-06	0	NFASC_CNTN1_CNTNAP1	Nfasc - (Cntn1+Cntnap1)	CNTN	Cell-Cell Contact	KEGG: mmu04514
1786	Tac2-1	Nr5a1	Nfasc	CNTN1_CNTNAP1	3.12222e-06	0	NFASC_CNTN1_CNTNAP1	Nfasc - (Cntn1+Cntnap1)	CNTN	Cell-Cell Contact	KEGG: mmu04514
1787	Tac2-2	Nr5a1	Nfasc	CNTN1_CNTNAP1	1.36269e-06	0	NFASC_CNTN1_CNTNAP1	Nfasc - (Cntn1+Cntnap1)	CNTN	Cell-Cell Contact	KEGG: mmu04514
1788	Tcf4/Nr4a2	Nr5a1	Nfasc	CNTN1_CNTNAP1	1.72864e-06	0	NFASC_CNTN1_CNTNAP1	Nfasc - (Cntn1+Cntnap1)	CNTN	Cell-Cell Contact	KEGG: mmu04514
1789	Trh/Tac1/Bdnf	Nr5a1	Nfasc	CNTN1_CNTNAP1	5.52552e-06	0	NFASC_CNTN1_CNTNAP1	Nfasc - (Cntn1+Cntnap1)	CNTN	Cell-Cell Contact	KEGG: mmu04514
1790	unassigned	Nr5a1	Nfasc	CNTN1_CNTNAP1	1.46693e-05	0	NFASC_CNTN1_CNTNAP1	Nfasc - (Cntn1+Cntnap1)	CNTN	Cell-Cell Contact	KEGG: mmu04514
1791	Vip/Vipr2	Nr5a1	Nfasc	CNTN1_CNTNAP1	4.66148e-06	0	NFASC_CNTN1_CNTNAP1	Nfasc - (Cntn1+Cntnap1)	CNTN	Cell-Cell Contact	KEGG: mmu04514
1792	AgRP	Synpr	Nfasc	CNTN1_CNTNAP1	2.53065e-06	0	NFASC_CNTN1_CNTNAP1	Nfasc - (Cntn1+Cntnap1)	CNTN	Cell-Cell Contact	KEGG: mmu04514
1793	Avp/Rorb	Synpr	Nfasc	CNTN1_CNTNAP1	1.78557e-06	0	NFASC_CNTN1_CNTNAP1	Nfasc - (Cntn1+Cntnap1)	CNTN	Cell-Cell Contact	KEGG: mmu04514
1794	Col11a1	Synpr	Nfasc	CNTN1_CNTNAP1	1.46733e-06	0.03	NFASC_CNTN1_CNTNAP1	Nfasc - (Cntn1+Cntnap1)	CNTN	Cell-Cell Contact	KEGG: mmu04514
1795	Col25a1/Six3	Synpr	Nfasc	CNTN1_CNTNAP1	1.97672e-06	0	NFASC_CNTN1_CNTNAP1	Nfasc - (Cntn1+Cntnap1)	CNTN	Cell-Cell Contact	KEGG: mmu04514
1796	Coro6	Synpr	Nfasc	CNTN1_CNTNAP1	3.5903e-06	0.01	NFASC_CNTN1_CNTNAP1	Nfasc - (Cntn1+Cntnap1)	CNTN	Cell-Cell Contact	KEGG: mmu04514
1797	Coro6/Trh	Synpr	Nfasc	CNTN1_CNTNAP1	3.36068e-06	0	NFASC_CNTN1_CNTNAP1	Nfasc - (Cntn1+Cntnap1)	CNTN	Cell-Cell Contact	KEGG: mmu04514
1798	Ebf3/Synpr	Synpr	Nfasc	CNTN1_CNTNAP1	5.25027e-06	0.01	NFASC_CNTN1_CNTNAP1	Nfasc - (Cntn1+Cntnap1)	CNTN	Cell-Cell Contact	KEGG: mmu04514
1799	Gad2/Slc32a1	Synpr	Nfasc	CNTN1_CNTNAP1	1.47058e-05	0.01	NFASC_CNTN1_CNTNAP1	Nfasc - (Cntn1+Cntnap1)	CNTN	Cell-Cell Contact	KEGG: mmu04514
1800	Gal	Synpr	Nfasc	CNTN1_CNTNAP1	6.93072e-06	0	NFASC_CNTN1_CNTNAP1	Nfasc - (Cntn1+Cntnap1)	CNTN	Cell-Cell Contact	KEGG: mmu04514
1801	Gal/Gad2/Slc32a1	Synpr	Nfasc	CNTN1_CNTNAP1	3.92341e-06	0	NFASC_CNTN1_CNTNAP1	Nfasc - (Cntn1+Cntnap1)	CNTN	Cell-Cell Contact	KEGG: mmu04514
1802	Gal/Ghrh	Synpr	Nfasc	CNTN1_CNTNAP1	3.8492e-06	0.01	NFASC_CNTN1_CNTNAP1	Nfasc - (Cntn1+Cntnap1)	CNTN	Cell-Cell Contact	KEGG: mmu04514
1803	Hcrt	Synpr	Nfasc	CNTN1_CNTNAP1	6.96995e-07	0	NFASC_CNTN1_CNTNAP1	Nfasc - (Cntn1+Cntnap1)	CNTN	Cell-Cell Contact	KEGG: mmu04514
1804	Hdc	Synpr	Nfasc	CNTN1_CNTNAP1	1.07684e-06	0.01	NFASC_CNTN1_CNTNAP1	Nfasc - (Cntn1+Cntnap1)	CNTN	Cell-Cell Contact	KEGG: mmu04514
1805	Interneurons	Synpr	Nfasc	CNTN1_CNTNAP1	5.4443e-07	0	NFASC_CNTN1_CNTNAP1	Nfasc - (Cntn1+Cntnap1)	CNTN	Cell-Cell Contact	KEGG: mmu04514
1806	Lhx1	Synpr	Nfasc	CNTN1_CNTNAP1	7.03449e-06	0	NFASC_CNTN1_CNTNAP1	Nfasc - (Cntn1+Cntnap1)	CNTN	Cell-Cell Contact	KEGG: mmu04514
1807	Lhx1/Coro6	Synpr	Nfasc	CNTN1_CNTNAP1	3.16225e-06	0	NFASC_CNTN1_CNTNAP1	Nfasc - (Cntn1+Cntnap1)	CNTN	Cell-Cell Contact	KEGG: mmu04514
1808	Npw	Synpr	Nfasc	CNTN1_CNTNAP1	6.31615e-07	0	NFASC_CNTN1_CNTNAP1	Nfasc - (Cntn1+Cntnap1)	CNTN	Cell-Cell Contact	KEGG: mmu04514
1809	Nr5a1	Synpr	Nfasc	CNTN1_CNTNAP1	8.60673e-06	0	NFASC_CNTN1_CNTNAP1	Nfasc - (Cntn1+Cntnap1)	CNTN	Cell-Cell Contact	KEGG: mmu04514
1810	Oligodendrocytes	Synpr	Nfasc	CNTN1_CNTNAP1	5.89042e-05	0	NFASC_CNTN1_CNTNAP1	Nfasc - (Cntn1+Cntnap1)	CNTN	Cell-Cell Contact	KEGG: mmu04514
1811	Oxt	Synpr	Nfasc	CNTN1_CNTNAP1	2.99682e-07	0.02	NFASC_CNTN1_CNTNAP1	Nfasc - (Cntn1+Cntnap1)	CNTN	Cell-Cell Contact	KEGG: mmu04514
1812	Pmch/Cartpt	Synpr	Nfasc	CNTN1_CNTNAP1	4.83699e-07	0.02	NFASC_CNTN1_CNTNAP1	Nfasc - (Cntn1+Cntnap1)	CNTN	Cell-Cell Contact	KEGG: mmu04514
1813	POMC	Synpr	Nfasc	CNTN1_CNTNAP1	1.19975e-06	0	NFASC_CNTN1_CNTNAP1	Nfasc - (Cntn1+Cntnap1)	CNTN	Cell-Cell Contact	KEGG: mmu04514
1814	Sst	Synpr	Nfasc	CNTN1_CNTNAP1	5.03861e-06	0	NFASC_CNTN1_CNTNAP1	Nfasc - (Cntn1+Cntnap1)	CNTN	Cell-Cell Contact	KEGG: mmu04514
1815	Synpr	Synpr	Nfasc	CNTN1_CNTNAP1	4.38047e-06	0.01	NFASC_CNTN1_CNTNAP1	Nfasc - (Cntn1+Cntnap1)	CNTN	Cell-Cell Contact	KEGG: mmu04514
1816	Tac1/Foxp2	Synpr	Nfasc	CNTN1_CNTNAP1	2.07698e-06	0.01	NFASC_CNTN1_CNTNAP1	Nfasc - (Cntn1+Cntnap1)	CNTN	Cell-Cell Contact	KEGG: mmu04514
1817	Tac2-1	Synpr	Nfasc	CNTN1_CNTNAP1	1.58875e-06	0	NFASC_CNTN1_CNTNAP1	Nfasc - (Cntn1+Cntnap1)	CNTN	Cell-Cell Contact	KEGG: mmu04514
1818	Tac2-2	Synpr	Nfasc	CNTN1_CNTNAP1	6.93511e-07	0	NFASC_CNTN1_CNTNAP1	Nfasc - (Cntn1+Cntnap1)	CNTN	Cell-Cell Contact	KEGG: mmu04514
1819	Tcf4/Nr4a2	Synpr	Nfasc	CNTN1_CNTNAP1	8.79766e-07	0	NFASC_CNTN1_CNTNAP1	Nfasc - (Cntn1+Cntnap1)	CNTN	Cell-Cell Contact	KEGG: mmu04514
1820	Trh/Tac1/Bdnf	Synpr	Nfasc	CNTN1_CNTNAP1	2.81212e-06	0.02	NFASC_CNTN1_CNTNAP1	Nfasc - (Cntn1+Cntnap1)	CNTN	Cell-Cell Contact	KEGG: mmu04514
1821	unassigned	Synpr	Nfasc	CNTN1_CNTNAP1	7.4657e-06	0	NFASC_CNTN1_CNTNAP1	Nfasc - (Cntn1+Cntnap1)	CNTN	Cell-Cell Contact	KEGG: mmu04514
1822	Vip/Vipr2	Synpr	Nfasc	CNTN1_CNTNAP1	2.37234e-06	0	NFASC_CNTN1_CNTNAP1	Nfasc - (Cntn1+Cntnap1)	CNTN	Cell-Cell Contact	KEGG: mmu04514
1823	AgRP	Tac1/Foxp2	Nfasc	CNTN1_CNTNAP1	1.1407e-06	0.01	NFASC_CNTN1_CNTNAP1	Nfasc - (Cntn1+Cntnap1)	CNTN	Cell-Cell Contact	KEGG: mmu04514
1824	Avp/Rorb	Tac1/Foxp2	Nfasc	CNTN1_CNTNAP1	8.04859e-07	0.01	NFASC_CNTN1_CNTNAP1	Nfasc - (Cntn1+Cntnap1)	CNTN	Cell-Cell Contact	KEGG: mmu04514
1825	Col25a1/Six3	Tac1/Foxp2	Nfasc	CNTN1_CNTNAP1	8.91021e-07	0	NFASC_CNTN1_CNTNAP1	Nfasc - (Cntn1+Cntnap1)	CNTN	Cell-Cell Contact	KEGG: mmu04514
1826	Coro6	Tac1/Foxp2	Nfasc	CNTN1_CNTNAP1	1.61834e-06	0.04	NFASC_CNTN1_CNTNAP1	Nfasc - (Cntn1+Cntnap1)	CNTN	Cell-Cell Contact	KEGG: mmu04514
1827	Coro6/Trh	Tac1/Foxp2	Nfasc	CNTN1_CNTNAP1	1.51485e-06	0.02	NFASC_CNTN1_CNTNAP1	Nfasc - (Cntn1+Cntnap1)	CNTN	Cell-Cell Contact	KEGG: mmu04514
1828	Ebf3/Synpr	Tac1/Foxp2	Nfasc	CNTN1_CNTNAP1	2.36657e-06	0.03	NFASC_CNTN1_CNTNAP1	Nfasc - (Cntn1+Cntnap1)	CNTN	Cell-Cell Contact	KEGG: mmu04514
1829	Gad2/Slc32a1	Tac1/Foxp2	Nfasc	CNTN1_CNTNAP1	6.62871e-06	0.02	NFASC_CNTN1_CNTNAP1	Nfasc - (Cntn1+Cntnap1)	CNTN	Cell-Cell Contact	KEGG: mmu04514
1830	Gal	Tac1/Foxp2	Nfasc	CNTN1_CNTNAP1	3.12407e-06	0	NFASC_CNTN1_CNTNAP1	Nfasc - (Cntn1+Cntnap1)	CNTN	Cell-Cell Contact	KEGG: mmu04514
1831	Gal/Gad2/Slc32a1	Tac1/Foxp2	Nfasc	CNTN1_CNTNAP1	1.76851e-06	0	NFASC_CNTN1_CNTNAP1	Nfasc - (Cntn1+Cntnap1)	CNTN	Cell-Cell Contact	KEGG: mmu04514
1832	Interneurons	Tac1/Foxp2	Nfasc	CNTN1_CNTNAP1	2.45409e-07	0.03	NFASC_CNTN1_CNTNAP1	Nfasc - (Cntn1+Cntnap1)	CNTN	Cell-Cell Contact	KEGG: mmu04514
1833	Lhx1	Tac1/Foxp2	Nfasc	CNTN1_CNTNAP1	3.17083e-06	0	NFASC_CNTN1_CNTNAP1	Nfasc - (Cntn1+Cntnap1)	CNTN	Cell-Cell Contact	KEGG: mmu04514
1834	Lhx1/Coro6	Tac1/Foxp2	Nfasc	CNTN1_CNTNAP1	1.4254e-06	0.01	NFASC_CNTN1_CNTNAP1	Nfasc - (Cntn1+Cntnap1)	CNTN	Cell-Cell Contact	KEGG: mmu04514
1835	Npw	Tac1/Foxp2	Nfasc	CNTN1_CNTNAP1	2.84702e-07	0.03	NFASC_CNTN1_CNTNAP1	Nfasc - (Cntn1+Cntnap1)	CNTN	Cell-Cell Contact	KEGG: mmu04514
1836	Nr5a1	Tac1/Foxp2	Nfasc	CNTN1_CNTNAP1	3.87952e-06	0.02	NFASC_CNTN1_CNTNAP1	Nfasc - (Cntn1+Cntnap1)	CNTN	Cell-Cell Contact	KEGG: mmu04514
1837	Oligodendrocytes	Tac1/Foxp2	Nfasc	CNTN1_CNTNAP1	2.65595e-05	0	NFASC_CNTN1_CNTNAP1	Nfasc - (Cntn1+Cntnap1)	CNTN	Cell-Cell Contact	KEGG: mmu04514
1838	POMC	Tac1/Foxp2	Nfasc	CNTN1_CNTNAP1	5.40796e-07	0.02	NFASC_CNTN1_CNTNAP1	Nfasc - (Cntn1+Cntnap1)	CNTN	Cell-Cell Contact	KEGG: mmu04514
1839	Sst	Tac1/Foxp2	Nfasc	CNTN1_CNTNAP1	2.27119e-06	0	NFASC_CNTN1_CNTNAP1	Nfasc - (Cntn1+Cntnap1)	CNTN	Cell-Cell Contact	KEGG: mmu04514
1840	Synpr	Tac1/Foxp2	Nfasc	CNTN1_CNTNAP1	1.97452e-06	0.01	NFASC_CNTN1_CNTNAP1	Nfasc - (Cntn1+Cntnap1)	CNTN	Cell-Cell Contact	KEGG: mmu04514
1841	Tac1/Foxp2	Tac1/Foxp2	Nfasc	CNTN1_CNTNAP1	9.36211e-07	0.03	NFASC_CNTN1_CNTNAP1	Nfasc - (Cntn1+Cntnap1)	CNTN	Cell-Cell Contact	KEGG: mmu04514
1842	Tac2-1	Tac1/Foxp2	Nfasc	CNTN1_CNTNAP1	7.16231e-07	0	NFASC_CNTN1_CNTNAP1	Nfasc - (Cntn1+Cntnap1)	CNTN	Cell-Cell Contact	KEGG: mmu04514
1843	Tac2-2	Tac1/Foxp2	Nfasc	CNTN1_CNTNAP1	3.12605e-07	0.02	NFASC_CNTN1_CNTNAP1	Nfasc - (Cntn1+Cntnap1)	CNTN	Cell-Cell Contact	KEGG: mmu04514
1844	Tcf4/Nr4a2	Tac1/Foxp2	Nfasc	CNTN1_CNTNAP1	3.96557e-07	0.03	NFASC_CNTN1_CNTNAP1	Nfasc - (Cntn1+Cntnap1)	CNTN	Cell-Cell Contact	KEGG: mmu04514
1845	Trh/Tac1/Bdnf	Tac1/Foxp2	Nfasc	CNTN1_CNTNAP1	1.26757e-06	0.02	NFASC_CNTN1_CNTNAP1	Nfasc - (Cntn1+Cntnap1)	CNTN	Cell-Cell Contact	KEGG: mmu04514
1846	unassigned	Tac1/Foxp2	Nfasc	CNTN1_CNTNAP1	3.36519e-06	0.03	NFASC_CNTN1_CNTNAP1	Nfasc - (Cntn1+Cntnap1)	CNTN	Cell-Cell Contact	KEGG: mmu04514
1847	Vip/Vipr2	Tac1/Foxp2	Nfasc	CNTN1_CNTNAP1	1.06936e-06	0	NFASC_CNTN1_CNTNAP1	Nfasc - (Cntn1+Cntnap1)	CNTN	Cell-Cell Contact	KEGG: mmu04514
1848	AgRP	Tac2-1	Nfasc	CNTN1_CNTNAP1	4.20804e-07	0.01	NFASC_CNTN1_CNTNAP1	Nfasc - (Cntn1+Cntnap1)	CNTN	Cell-Cell Contact	KEGG: mmu04514
1849	Avp/Rorb	Tac2-1	Nfasc	CNTN1_CNTNAP1	2.96905e-07	0.01	NFASC_CNTN1_CNTNAP1	Nfasc - (Cntn1+Cntnap1)	CNTN	Cell-Cell Contact	KEGG: mmu04514
1850	Col25a1/Six3	Tac2-1	Nfasc	CNTN1_CNTNAP1	3.28675e-07	0	NFASC_CNTN1_CNTNAP1	Nfasc - (Cntn1+Cntnap1)	CNTN	Cell-Cell Contact	KEGG: mmu04514
1851	Coro6	Tac2-1	Nfasc	CNTN1_CNTNAP1	5.9701e-07	0.01	NFASC_CNTN1_CNTNAP1	Nfasc - (Cntn1+Cntnap1)	CNTN	Cell-Cell Contact	KEGG: mmu04514
1852	Coro6/Trh	Tac2-1	Nfasc	CNTN1_CNTNAP1	5.58815e-07	0.01	NFASC_CNTN1_CNTNAP1	Nfasc - (Cntn1+Cntnap1)	CNTN	Cell-Cell Contact	KEGG: mmu04514
1853	Ebf3/Synpr	Tac2-1	Nfasc	CNTN1_CNTNAP1	8.73078e-07	0.04	NFASC_CNTN1_CNTNAP1	Nfasc - (Cntn1+Cntnap1)	CNTN	Cell-Cell Contact	KEGG: mmu04514
1854	Gad2/Slc32a1	Tac2-1	Nfasc	CNTN1_CNTNAP1	2.44543e-06	0.01	NFASC_CNTN1_CNTNAP1	Nfasc - (Cntn1+Cntnap1)	CNTN	Cell-Cell Contact	KEGG: mmu04514
1855	Gal	Tac2-1	Nfasc	CNTN1_CNTNAP1	1.15243e-06	0	NFASC_CNTN1_CNTNAP1	Nfasc - (Cntn1+Cntnap1)	CNTN	Cell-Cell Contact	KEGG: mmu04514
1856	Gal/Gad2/Slc32a1	Tac2-1	Nfasc	CNTN1_CNTNAP1	6.52366e-07	0.01	NFASC_CNTN1_CNTNAP1	Nfasc - (Cntn1+Cntnap1)	CNTN	Cell-Cell Contact	KEGG: mmu04514
1857	Gal/Ghrh	Tac2-1	Nfasc	CNTN1_CNTNAP1	6.40082e-07	0.03	NFASC_CNTN1_CNTNAP1	Nfasc - (Cntn1+Cntnap1)	CNTN	Cell-Cell Contact	KEGG: mmu04514
1858	Hcrt	Tac2-1	Nfasc	CNTN1_CNTNAP1	1.15904e-07	0.02	NFASC_CNTN1_CNTNAP1	Nfasc - (Cntn1+Cntnap1)	CNTN	Cell-Cell Contact	KEGG: mmu04514
1859	Interneurons	Tac2-1	Nfasc	CNTN1_CNTNAP1	9.05151e-08	0	NFASC_CNTN1_CNTNAP1	Nfasc - (Cntn1+Cntnap1)	CNTN	Cell-Cell Contact	KEGG: mmu04514
1860	Lhx1	Tac2-1	Nfasc	CNTN1_CNTNAP1	1.16971e-06	0	NFASC_CNTN1_CNTNAP1	Nfasc - (Cntn1+Cntnap1)	CNTN	Cell-Cell Contact	KEGG: mmu04514
1861	Lhx1/Coro6	Tac2-1	Nfasc	CNTN1_CNTNAP1	5.25827e-07	0	NFASC_CNTN1_CNTNAP1	Nfasc - (Cntn1+Cntnap1)	CNTN	Cell-Cell Contact	KEGG: mmu04514
1862	Npw	Tac2-1	Nfasc	CNTN1_CNTNAP1	1.05031e-07	0.02	NFASC_CNTN1_CNTNAP1	Nfasc - (Cntn1+Cntnap1)	CNTN	Cell-Cell Contact	KEGG: mmu04514
1863	Nr5a1	Tac2-1	Nfasc	CNTN1_CNTNAP1	1.43119e-06	0	NFASC_CNTN1_CNTNAP1	Nfasc - (Cntn1+Cntnap1)	CNTN	Cell-Cell Contact	KEGG: mmu04514
1864	Oligodendrocytes	Tac2-1	Nfasc	CNTN1_CNTNAP1	9.76596e-06	0	NFASC_CNTN1_CNTNAP1	Nfasc - (Cntn1+Cntnap1)	CNTN	Cell-Cell Contact	KEGG: mmu04514
1865	POMC	Tac2-1	Nfasc	CNTN1_CNTNAP1	1.99489e-07	0.01	NFASC_CNTN1_CNTNAP1	Nfasc - (Cntn1+Cntnap1)	CNTN	Cell-Cell Contact	KEGG: mmu04514
1866	Sst	Tac2-1	Nfasc	CNTN1_CNTNAP1	8.37802e-07	0	NFASC_CNTN1_CNTNAP1	Nfasc - (Cntn1+Cntnap1)	CNTN	Cell-Cell Contact	KEGG: mmu04514
1867	Synpr	Tac2-1	Nfasc	CNTN1_CNTNAP1	7.28404e-07	0.02	NFASC_CNTN1_CNTNAP1	Nfasc - (Cntn1+Cntnap1)	CNTN	Cell-Cell Contact	KEGG: mmu04514
1868	Tac1/Foxp2	Tac2-1	Nfasc	CNTN1_CNTNAP1	3.45359e-07	0.01	NFASC_CNTN1_CNTNAP1	Nfasc - (Cntn1+Cntnap1)	CNTN	Cell-Cell Contact	KEGG: mmu04514
1869	Tac2-1	Tac2-1	Nfasc	CNTN1_CNTNAP1	2.63847e-07	0	NFASC_CNTN1_CNTNAP1	Nfasc - (Cntn1+Cntnap1)	CNTN	Cell-Cell Contact	KEGG: mmu04514
1870	Tac2-2	Tac2-1	Nfasc	CNTN1_CNTNAP1	1.15315e-07	0.02	NFASC_CNTN1_CNTNAP1	Nfasc - (Cntn1+Cntnap1)	CNTN	Cell-Cell Contact	KEGG: mmu04514
1871	Tcf4/Nr4a2	Tac2-1	Nfasc	CNTN1_CNTNAP1	1.46299e-07	0.04	NFASC_CNTN1_CNTNAP1	Nfasc - (Cntn1+Cntnap1)	CNTN	Cell-Cell Contact	KEGG: mmu04514
1872	Trh/Tac1/Bdnf	Tac2-1	Nfasc	CNTN1_CNTNAP1	4.67622e-07	0.03	NFASC_CNTN1_CNTNAP1	Nfasc - (Cntn1+Cntnap1)	CNTN	Cell-Cell Contact	KEGG: mmu04514
1873	unassigned	Tac2-1	Nfasc	CNTN1_CNTNAP1	1.24148e-06	0.02	NFASC_CNTN1_CNTNAP1	Nfasc - (Cntn1+Cntnap1)	CNTN	Cell-Cell Contact	KEGG: mmu04514
1874	Vip/Vipr2	Tac2-1	Nfasc	CNTN1_CNTNAP1	3.94434e-07	0	NFASC_CNTN1_CNTNAP1	Nfasc - (Cntn1+Cntnap1)	CNTN	Cell-Cell Contact	KEGG: mmu04514
1875	AgRP	Tcf4/Nr4a2	Nfasc	CNTN1_CNTNAP1	6.09784e-07	0	NFASC_CNTN1_CNTNAP1	Nfasc - (Cntn1+Cntnap1)	CNTN	Cell-Cell Contact	KEGG: mmu04514
1876	Avp/Rorb	Tcf4/Nr4a2	Nfasc	CNTN1_CNTNAP1	4.30244e-07	0	NFASC_CNTN1_CNTNAP1	Nfasc - (Cntn1+Cntnap1)	CNTN	Cell-Cell Contact	KEGG: mmu04514
1877	Col25a1/Six3	Tcf4/Nr4a2	Nfasc	CNTN1_CNTNAP1	4.76286e-07	0	NFASC_CNTN1_CNTNAP1	Nfasc - (Cntn1+Cntnap1)	CNTN	Cell-Cell Contact	KEGG: mmu04514
1878	Coro6	Tcf4/Nr4a2	Nfasc	CNTN1_CNTNAP1	8.65121e-07	0	NFASC_CNTN1_CNTNAP1	Nfasc - (Cntn1+Cntnap1)	CNTN	Cell-Cell Contact	KEGG: mmu04514
1879	Coro6/Trh	Tcf4/Nr4a2	Nfasc	CNTN1_CNTNAP1	8.09777e-07	0	NFASC_CNTN1_CNTNAP1	Nfasc - (Cntn1+Cntnap1)	CNTN	Cell-Cell Contact	KEGG: mmu04514
1880	Ebf3/Synpr	Tcf4/Nr4a2	Nfasc	CNTN1_CNTNAP1	1.26516e-06	0.01	NFASC_CNTN1_CNTNAP1	Nfasc - (Cntn1+Cntnap1)	CNTN	Cell-Cell Contact	KEGG: mmu04514
1881	Gad2/Slc32a1	Tcf4/Nr4a2	Nfasc	CNTN1_CNTNAP1	3.54363e-06	0.02	NFASC_CNTN1_CNTNAP1	Nfasc - (Cntn1+Cntnap1)	CNTN	Cell-Cell Contact	KEGG: mmu04514
1882	Gal	Tcf4/Nr4a2	Nfasc	CNTN1_CNTNAP1	1.66998e-06	0	NFASC_CNTN1_CNTNAP1	Nfasc - (Cntn1+Cntnap1)	CNTN	Cell-Cell Contact	KEGG: mmu04514
1883	Gal/Gad2/Slc32a1	Tcf4/Nr4a2	Nfasc	CNTN1_CNTNAP1	9.45346e-07	0	NFASC_CNTN1_CNTNAP1	Nfasc - (Cntn1+Cntnap1)	CNTN	Cell-Cell Contact	KEGG: mmu04514
1884	Gal/Ghrh	Tcf4/Nr4a2	Nfasc	CNTN1_CNTNAP1	9.2753e-07	0.01	NFASC_CNTN1_CNTNAP1	Nfasc - (Cntn1+Cntnap1)	CNTN	Cell-Cell Contact	KEGG: mmu04514
1885	Hcrt	Tcf4/Nr4a2	Nfasc	CNTN1_CNTNAP1	1.67954e-07	0.02	NFASC_CNTN1_CNTNAP1	Nfasc - (Cntn1+Cntnap1)	CNTN	Cell-Cell Contact	KEGG: mmu04514
1886	Hdc	Tcf4/Nr4a2	Nfasc	CNTN1_CNTNAP1	2.59497e-07	0.01	NFASC_CNTN1_CNTNAP1	Nfasc - (Cntn1+Cntnap1)	CNTN	Cell-Cell Contact	KEGG: mmu04514
1887	Interneurons	Tcf4/Nr4a2	Nfasc	CNTN1_CNTNAP1	1.31169e-07	0	NFASC_CNTN1_CNTNAP1	Nfasc - (Cntn1+Cntnap1)	CNTN	Cell-Cell Contact	KEGG: mmu04514
1888	Lhx1	Tcf4/Nr4a2	Nfasc	CNTN1_CNTNAP1	1.69502e-06	0.01	NFASC_CNTN1_CNTNAP1	Nfasc - (Cntn1+Cntnap1)	CNTN	Cell-Cell Contact	KEGG: mmu04514
1889	Lhx1/Coro6	Tcf4/Nr4a2	Nfasc	CNTN1_CNTNAP1	7.61972e-07	0	NFASC_CNTN1_CNTNAP1	Nfasc - (Cntn1+Cntnap1)	CNTN	Cell-Cell Contact	KEGG: mmu04514
1890	Npw	Tcf4/Nr4a2	Nfasc	CNTN1_CNTNAP1	1.52199e-07	0.02	NFASC_CNTN1_CNTNAP1	Nfasc - (Cntn1+Cntnap1)	CNTN	Cell-Cell Contact	KEGG: mmu04514
1891	Nr5a1	Tcf4/Nr4a2	Nfasc	CNTN1_CNTNAP1	2.07391e-06	0	NFASC_CNTN1_CNTNAP1	Nfasc - (Cntn1+Cntnap1)	CNTN	Cell-Cell Contact	KEGG: mmu04514
1892	Oligodendrocytes	Tcf4/Nr4a2	Nfasc	CNTN1_CNTNAP1	1.41599e-05	0	NFASC_CNTN1_CNTNAP1	Nfasc - (Cntn1+Cntnap1)	CNTN	Cell-Cell Contact	KEGG: mmu04514
1893	Oxt	Tcf4/Nr4a2	Nfasc	CNTN1_CNTNAP1	7.22248e-08	0.02	NFASC_CNTN1_CNTNAP1	Nfasc - (Cntn1+Cntnap1)	CNTN	Cell-Cell Contact	KEGG: mmu04514
1894	Pmch/Cartpt	Tcf4/Nr4a2	Nfasc	CNTN1_CNTNAP1	1.16561e-07	0	NFASC_CNTN1_CNTNAP1	Nfasc - (Cntn1+Cntnap1)	CNTN	Cell-Cell Contact	KEGG: mmu04514
1895	POMC	Tcf4/Nr4a2	Nfasc	CNTN1_CNTNAP1	2.8908e-07	0	NFASC_CNTN1_CNTNAP1	Nfasc - (Cntn1+Cntnap1)	CNTN	Cell-Cell Contact	KEGG: mmu04514
1896	Sst	Tcf4/Nr4a2	Nfasc	CNTN1_CNTNAP1	1.21406e-06	0	NFASC_CNTN1_CNTNAP1	Nfasc - (Cntn1+Cntnap1)	CNTN	Cell-Cell Contact	KEGG: mmu04514
1897	Synpr	Tcf4/Nr4a2	Nfasc	CNTN1_CNTNAP1	1.05552e-06	0	NFASC_CNTN1_CNTNAP1	Nfasc - (Cntn1+Cntnap1)	CNTN	Cell-Cell Contact	KEGG: mmu04514
1898	Tac1/Foxp2	Tcf4/Nr4a2	Nfasc	CNTN1_CNTNAP1	5.00459e-07	0.01	NFASC_CNTN1_CNTNAP1	Nfasc - (Cntn1+Cntnap1)	CNTN	Cell-Cell Contact	KEGG: mmu04514
1899	Tac2-1	Tcf4/Nr4a2	Nfasc	CNTN1_CNTNAP1	3.82433e-07	0	NFASC_CNTN1_CNTNAP1	Nfasc - (Cntn1+Cntnap1)	CNTN	Cell-Cell Contact	KEGG: mmu04514
1900	Tac2-2	Tcf4/Nr4a2	Nfasc	CNTN1_CNTNAP1	1.67103e-07	0	NFASC_CNTN1_CNTNAP1	Nfasc - (Cntn1+Cntnap1)	CNTN	Cell-Cell Contact	KEGG: mmu04514
1901	Tcf4/Nr4a2	Tcf4/Nr4a2	Nfasc	CNTN1_CNTNAP1	2.11998e-07	0.01	NFASC_CNTN1_CNTNAP1	Nfasc - (Cntn1+Cntnap1)	CNTN	Cell-Cell Contact	KEGG: mmu04514
1902	Trh/Tac1/Bdnf	Tcf4/Nr4a2	Nfasc	CNTN1_CNTNAP1	6.77622e-07	0.02	NFASC_CNTN1_CNTNAP1	Nfasc - (Cntn1+Cntnap1)	CNTN	Cell-Cell Contact	KEGG: mmu04514
1903	unassigned	Tcf4/Nr4a2	Nfasc	CNTN1_CNTNAP1	1.799e-06	0.01	NFASC_CNTN1_CNTNAP1	Nfasc - (Cntn1+Cntnap1)	CNTN	Cell-Cell Contact	KEGG: mmu04514
1904	Vip/Vipr2	Tcf4/Nr4a2	Nfasc	CNTN1_CNTNAP1	5.71584e-07	0	NFASC_CNTN1_CNTNAP1	Nfasc - (Cntn1+Cntnap1)	CNTN	Cell-Cell Contact	KEGG: mmu04514
1905	AgRP	Trh/Tac1/Bdnf	Nfasc	CNTN1_CNTNAP1	1.76007e-06	0	NFASC_CNTN1_CNTNAP1	Nfasc - (Cntn1+Cntnap1)	CNTN	Cell-Cell Contact	KEGG: mmu04514
1906	Avp/Rorb	Trh/Tac1/Bdnf	Nfasc	CNTN1_CNTNAP1	1.24186e-06	0	NFASC_CNTN1_CNTNAP1	Nfasc - (Cntn1+Cntnap1)	CNTN	Cell-Cell Contact	KEGG: mmu04514
1907	Col11a1	Trh/Tac1/Bdnf	Nfasc	CNTN1_CNTNAP1	1.02071e-06	0.04	NFASC_CNTN1_CNTNAP1	Nfasc - (Cntn1+Cntnap1)	CNTN	Cell-Cell Contact	KEGG: mmu04514
1908	Col25a1/Six3	Trh/Tac1/Bdnf	Nfasc	CNTN1_CNTNAP1	1.37478e-06	0	NFASC_CNTN1_CNTNAP1	Nfasc - (Cntn1+Cntnap1)	CNTN	Cell-Cell Contact	KEGG: mmu04514
1909	Coro6	Trh/Tac1/Bdnf	Nfasc	CNTN1_CNTNAP1	2.49706e-06	0	NFASC_CNTN1_CNTNAP1	Nfasc - (Cntn1+Cntnap1)	CNTN	Cell-Cell Contact	KEGG: mmu04514
1910	Coro6/Trh	Trh/Tac1/Bdnf	Nfasc	CNTN1_CNTNAP1	2.33734e-06	0	NFASC_CNTN1_CNTNAP1	Nfasc - (Cntn1+Cntnap1)	CNTN	Cell-Cell Contact	KEGG: mmu04514
1911	Ebf3/Synpr	Trh/Tac1/Bdnf	Nfasc	CNTN1_CNTNAP1	3.65163e-06	0	NFASC_CNTN1_CNTNAP1	Nfasc - (Cntn1+Cntnap1)	CNTN	Cell-Cell Contact	KEGG: mmu04514
1912	Gad2/Slc32a1	Trh/Tac1/Bdnf	Nfasc	CNTN1_CNTNAP1	1.02281e-05	0	NFASC_CNTN1_CNTNAP1	Nfasc - (Cntn1+Cntnap1)	CNTN	Cell-Cell Contact	KEGG: mmu04514
1913	Gal	Trh/Tac1/Bdnf	Nfasc	CNTN1_CNTNAP1	4.82026e-06	0	NFASC_CNTN1_CNTNAP1	Nfasc - (Cntn1+Cntnap1)	CNTN	Cell-Cell Contact	KEGG: mmu04514
1914	Gal/Gad2/Slc32a1	Trh/Tac1/Bdnf	Nfasc	CNTN1_CNTNAP1	2.72868e-06	0	NFASC_CNTN1_CNTNAP1	Nfasc - (Cntn1+Cntnap1)	CNTN	Cell-Cell Contact	KEGG: mmu04514
1915	Gal/Ghrh	Trh/Tac1/Bdnf	Nfasc	CNTN1_CNTNAP1	2.67715e-06	0	NFASC_CNTN1_CNTNAP1	Nfasc - (Cntn1+Cntnap1)	CNTN	Cell-Cell Contact	KEGG: mmu04514
1916	Hcrt	Trh/Tac1/Bdnf	Nfasc	CNTN1_CNTNAP1	4.84768e-07	0.01	NFASC_CNTN1_CNTNAP1	Nfasc - (Cntn1+Cntnap1)	CNTN	Cell-Cell Contact	KEGG: mmu04514
1917	Hdc	Trh/Tac1/Bdnf	Nfasc	CNTN1_CNTNAP1	7.48972e-07	0	NFASC_CNTN1_CNTNAP1	Nfasc - (Cntn1+Cntnap1)	CNTN	Cell-Cell Contact	KEGG: mmu04514
1918	Interneurons	Trh/Tac1/Bdnf	Nfasc	CNTN1_CNTNAP1	3.78629e-07	0	NFASC_CNTN1_CNTNAP1	Nfasc - (Cntn1+Cntnap1)	CNTN	Cell-Cell Contact	KEGG: mmu04514
1919	Lhx1	Trh/Tac1/Bdnf	Nfasc	CNTN1_CNTNAP1	4.89248e-06	0	NFASC_CNTN1_CNTNAP1	Nfasc - (Cntn1+Cntnap1)	CNTN	Cell-Cell Contact	KEGG: mmu04514
1920	Lhx1/Coro6	Trh/Tac1/Bdnf	Nfasc	CNTN1_CNTNAP1	2.19934e-06	0	NFASC_CNTN1_CNTNAP1	Nfasc - (Cntn1+Cntnap1)	CNTN	Cell-Cell Contact	KEGG: mmu04514
1921	Npw	Trh/Tac1/Bdnf	Nfasc	CNTN1_CNTNAP1	4.39294e-07	0.01	NFASC_CNTN1_CNTNAP1	Nfasc - (Cntn1+Cntnap1)	CNTN	Cell-Cell Contact	KEGG: mmu04514
1922	Nr5a1	Trh/Tac1/Bdnf	Nfasc	CNTN1_CNTNAP1	5.98603e-06	0	NFASC_CNTN1_CNTNAP1	Nfasc - (Cntn1+Cntnap1)	CNTN	Cell-Cell Contact	KEGG: mmu04514
1923	Oligodendrocytes	Trh/Tac1/Bdnf	Nfasc	CNTN1_CNTNAP1	4.09249e-05	0	NFASC_CNTN1_CNTNAP1	Nfasc - (Cntn1+Cntnap1)	CNTN	Cell-Cell Contact	KEGG: mmu04514
1924	Oxt	Trh/Tac1/Bdnf	Nfasc	CNTN1_CNTNAP1	2.08446e-07	0.04	NFASC_CNTN1_CNTNAP1	Nfasc - (Cntn1+Cntnap1)	CNTN	Cell-Cell Contact	KEGG: mmu04514
1925	Pmch/Cartpt	Trh/Tac1/Bdnf	Nfasc	CNTN1_CNTNAP1	3.36424e-07	0.01	NFASC_CNTN1_CNTNAP1	Nfasc - (Cntn1+Cntnap1)	CNTN	Cell-Cell Contact	KEGG: mmu04514
1926	POMC	Trh/Tac1/Bdnf	Nfasc	CNTN1_CNTNAP1	8.34412e-07	0	NFASC_CNTN1_CNTNAP1	Nfasc - (Cntn1+Cntnap1)	CNTN	Cell-Cell Contact	KEGG: mmu04514
1927	Sst	Trh/Tac1/Bdnf	Nfasc	CNTN1_CNTNAP1	3.5043e-06	0	NFASC_CNTN1_CNTNAP1	Nfasc - (Cntn1+Cntnap1)	CNTN	Cell-Cell Contact	KEGG: mmu04514
1928	Synpr	Trh/Tac1/Bdnf	Nfasc	CNTN1_CNTNAP1	3.04662e-06	0	NFASC_CNTN1_CNTNAP1	Nfasc - (Cntn1+Cntnap1)	CNTN	Cell-Cell Contact	KEGG: mmu04514
1929	Tac1/Foxp2	Trh/Tac1/Bdnf	Nfasc	CNTN1_CNTNAP1	1.44453e-06	0	NFASC_CNTN1_CNTNAP1	Nfasc - (Cntn1+Cntnap1)	CNTN	Cell-Cell Contact	KEGG: mmu04514
1930	Tac2-1	Trh/Tac1/Bdnf	Nfasc	CNTN1_CNTNAP1	1.10447e-06	0	NFASC_CNTN1_CNTNAP1	Nfasc - (Cntn1+Cntnap1)	CNTN	Cell-Cell Contact	KEGG: mmu04514
1931	Tac2-2	Trh/Tac1/Bdnf	Nfasc	CNTN1_CNTNAP1	4.8233e-07	0	NFASC_CNTN1_CNTNAP1	Nfasc - (Cntn1+Cntnap1)	CNTN	Cell-Cell Contact	KEGG: mmu04514
1932	Tcf4/Nr4a2	Trh/Tac1/Bdnf	Nfasc	CNTN1_CNTNAP1	6.1189e-07	0.01	NFASC_CNTN1_CNTNAP1	Nfasc - (Cntn1+Cntnap1)	CNTN	Cell-Cell Contact	KEGG: mmu04514
1933	Trh/Tac1/Bdnf	Trh/Tac1/Bdnf	Nfasc	CNTN1_CNTNAP1	1.95585e-06	0	NFASC_CNTN1_CNTNAP1	Nfasc - (Cntn1+Cntnap1)	CNTN	Cell-Cell Contact	KEGG: mmu04514
1934	unassigned	Trh/Tac1/Bdnf	Nfasc	CNTN1_CNTNAP1	5.19247e-06	0	NFASC_CNTN1_CNTNAP1	Nfasc - (Cntn1+Cntnap1)	CNTN	Cell-Cell Contact	KEGG: mmu04514
1935	Vip/Vipr2	Trh/Tac1/Bdnf	Nfasc	CNTN1_CNTNAP1	1.64989e-06	0	NFASC_CNTN1_CNTNAP1	Nfasc - (Cntn1+Cntnap1)	CNTN	Cell-Cell Contact	KEGG: mmu04514
1936	AgRP	unassigned	Nfasc	CNTN1_CNTNAP1	4.1487e-06	0	NFASC_CNTN1_CNTNAP1	Nfasc - (Cntn1+Cntnap1)	CNTN	Cell-Cell Contact	KEGG: mmu04514
1937	Avp/Rorb	unassigned	Nfasc	CNTN1_CNTNAP1	2.92726e-06	0	NFASC_CNTN1_CNTNAP1	Nfasc - (Cntn1+Cntnap1)	CNTN	Cell-Cell Contact	KEGG: mmu04514
1938	Col11a1	unassigned	Nfasc	CNTN1_CNTNAP1	2.40488e-06	0	NFASC_CNTN1_CNTNAP1	Nfasc - (Cntn1+Cntnap1)	CNTN	Cell-Cell Contact	KEGG: mmu04514
1939	Col25a1/Six3	unassigned	Nfasc	CNTN1_CNTNAP1	3.24069e-06	0	NFASC_CNTN1_CNTNAP1	Nfasc - (Cntn1+Cntnap1)	CNTN	Cell-Cell Contact	KEGG: mmu04514
1940	Coro6	unassigned	Nfasc	CNTN1_CNTNAP1	5.88583e-06	0	NFASC_CNTN1_CNTNAP1	Nfasc - (Cntn1+Cntnap1)	CNTN	Cell-Cell Contact	KEGG: mmu04514
1941	Coro6/Trh	unassigned	Nfasc	CNTN1_CNTNAP1	5.50947e-06	0	NFASC_CNTN1_CNTNAP1	Nfasc - (Cntn1+Cntnap1)	CNTN	Cell-Cell Contact	KEGG: mmu04514
1942	Ebf3/Synpr	unassigned	Nfasc	CNTN1_CNTNAP1	8.60693e-06	0	NFASC_CNTN1_CNTNAP1	Nfasc - (Cntn1+Cntnap1)	CNTN	Cell-Cell Contact	KEGG: mmu04514
1943	Gad2/Slc32a1	unassigned	Nfasc	CNTN1_CNTNAP1	2.41079e-05	0	NFASC_CNTN1_CNTNAP1	Nfasc - (Cntn1+Cntnap1)	CNTN	Cell-Cell Contact	KEGG: mmu04514
1944	Gal	unassigned	Nfasc	CNTN1_CNTNAP1	1.13622e-05	0	NFASC_CNTN1_CNTNAP1	Nfasc - (Cntn1+Cntnap1)	CNTN	Cell-Cell Contact	KEGG: mmu04514
1945	Gal/Gad2/Slc32a1	unassigned	Nfasc	CNTN1_CNTNAP1	6.43212e-06	0	NFASC_CNTN1_CNTNAP1	Nfasc - (Cntn1+Cntnap1)	CNTN	Cell-Cell Contact	KEGG: mmu04514
1946	Gal/Ghrh	unassigned	Nfasc	CNTN1_CNTNAP1	6.31016e-06	0	NFASC_CNTN1_CNTNAP1	Nfasc - (Cntn1+Cntnap1)	CNTN	Cell-Cell Contact	KEGG: mmu04514
1947	Hcrt	unassigned	Nfasc	CNTN1_CNTNAP1	1.14261e-06	0	NFASC_CNTN1_CNTNAP1	Nfasc - (Cntn1+Cntnap1)	CNTN	Cell-Cell Contact	KEGG: mmu04514
1948	Hdc	unassigned	Nfasc	CNTN1_CNTNAP1	1.76526e-06	0	NFASC_CNTN1_CNTNAP1	Nfasc - (Cntn1+Cntnap1)	CNTN	Cell-Cell Contact	KEGG: mmu04514
1949	Interneurons	unassigned	Nfasc	CNTN1_CNTNAP1	8.926e-07	0	NFASC_CNTN1_CNTNAP1	Nfasc - (Cntn1+Cntnap1)	CNTN	Cell-Cell Contact	KEGG: mmu04514
1950	Lhx1	unassigned	Nfasc	CNTN1_CNTNAP1	1.15322e-05	0	NFASC_CNTN1_CNTNAP1	Nfasc - (Cntn1+Cntnap1)	CNTN	Cell-Cell Contact	KEGG: mmu04514
1951	Lhx1/Coro6	unassigned	Nfasc	CNTN1_CNTNAP1	5.18414e-06	0	NFASC_CNTN1_CNTNAP1	Nfasc - (Cntn1+Cntnap1)	CNTN	Cell-Cell Contact	KEGG: mmu04514
1952	Npw	unassigned	Nfasc	CNTN1_CNTNAP1	1.03543e-06	0	NFASC_CNTN1_CNTNAP1	Nfasc - (Cntn1+Cntnap1)	CNTN	Cell-Cell Contact	KEGG: mmu04514
1953	Nr5a1	unassigned	Nfasc	CNTN1_CNTNAP1	1.41095e-05	0	NFASC_CNTN1_CNTNAP1	Nfasc - (Cntn1+Cntnap1)	CNTN	Cell-Cell Contact	KEGG: mmu04514
1954	Oligodendrocytes	unassigned	Nfasc	CNTN1_CNTNAP1	9.67162e-05	0	NFASC_CNTN1_CNTNAP1	Nfasc - (Cntn1+Cntnap1)	CNTN	Cell-Cell Contact	KEGG: mmu04514
1955	Oxt	unassigned	Nfasc	CNTN1_CNTNAP1	4.91232e-07	0	NFASC_CNTN1_CNTNAP1	Nfasc - (Cntn1+Cntnap1)	CNTN	Cell-Cell Contact	KEGG: mmu04514
1956	Pmch/Cartpt	unassigned	Nfasc	CNTN1_CNTNAP1	7.92924e-07	0	NFASC_CNTN1_CNTNAP1	Nfasc - (Cntn1+Cntnap1)	CNTN	Cell-Cell Contact	KEGG: mmu04514
1957	POMC	unassigned	Nfasc	CNTN1_CNTNAP1	1.96689e-06	0	NFASC_CNTN1_CNTNAP1	Nfasc - (Cntn1+Cntnap1)	CNTN	Cell-Cell Contact	KEGG: mmu04514
1958	Sst	unassigned	Nfasc	CNTN1_CNTNAP1	8.26037e-06	0	NFASC_CNTN1_CNTNAP1	Nfasc - (Cntn1+Cntnap1)	CNTN	Cell-Cell Contact	KEGG: mmu04514
1959	Synpr	unassigned	Nfasc	CNTN1_CNTNAP1	7.18122e-06	0	NFASC_CNTN1_CNTNAP1	Nfasc - (Cntn1+Cntnap1)	CNTN	Cell-Cell Contact	KEGG: mmu04514
1960	Tac1/Foxp2	unassigned	Nfasc	CNTN1_CNTNAP1	3.40499e-06	0	NFASC_CNTN1_CNTNAP1	Nfasc - (Cntn1+Cntnap1)	CNTN	Cell-Cell Contact	KEGG: mmu04514
1961	Tac2-1	unassigned	Nfasc	CNTN1_CNTNAP1	2.60629e-06	0	NFASC_CNTN1_CNTNAP1	Nfasc - (Cntn1+Cntnap1)	CNTN	Cell-Cell Contact	KEGG: mmu04514
1962	Tac2-2	unassigned	Nfasc	CNTN1_CNTNAP1	1.13695e-06	0	NFASC_CNTN1_CNTNAP1	Nfasc - (Cntn1+Cntnap1)	CNTN	Cell-Cell Contact	KEGG: mmu04514
1963	Tcf4/Nr4a2	unassigned	Nfasc	CNTN1_CNTNAP1	1.44222e-06	0	NFASC_CNTN1_CNTNAP1	Nfasc - (Cntn1+Cntnap1)	CNTN	Cell-Cell Contact	KEGG: mmu04514
1964	Trh/Tac1/Bdnf	unassigned	Nfasc	CNTN1_CNTNAP1	4.61005e-06	0	NFASC_CNTN1_CNTNAP1	Nfasc - (Cntn1+Cntnap1)	CNTN	Cell-Cell Contact	KEGG: mmu04514
1965	unassigned	unassigned	Nfasc	CNTN1_CNTNAP1	1.22388e-05	0	NFASC_CNTN1_CNTNAP1	Nfasc - (Cntn1+Cntnap1)	CNTN	Cell-Cell Contact	KEGG: mmu04514
1966	Vip/Vipr2	unassigned	Nfasc	CNTN1_CNTNAP1	3.8894e-06	0	NFASC_CNTN1_CNTNAP1	Nfasc - (Cntn1+Cntnap1)	CNTN	Cell-Cell Contact	KEGG: mmu04514
1967	Coro6/Trh	Coro6/Trh	Cntn2	CNTN2_CNTNAP2	1.26217e-06	0	CNTN2_CNTN2_CNTNAP2	Cntn2 - (Cntn2+Cntnap2)	CNTN	Cell-Cell Contact	KEGG: mmu04514
1968	Lhx1	Coro6/Trh	Cntn2	CNTN2_CNTNAP2	2.44696e-06	0	CNTN2_CNTN2_CNTNAP2	Cntn2 - (Cntn2+Cntnap2)	CNTN	Cell-Cell Contact	KEGG: mmu04514
1969	Lhx1/Coro6	Coro6/Trh	Cntn2	CNTN2_CNTNAP2	1.32975e-06	0	CNTN2_CNTN2_CNTNAP2	Cntn2 - (Cntn2+Cntnap2)	CNTN	Cell-Cell Contact	KEGG: mmu04514
1970	Pmch/Cartpt	Coro6/Trh	Cntn2	CNTN2_CNTNAP2	2.17922e-07	0	CNTN2_CNTN2_CNTNAP2	Cntn2 - (Cntn2+Cntnap2)	CNTN	Cell-Cell Contact	KEGG: mmu04514
1971	Coro6/Trh	AgRP	Cntn2	L1cam	1.18779e-06	0	CNTN2_L1CAM	Cntn2 - L1cam	CNTN	Cell-Cell Contact	KEGG: mmu04514
1972	Lhx1	AgRP	Cntn2	L1cam	2.30287e-06	0	CNTN2_L1CAM	Cntn2 - L1cam	CNTN	Cell-Cell Contact	KEGG: mmu04514
1973	Lhx1/Coro6	AgRP	Cntn2	L1cam	1.2513e-06	0	CNTN2_L1CAM	Cntn2 - L1cam	CNTN	Cell-Cell Contact	KEGG: mmu04514
1974	Pmch/Cartpt	AgRP	Cntn2	L1cam	2.05073e-07	0	CNTN2_L1CAM	Cntn2 - L1cam	CNTN	Cell-Cell Contact	KEGG: mmu04514
1975	Coro6/Trh	Avp	Cntn2	L1cam	1.36725e-06	0	CNTN2_L1CAM	Cntn2 - L1cam	CNTN	Cell-Cell Contact	KEGG: mmu04514
1976	Lhx1	Avp	Cntn2	L1cam	2.65103e-06	0	CNTN2_L1CAM	Cntn2 - L1cam	CNTN	Cell-Cell Contact	KEGG: mmu04514
1977	Lhx1/Coro6	Avp	Cntn2	L1cam	1.44022e-06	0	CNTN2_L1CAM	Cntn2 - L1cam	CNTN	Cell-Cell Contact	KEGG: mmu04514
1978	Pmch/Cartpt	Avp	Cntn2	L1cam	2.3605e-07	0	CNTN2_L1CAM	Cntn2 - L1cam	CNTN	Cell-Cell Contact	KEGG: mmu04514
1979	Coro6/Trh	Col11a1	Cntn2	L1cam	9.28145e-07	0	CNTN2_L1CAM	Cntn2 - L1cam	CNTN	Cell-Cell Contact	KEGG: mmu04514
1980	Lhx1	Col11a1	Cntn2	L1cam	1.79924e-06	0	CNTN2_L1CAM	Cntn2 - L1cam	CNTN	Cell-Cell Contact	KEGG: mmu04514
1981	Lhx1/Coro6	Col11a1	Cntn2	L1cam	9.77927e-07	0	CNTN2_L1CAM	Cntn2 - L1cam	CNTN	Cell-Cell Contact	KEGG: mmu04514
1982	Pmch/Cartpt	Col11a1	Cntn2	L1cam	1.60256e-07	0	CNTN2_L1CAM	Cntn2 - L1cam	CNTN	Cell-Cell Contact	KEGG: mmu04514
1983	Coro6/Trh	Col25a1/Six3	Cntn2	L1cam	3.28001e-06	0	CNTN2_L1CAM	Cntn2 - L1cam	CNTN	Cell-Cell Contact	KEGG: mmu04514
1984	Lhx1	Col25a1/Six3	Cntn2	L1cam	6.36455e-06	0	CNTN2_L1CAM	Cntn2 - L1cam	CNTN	Cell-Cell Contact	KEGG: mmu04514
1985	Lhx1/Coro6	Col25a1/Six3	Cntn2	L1cam	3.45203e-06	0	CNTN2_L1CAM	Cntn2 - L1cam	CNTN	Cell-Cell Contact	KEGG: mmu04514
1986	Pmch/Cartpt	Col25a1/Six3	Cntn2	L1cam	5.66082e-07	0	CNTN2_L1CAM	Cntn2 - L1cam	CNTN	Cell-Cell Contact	KEGG: mmu04514
1987	Coro6/Trh	Coro6	Cntn2	L1cam	1.83282e-06	0	CNTN2_L1CAM	Cntn2 - L1cam	CNTN	Cell-Cell Contact	KEGG: mmu04514
1988	Lhx1	Coro6	Cntn2	L1cam	3.55353e-06	0	CNTN2_L1CAM	Cntn2 - L1cam	CNTN	Cell-Cell Contact	KEGG: mmu04514
1989	Lhx1/Coro6	Coro6	Cntn2	L1cam	1.93077e-06	0	CNTN2_L1CAM	Cntn2 - L1cam	CNTN	Cell-Cell Contact	KEGG: mmu04514
1990	Pmch/Cartpt	Coro6	Cntn2	L1cam	3.16436e-07	0	CNTN2_L1CAM	Cntn2 - L1cam	CNTN	Cell-Cell Contact	KEGG: mmu04514
1991	Coro6/Trh	Coro6/Trh	Cntn2	L1cam	1.79647e-06	0	CNTN2_L1CAM	Cntn2 - L1cam	CNTN	Cell-Cell Contact	KEGG: mmu04514
1992	Lhx1	Coro6/Trh	Cntn2	L1cam	3.48315e-06	0	CNTN2_L1CAM	Cntn2 - L1cam	CNTN	Cell-Cell Contact	KEGG: mmu04514
1993	Lhx1/Coro6	Coro6/Trh	Cntn2	L1cam	1.89242e-06	0	CNTN2_L1CAM	Cntn2 - L1cam	CNTN	Cell-Cell Contact	KEGG: mmu04514
1994	Pmch/Cartpt	Coro6/Trh	Cntn2	L1cam	3.10157e-07	0	CNTN2_L1CAM	Cntn2 - L1cam	CNTN	Cell-Cell Contact	KEGG: mmu04514
1995	Coro6/Trh	Ebf3/Synpr	Cntn2	L1cam	2.99673e-06	0	CNTN2_L1CAM	Cntn2 - L1cam	CNTN	Cell-Cell Contact	KEGG: mmu04514
1996	Lhx1	Ebf3/Synpr	Cntn2	L1cam	5.81028e-06	0	CNTN2_L1CAM	Cntn2 - L1cam	CNTN	Cell-Cell Contact	KEGG: mmu04514
1997	Lhx1/Coro6	Ebf3/Synpr	Cntn2	L1cam	3.15681e-06	0	CNTN2_L1CAM	Cntn2 - L1cam	CNTN	Cell-Cell Contact	KEGG: mmu04514
1998	Pmch/Cartpt	Ebf3/Synpr	Cntn2	L1cam	5.1738e-07	0	CNTN2_L1CAM	Cntn2 - L1cam	CNTN	Cell-Cell Contact	KEGG: mmu04514
1999	Coro6/Trh	Gad2/Slc32a1	Cntn2	L1cam	9.14654e-06	0	CNTN2_L1CAM	Cntn2 - L1cam	CNTN	Cell-Cell Contact	KEGG: mmu04514
[truncated: 6,121 more rows]

## Sheet: mHFD
source	target	ligand	receptor	prob	pval	interaction_name	interaction_name_2	pathway_name	annotation	evidence
1	Col25a1/Six3	Oligodendrocytes	Pdgfa	Pdgfra	3.33556e-06	0	PDGFA_PDGFRA	Pdgfa - Pdgfra	PDGF	Secreted Signaling	PMID: 15207812
2	Coro6/Trh	Oligodendrocytes	Pdgfa	Pdgfra	3.67655e-06	0	PDGFA_PDGFRA	Pdgfa - Pdgfra	PDGF	Secreted Signaling	PMID: 15207812
3	Ebf3/Synpr	Oligodendrocytes	Pdgfa	Pdgfra	1.25006e-05	0	PDGFA_PDGFRA	Pdgfa - Pdgfra	PDGF	Secreted Signaling	PMID: 15207812
4	Gad2/Slc32a1	Oligodendrocytes	Pdgfa	Pdgfra	2.29715e-05	0	PDGFA_PDGFRA	Pdgfa - Pdgfra	PDGF	Secreted Signaling	PMID: 15207812
5	Gal/Gad2/Slc32a1	Oligodendrocytes	Pdgfa	Pdgfra	6.96675e-06	0	PDGFA_PDGFRA	Pdgfa - Pdgfra	PDGF	Secreted Signaling	PMID: 15207812
6	Hcrt	Oligodendrocytes	Pdgfa	Pdgfra	2.10023e-06	0	PDGFA_PDGFRA	Pdgfa - Pdgfra	PDGF	Secreted Signaling	PMID: 15207812
7	Nr5a1	Oligodendrocytes	Pdgfa	Pdgfra	1.75993e-05	0	PDGFA_PDGFRA	Pdgfa - Pdgfra	PDGF	Secreted Signaling	PMID: 15207812
8	Pmch/Cartpt	Oligodendrocytes	Pdgfa	Pdgfra	1.18566e-06	0	PDGFA_PDGFRA	Pdgfa - Pdgfra	PDGF	Secreted Signaling	PMID: 15207812
9	Sst	Oligodendrocytes	Pdgfa	Pdgfra	1.07545e-05	0	PDGFA_PDGFRA	Pdgfa - Pdgfra	PDGF	Secreted Signaling	PMID: 15207812
10	Tac1/Foxp2	Oligodendrocytes	Pdgfa	Pdgfra	4.30906e-06	0	PDGFA_PDGFRA	Pdgfa - Pdgfra	PDGF	Secreted Signaling	PMID: 15207812
11	Tac2-2	Oligodendrocytes	Pdgfa	Pdgfra	1.29253e-06	0	PDGFA_PDGFRA	Pdgfa - Pdgfra	PDGF	Secreted Signaling	PMID: 15207812
12	Tcf4/Nr4a2	Oligodendrocytes	Pdgfa	Pdgfra	1.86967e-06	0	PDGFA_PDGFRA	Pdgfa - Pdgfra	PDGF	Secreted Signaling	PMID: 15207812
13	Trh/Tac1/Bdnf	Oligodendrocytes	Pdgfa	Pdgfra	3.0027e-06	0	PDGFA_PDGFRA	Pdgfa - Pdgfra	PDGF	Secreted Signaling	PMID: 15207812
14	unassigned	Oligodendrocytes	Pdgfa	Pdgfra	1.48086e-05	0	PDGFA_PDGFRA	Pdgfa - Pdgfra	PDGF	Secreted Signaling	PMID: 15207812
15	Col25a1/Six3	Hdc	Pdgfa	Pdgfrb	3.14165e-07	0	PDGFA_PDGFRB	Pdgfa - Pdgfrb	PDGF	Secreted Signaling	PMID: 15207812
16	Coro6/Trh	Hdc	Pdgfa	Pdgfrb	3.4611e-07	0	PDGFA_PDGFRB	Pdgfa - Pdgfrb	PDGF	Secreted Signaling	PMID: 15207812
17	Ebf3/Synpr	Hdc	Pdgfa	Pdgfrb	1.17756e-06	0	PDGFA_PDGFRB	Pdgfa - Pdgfrb	PDGF	Secreted Signaling	PMID: 15207812
18	Gad2/Slc32a1	Hdc	Pdgfa	Pdgfrb	2.16277e-06	0	PDGFA_PDGFRB	Pdgfa - Pdgfrb	PDGF	Secreted Signaling	PMID: 15207812
19	Gal/Gad2/Slc32a1	Hdc	Pdgfa	Pdgfrb	6.56306e-07	0	PDGFA_PDGFRB	Pdgfa - Pdgfrb	PDGF	Secreted Signaling	PMID: 15207812
20	Hcrt	Hdc	Pdgfa	Pdgfrb	1.97866e-07	0	PDGFA_PDGFRB	Pdgfa - Pdgfrb	PDGF	Secreted Signaling	PMID: 15207812
21	Nr5a1	Hdc	Pdgfa	Pdgfrb	1.65769e-06	0	PDGFA_PDGFRB	Pdgfa - Pdgfrb	PDGF	Secreted Signaling	PMID: 15207812
22	Pmch/Cartpt	Hdc	Pdgfa	Pdgfrb	1.11683e-07	0	PDGFA_PDGFRB	Pdgfa - Pdgfrb	PDGF	Secreted Signaling	PMID: 15207812
23	Sst	Hdc	Pdgfa	Pdgfrb	1.01309e-06	0	PDGFA_PDGFRB	Pdgfa - Pdgfrb	PDGF	Secreted Signaling	PMID: 15207812
24	Tac1/Foxp2	Hdc	Pdgfa	Pdgfrb	4.05857e-07	0	PDGFA_PDGFRB	Pdgfa - Pdgfrb	PDGF	Secreted Signaling	PMID: 15207812
25	Tac2-2	Hdc	Pdgfa	Pdgfrb	1.21818e-07	0	PDGFA_PDGFRB	Pdgfa - Pdgfrb	PDGF	Secreted Signaling	PMID: 15207812
26	Tcf4/Nr4a2	Hdc	Pdgfa	Pdgfrb	1.76009e-07	0	PDGFA_PDGFRB	Pdgfa - Pdgfrb	PDGF	Secreted Signaling	PMID: 15207812
27	Trh/Tac1/Bdnf	Hdc	Pdgfa	Pdgfrb	2.82822e-07	0	PDGFA_PDGFRB	Pdgfa - Pdgfrb	PDGF	Secreted Signaling	PMID: 15207812
28	unassigned	Hdc	Pdgfa	Pdgfrb	1.39456e-06	0	PDGFA_PDGFRB	Pdgfa - Pdgfrb	PDGF	Secreted Signaling	PMID: 15207812
29	Endothelial cells	Oligodendrocytes	Pdgfb	Pdgfra	2.65903e-06	0	PDGFB_PDGFRA	Pdgfb - Pdgfra	PDGF	Secreted Signaling	PMID: 15207812
30	Pmch/Cartpt	Oligodendrocytes	Pdgfb	Pdgfra	8.78692e-07	0	PDGFB_PDGFRA	Pdgfb - Pdgfra	PDGF	Secreted Signaling	PMID: 15207812
31	Endothelial cells	Hdc	Pdgfb	Pdgfrb	2.51503e-07	0	PDGFB_PDGFRB	Pdgfb - Pdgfrb	PDGF	Secreted Signaling	PMID: 15207812
32	Pmch/Cartpt	Hdc	Pdgfb	Pdgfrb	8.27226e-08	0	PDGFB_PDGFRB	Pdgfb - Pdgfrb	PDGF	Secreted Signaling	PMID: 15207812
33	Lhx1	Endothelial cells	Vegfa	Flt1	6.86913e-06	0	VEGFA_VEGFR1	Vegfa - Vegfr1	VEGF	Secreted Signaling	KEGG: mmu04370; PMID: 16633338
34	Lhx1/Coro6	Endothelial cells	Vegfa	Flt1	2.59651e-06	0	VEGFA_VEGFR1	Vegfa - Vegfr1	VEGF	Secreted Signaling	KEGG: mmu04370; PMID: 16633338
35	Pmch/Cartpt	Endothelial cells	Vegfa	Flt1	5.1677e-07	0	VEGFA_VEGFR1	Vegfa - Vegfr1	VEGF	Secreted Signaling	KEGG: mmu04370; PMID: 16633338
36	Tac2-1	Endothelial cells	Vegfa	Flt1	7.50973e-07	0	VEGFA_VEGFR1	Vegfa - Vegfr1	VEGF	Secreted Signaling	KEGG: mmu04370; PMID: 16633338
37	Tcf4/Nr4a2	Endothelial cells	Vegfa	Flt1	9.75442e-07	0	VEGFA_VEGFR1	Vegfa - Vegfr1	VEGF	Secreted Signaling	KEGG: mmu04370; PMID: 16633338
38	Lhx1	Endothelial cells	Vegfa	Kdr	4.39932e-06	0	VEGFA_VEGFR2	Vegfa - Vegfr2	VEGF	Secreted Signaling	KEGG: mmu04370; PMID: 16633338
39	Lhx1/Coro6	Endothelial cells	Vegfa	Kdr	1.66334e-06	0	VEGFA_VEGFR2	Vegfa - Vegfr2	VEGF	Secreted Signaling	KEGG: mmu04370; PMID: 16633338
40	Pmch/Cartpt	Endothelial cells	Vegfa	Kdr	3.30526e-07	0	VEGFA_VEGFR2	Vegfa - Vegfr2	VEGF	Secreted Signaling	KEGG: mmu04370; PMID: 16633338
41	Tac2-1	Endothelial cells	Vegfa	Kdr	4.81138e-07	0	VEGFA_VEGFR2	Vegfa - Vegfr2	VEGF	Secreted Signaling	KEGG: mmu04370; PMID: 16633338
42	Tcf4/Nr4a2	Endothelial cells	Vegfa	Kdr	6.22815e-07	0	VEGFA_VEGFR2	Vegfa - Vegfr2	VEGF	Secreted Signaling	KEGG: mmu04370; PMID: 16633338
43	Interneurons	Endothelial cells	Vegfd	Kdr	1.37681e-06	0	VEGFD_VEGFR2	Vegfd - Vegfr2	VEGF	Secreted Signaling	KEGG: mmu04370; PMID: 16633338
44	Lhx1	Endothelial cells	Vegfa	FLT1_KDR	5.74951e-06	0	VEGFA_VEGFR1R2	Vegfa - Vegfr1r2	VEGF	Secreted Signaling	PMID: 16633338
45	Lhx1/Coro6	Endothelial cells	Vegfa	FLT1_KDR	2.17354e-06	0	VEGFA_VEGFR1R2	Vegfa - Vegfr1r2	VEGF	Secreted Signaling	PMID: 16633338
46	Pmch/Cartpt	Endothelial cells	Vegfa	FLT1_KDR	4.3228e-07	0	VEGFA_VEGFR1R2	Vegfa - Vegfr1r2	VEGF	Secreted Signaling	PMID: 16633338
47	Tac2-1	Endothelial cells	Vegfa	FLT1_KDR	6.28676e-07	0	VEGFA_VEGFR1R2	Vegfa - Vegfr1r2	VEGF	Secreted Signaling	PMID: 16633338
48	Tcf4/Nr4a2	Endothelial cells	Vegfa	FLT1_KDR	8.15321e-07	0	VEGFA_VEGFR1R2	Vegfa - Vegfr1r2	VEGF	Secreted Signaling	PMID: 16633338
49	Pmch/Cartpt	Endothelial cells	Igf1	Igf1r	2.95458e-07	0	IGF1_IGF1R	Igf1 - Igf1r	IGF	Secreted Signaling	PMID: 14604834
50	Pmch/Cartpt	Hcrt	Igf1	Igf1r	6.69513e-08	0	IGF1_IGF1R	Igf1 - Igf1r	IGF	Secreted Signaling	PMID: 14604834
51	Pmch/Cartpt	Hdc	Igf1	Igf1r	9.79e-08	0	IGF1_IGF1R	Igf1 - Igf1r	IGF	Secreted Signaling	PMID: 14604834
52	Pmch/Cartpt	Pmch/Cartpt	Igf1	Igf1r	3.44765e-08	0	IGF1_IGF1R	Igf1 - Igf1r	IGF	Secreted Signaling	PMID: 14604834
53	Pmch/Cartpt	Tcf4/Nr4a2	Igf1	Igf1r	9.53062e-08	0	IGF1_IGF1R	Igf1 - Igf1r	IGF	Secreted Signaling	PMID: 14604834
54	Endothelial cells	Endothelial cells	Cxcl12	Ackr3	5.94807e-08	0	CXCL12_ACKR3	Cxcl12 - Ackr3	CXCL	Secreted Signaling	KEGG: mmu04060
55	Avp	Endothelial cells	Mif	Ackr3	6.29864e-08	0	MIF_ACKR3	Mif - Ackr3	MIF	Secreted Signaling	PMID: 26175090
56	B cells	Endothelial cells	Mif	Ackr3	3.59686e-09	0	MIF_ACKR3	Mif - Ackr3	MIF	Secreted Signaling	PMID: 26175090
57	Coro6	Endothelial cells	Mif	Ackr3	7.94832e-08	0	MIF_ACKR3	Mif - Ackr3	MIF	Secreted Signaling	PMID: 26175090
58	Coro6/Trh	Endothelial cells	Mif	Ackr3	8.03754e-08	0	MIF_ACKR3	Mif - Ackr3	MIF	Secreted Signaling	PMID: 26175090
59	Ebf3/Synpr	Endothelial cells	Mif	Ackr3	1.74999e-07	0	MIF_ACKR3	Mif - Ackr3	MIF	Secreted Signaling	PMID: 26175090
60	Endothelial cells	Endothelial cells	Mif	Ackr3	1.85319e-08	0	MIF_ACKR3	Mif - Ackr3	MIF	Secreted Signaling	PMID: 26175090
61	Hcrt	Endothelial cells	Mif	Ackr3	3.07004e-08	0	MIF_ACKR3	Mif - Ackr3	MIF	Secreted Signaling	PMID: 26175090
62	Hdc	Endothelial cells	Mif	Ackr3	5.1099e-08	0	MIF_ACKR3	Mif - Ackr3	MIF	Secreted Signaling	PMID: 26175090
63	Lhx1	Endothelial cells	Mif	Ackr3	1.94933e-07	0	MIF_ACKR3	Mif - Ackr3	MIF	Secreted Signaling	PMID: 26175090
64	Lhx1/Coro6	Endothelial cells	Mif	Ackr3	7.47759e-08	0	MIF_ACKR3	Mif - Ackr3	MIF	Secreted Signaling	PMID: 26175090
65	Nr5a1	Endothelial cells	Mif	Ackr3	2.52998e-07	0	MIF_ACKR3	Mif - Ackr3	MIF	Secreted Signaling	PMID: 26175090
66	Oxt	Endothelial cells	Mif	Ackr3	1.17756e-08	0	MIF_ACKR3	Mif - Ackr3	MIF	Secreted Signaling	PMID: 26175090
67	Pmch/Cartpt	Endothelial cells	Mif	Ackr3	2.02395e-08	0	MIF_ACKR3	Mif - Ackr3	MIF	Secreted Signaling	PMID: 26175090
68	Synpr	Endothelial cells	Mif	Ackr3	4.78959e-08	0	MIF_ACKR3	Mif - Ackr3	MIF	Secreted Signaling	PMID: 26175090
69	Tac1/Foxp2	Endothelial cells	Mif	Ackr3	6.0635e-08	0	MIF_ACKR3	Mif - Ackr3	MIF	Secreted Signaling	PMID: 26175090
70	Tcf4/Nr4a2	Endothelial cells	Mif	Ackr3	3.24976e-08	0	MIF_ACKR3	Mif - Ackr3	MIF	Secreted Signaling	PMID: 26175090
71	unassigned	Endothelial cells	Mif	Ackr3	2.2178e-07	0	MIF_ACKR3	Mif - Ackr3	MIF	Secreted Signaling	PMID: 26175090
72	B cells	Microglial/Macrophages	Cx3cl1	Cx3cr1	3.99642e-07	0	CX3CL1_CX3CR1	Cx3cl1 - Cx3cr1	CX3C	Secreted Signaling	KEGG: mmu04060
73	Ebf3/Synpr	Microglial/Macrophages	Cx3cl1	Cx3cr1	5.62881e-06	0	CX3CL1_CX3CR1	Cx3cl1 - Cx3cr1	CX3C	Secreted Signaling	KEGG: mmu04060
74	Lhx1/Coro6	Microglial/Macrophages	Cx3cl1	Cx3cr1	2.35613e-06	0	CX3CL1_CX3CR1	Cx3cl1 - Cx3cr1	CX3C	Secreted Signaling	KEGG: mmu04060
75	POMC	Microglial/Macrophages	Cx3cl1	Cx3cr1	3.33036e-07	0	CX3CL1_CX3CR1	Cx3cl1 - Cx3cr1	CX3C	Secreted Signaling	KEGG: mmu04060
76	Sst	Microglial/Macrophages	Cx3cl1	Cx3cr1	5.23143e-06	0	CX3CL1_CX3CR1	Cx3cl1 - Cx3cr1	CX3C	Secreted Signaling	KEGG: mmu04060
77	Endothelial cells	Endothelial cells	Nampt	Insr	8.30286e-07	0	NAMPT_INSR	Nampt - Insr	VISFATIN	Secreted Signaling	PMID: 28490838
78	Endothelial cells	Hcrt	Nampt	Insr	2.1387e-07	0	NAMPT_INSR	Nampt - Insr	VISFATIN	Secreted Signaling	PMID: 28490838
79	Endothelial cells	Pmch/Cartpt	Nampt	Insr	2.99485e-08	0	NAMPT_INSR	Nampt - Insr	VISFATIN	Secreted Signaling	PMID: 28490838
80	AgRP	AgRP	Ptn	Ptprz1	2.74975e-05	0	PTN_PTPRZ1	Ptn - Ptprz1	PTN	Secreted Signaling	PMID: 28356350; PMID: 25620911
81	Astrocytes	AgRP	Ptn	Ptprz1	0.000171631	0	PTN_PTPRZ1	Ptn - Ptprz1	PTN	Secreted Signaling	PMID: 28356350; PMID: 25620911
82	Avp	AgRP	Ptn	Ptprz1	1.57392e-05	0.01	PTN_PTPRZ1	Ptn - Ptprz1	PTN	Secreted Signaling	PMID: 28356350; PMID: 25620911
83	Avp/Rorb	AgRP	Ptn	Ptprz1	2.30117e-05	0	PTN_PTPRZ1	Ptn - Ptprz1	PTN	Secreted Signaling	PMID: 28356350; PMID: 25620911
84	B cells	AgRP	Ptn	Ptprz1	2.45849e-06	0	PTN_PTPRZ1	Ptn - Ptprz1	PTN	Secreted Signaling	PMID: 28356350; PMID: 25620911
85	Col11a1	AgRP	Ptn	Ptprz1	2.01791e-05	0	PTN_PTPRZ1	Ptn - Ptprz1	PTN	Secreted Signaling	PMID: 28356350; PMID: 25620911
86	Col25a1/Six3	AgRP	Ptn	Ptprz1	1.33545e-05	0.01	PTN_PTPRZ1	Ptn - Ptprz1	PTN	Secreted Signaling	PMID: 28356350; PMID: 25620911
87	Coro6	AgRP	Ptn	Ptprz1	1.71308e-05	0.02	PTN_PTPRZ1	Ptn - Ptprz1	PTN	Secreted Signaling	PMID: 28356350; PMID: 25620911
88	Coro6/Trh	AgRP	Ptn	Ptprz1	1.63489e-05	0.03	PTN_PTPRZ1	Ptn - Ptprz1	PTN	Secreted Signaling	PMID: 28356350; PMID: 25620911
89	Ebf3/Synpr	AgRP	Ptn	Ptprz1	4.1107e-05	0.03	PTN_PTPRZ1	Ptn - Ptprz1	PTN	Secreted Signaling	PMID: 28356350; PMID: 25620911
90	Endothelial cells	AgRP	Ptn	Ptprz1	8.73109e-06	0	PTN_PTPRZ1	Ptn - Ptprz1	PTN	Secreted Signaling	PMID: 28356350; PMID: 25620911
91	Gad2/Slc32a1	AgRP	Ptn	Ptprz1	0.000116454	0	PTN_PTPRZ1	Ptn - Ptprz1	PTN	Secreted Signaling	PMID: 28356350; PMID: 25620911
92	Gal	AgRP	Ptn	Ptprz1	5.61231e-05	0	PTN_PTPRZ1	Ptn - Ptprz1	PTN	Secreted Signaling	PMID: 28356350; PMID: 25620911
93	Gal/Gad2/Slc32a1	AgRP	Ptn	Ptprz1	1.67305e-05	0.04	PTN_PTPRZ1	Ptn - Ptprz1	PTN	Secreted Signaling	PMID: 28356350; PMID: 25620911
94	Gal/Ghrh	AgRP	Ptn	Ptprz1	2.86336e-05	0	PTN_PTPRZ1	Ptn - Ptprz1	PTN	Secreted Signaling	PMID: 28356350; PMID: 25620911
95	Hdc	AgRP	Ptn	Ptprz1	8.6149e-06	0.04	PTN_PTPRZ1	Ptn - Ptprz1	PTN	Secreted Signaling	PMID: 28356350; PMID: 25620911
96	Npw	AgRP	Ptn	Ptprz1	5.39394e-06	0	PTN_PTPRZ1	Ptn - Ptprz1	PTN	Secreted Signaling	PMID: 28356350; PMID: 25620911
97	Oligodendrocytes	AgRP	Ptn	Ptprz1	0.000148417	0	PTN_PTPRZ1	Ptn - Ptprz1	PTN	Secreted Signaling	PMID: 28356350; PMID: 25620911
98	Oxt	AgRP	Ptn	Ptprz1	2.3932e-06	0.02	PTN_PTPRZ1	Ptn - Ptprz1	PTN	Secreted Signaling	PMID: 28356350; PMID: 25620911
99	POMC	AgRP	Ptn	Ptprz1	1.00261e-05	0	PTN_PTPRZ1	Ptn - Ptprz1	PTN	Secreted Signaling	PMID: 28356350; PMID: 25620911
100	Sst	AgRP	Ptn	Ptprz1	3.75596e-05	0.02	PTN_PTPRZ1	Ptn - Ptprz1	PTN	Secreted Signaling	PMID: 28356350; PMID: 25620911
101	Stromal cells	AgRP	Ptn	Ptprz1	0.000142591	0	PTN_PTPRZ1	Ptn - Ptprz1	PTN	Secreted Signaling	PMID: 28356350; PMID: 25620911
102	Synpr	AgRP	Ptn	Ptprz1	4.59304e-05	0	PTN_PTPRZ1	Ptn - Ptprz1	PTN	Secreted Signaling	PMID: 28356350; PMID: 25620911
103	Tac2-2	AgRP	Ptn	Ptprz1	4.62884e-06	0	PTN_PTPRZ1	Ptn - Ptprz1	PTN	Secreted Signaling	PMID: 28356350; PMID: 25620911
104	Tanycytes	AgRP	Ptn	Ptprz1	9.62344e-05	0	PTN_PTPRZ1	Ptn - Ptprz1	PTN	Secreted Signaling	PMID: 28356350; PMID: 25620911
105	Tcf4/Nr4a2	AgRP	Ptn	Ptprz1	8.03677e-06	0.03	PTN_PTPRZ1	Ptn - Ptprz1	PTN	Secreted Signaling	PMID: 28356350; PMID: 25620911
106	Trh/Tac1/Bdnf	AgRP	Ptn	Ptprz1	1.13279e-05	0.02	PTN_PTPRZ1	Ptn - Ptprz1	PTN	Secreted Signaling	PMID: 28356350; PMID: 25620911
107	unassigned	AgRP	Ptn	Ptprz1	5.85943e-05	0.03	PTN_PTPRZ1	Ptn - Ptprz1	PTN	Secreted Signaling	PMID: 28356350; PMID: 25620911
108	Vip/Vipr2	AgRP	Ptn	Ptprz1	1.79692e-05	0.04	PTN_PTPRZ1	Ptn - Ptprz1	PTN	Secreted Signaling	PMID: 28356350; PMID: 25620911
109	AgRP	Astrocytes	Ptn	Ptprz1	0.000188146	0	PTN_PTPRZ1	Ptn - Ptprz1	PTN	Secreted Signaling	PMID: 28356350; PMID: 25620911
110	Astrocytes	Astrocytes	Ptn	Ptprz1	0.00115701	0	PTN_PTPRZ1	Ptn - Ptprz1	PTN	Secreted Signaling	PMID: 28356350; PMID: 25620911
111	Avp	Astrocytes	Ptn	Ptprz1	0.000107784	0	PTN_PTPRZ1	Ptn - Ptprz1	PTN	Secreted Signaling	PMID: 28356350; PMID: 25620911
112	Avp/Rorb	Astrocytes	Ptn	Ptprz1	0.000157278	0	PTN_PTPRZ1	Ptn - Ptprz1	PTN	Secreted Signaling	PMID: 28356350; PMID: 25620911
113	B cells	Astrocytes	Ptn	Ptprz1	1.65721e-05	0	PTN_PTPRZ1	Ptn - Ptprz1	PTN	Secreted Signaling	PMID: 28356350; PMID: 25620911
114	Col11a1	Astrocytes	Ptn	Ptprz1	0.000137846	0	PTN_PTPRZ1	Ptn - Ptprz1	PTN	Secreted Signaling	PMID: 28356350; PMID: 25620911
115	Col25a1/Six3	Astrocytes	Ptn	Ptprz1	9.16419e-05	0	PTN_PTPRZ1	Ptn - Ptprz1	PTN	Secreted Signaling	PMID: 28356350; PMID: 25620911
116	Coro6	Astrocytes	Ptn	Ptprz1	0.000117478	0	PTN_PTPRZ1	Ptn - Ptprz1	PTN	Secreted Signaling	PMID: 28356350; PMID: 25620911
117	Coro6/Trh	Astrocytes	Ptn	Ptprz1	0.000112622	0	PTN_PTPRZ1	Ptn - Ptprz1	PTN	Secreted Signaling	PMID: 28356350; PMID: 25620911
118	Ebf3/Synpr	Astrocytes	Ptn	Ptprz1	0.000283028	0	PTN_PTPRZ1	Ptn - Ptprz1	PTN	Secreted Signaling	PMID: 28356350; PMID: 25620911
119	Endothelial cells	Astrocytes	Ptn	Ptprz1	5.84992e-05	0	PTN_PTPRZ1	Ptn - Ptprz1	PTN	Secreted Signaling	PMID: 28356350; PMID: 25620911
120	Gad2/Slc32a1	Astrocytes	Ptn	Ptprz1	0.000798158	0	PTN_PTPRZ1	Ptn - Ptprz1	PTN	Secreted Signaling	PMID: 28356350; PMID: 25620911
121	Gal	Astrocytes	Ptn	Ptprz1	0.000382504	0	PTN_PTPRZ1	Ptn - Ptprz1	PTN	Secreted Signaling	PMID: 28356350; PMID: 25620911
122	Gal/Gad2/Slc32a1	Astrocytes	Ptn	Ptprz1	0.000116107	0	PTN_PTPRZ1	Ptn - Ptprz1	PTN	Secreted Signaling	PMID: 28356350; PMID: 25620911
123	Gal/Ghrh	Astrocytes	Ptn	Ptprz1	0.000196128	0	PTN_PTPRZ1	Ptn - Ptprz1	PTN	Secreted Signaling	PMID: 28356350; PMID: 25620911
124	Hcrt	Astrocytes	Ptn	Ptprz1	2.73979e-05	0	PTN_PTPRZ1	Ptn - Ptprz1	PTN	Secreted Signaling	PMID: 28356350; PMID: 25620911
125	Hdc	Astrocytes	Ptn	Ptprz1	5.96888e-05	0	PTN_PTPRZ1	Ptn - Ptprz1	PTN	Secreted Signaling	PMID: 28356350; PMID: 25620911
126	Interneurons	Astrocytes	Ptn	Ptprz1	4.02566e-05	0	PTN_PTPRZ1	Ptn - Ptprz1	PTN	Secreted Signaling	PMID: 28356350; PMID: 25620911
127	Lhx1	Astrocytes	Ptn	Ptprz1	0.000131894	0	PTN_PTPRZ1	Ptn - Ptprz1	PTN	Secreted Signaling	PMID: 28356350; PMID: 25620911
128	Lhx1/Coro6	Astrocytes	Ptn	Ptprz1	4.65348e-05	0.01	PTN_PTPRZ1	Ptn - Ptprz1	PTN	Secreted Signaling	PMID: 28356350; PMID: 25620911
129	Microglial/Macrophages	Astrocytes	Ptn	Ptprz1	9.72591e-05	0	PTN_PTPRZ1	Ptn - Ptprz1	PTN	Secreted Signaling	PMID: 28356350; PMID: 25620911
130	Npw	Astrocytes	Ptn	Ptprz1	3.68904e-05	0	PTN_PTPRZ1	Ptn - Ptprz1	PTN	Secreted Signaling	PMID: 28356350; PMID: 25620911
131	Nr5a1	Astrocytes	Ptn	Ptprz1	0.000174948	0	PTN_PTPRZ1	Ptn - Ptprz1	PTN	Secreted Signaling	PMID: 28356350; PMID: 25620911
132	Oligodendrocytes	Astrocytes	Ptn	Ptprz1	0.00100272	0	PTN_PTPRZ1	Ptn - Ptprz1	PTN	Secreted Signaling	PMID: 28356350; PMID: 25620911
133	Oxt	Astrocytes	Ptn	Ptprz1	1.63879e-05	0	PTN_PTPRZ1	Ptn - Ptprz1	PTN	Secreted Signaling	PMID: 28356350; PMID: 25620911
134	POMC	Astrocytes	Ptn	Ptprz1	6.86483e-05	0	PTN_PTPRZ1	Ptn - Ptprz1	PTN	Secreted Signaling	PMID: 28356350; PMID: 25620911
135	Sst	Astrocytes	Ptn	Ptprz1	0.000258166	0	PTN_PTPRZ1	Ptn - Ptprz1	PTN	Secreted Signaling	PMID: 28356350; PMID: 25620911
136	Stromal cells	Astrocytes	Ptn	Ptprz1	0.000962707	0	PTN_PTPRZ1	Ptn - Ptprz1	PTN	Secreted Signaling	PMID: 28356350; PMID: 25620911
137	Synpr	Astrocytes	Ptn	Ptprz1	0.000314162	0	PTN_PTPRZ1	Ptn - Ptprz1	PTN	Secreted Signaling	PMID: 28356350; PMID: 25620911
138	Tac1/Foxp2	Astrocytes	Ptn	Ptprz1	3.90925e-05	0	PTN_PTPRZ1	Ptn - Ptprz1	PTN	Secreted Signaling	PMID: 28356350; PMID: 25620911
139	Tac2-1	Astrocytes	Ptn	Ptprz1	1.379e-05	0.01	PTN_PTPRZ1	Ptn - Ptprz1	PTN	Secreted Signaling	PMID: 28356350; PMID: 25620911
140	Tac2-2	Astrocytes	Ptn	Ptprz1	3.15912e-05	0	PTN_PTPRZ1	Ptn - Ptprz1	PTN	Secreted Signaling	PMID: 28356350; PMID: 25620911
141	Tanycytes	Astrocytes	Ptn	Ptprz1	0.000645713	0	PTN_PTPRZ1	Ptn - Ptprz1	PTN	Secreted Signaling	PMID: 28356350; PMID: 25620911
142	Tcf4/Nr4a2	Astrocytes	Ptn	Ptprz1	5.53895e-05	0	PTN_PTPRZ1	Ptn - Ptprz1	PTN	Secreted Signaling	PMID: 28356350; PMID: 25620911
143	Trh/Tac1/Bdnf	Astrocytes	Ptn	Ptprz1	7.78019e-05	0	PTN_PTPRZ1	Ptn - Ptprz1	PTN	Secreted Signaling	PMID: 28356350; PMID: 25620911
144	unassigned	Astrocytes	Ptn	Ptprz1	0.000403103	0	PTN_PTPRZ1	Ptn - Ptprz1	PTN	Secreted Signaling	PMID: 28356350; PMID: 25620911
145	Vip/Vipr2	Astrocytes	Ptn	Ptprz1	0.000124145	0	PTN_PTPRZ1	Ptn - Ptprz1	PTN	Secreted Signaling	PMID: 28356350; PMID: 25620911
146	Tanycytes	Ebf3/Synpr	Ptn	Ptprz1	5.83854e-05	0.04	PTN_PTPRZ1	Ptn - Ptprz1	PTN	Secreted Signaling	PMID: 28356350; PMID: 25620911
147	Astrocytes	Gad2/Slc32a1	Ptn	Ptprz1	0.000277548	0	PTN_PTPRZ1	Ptn - Ptprz1	PTN	Secreted Signaling	PMID: 28356350; PMID: 25620911
148	Endothelial cells	Gad2/Slc32a1	Ptn	Ptprz1	1.42231e-05	0	PTN_PTPRZ1	Ptn - Ptprz1	PTN	Secreted Signaling	PMID: 28356350; PMID: 25620911
149	Oligodendrocytes	Gad2/Slc32a1	Ptn	Ptprz1	0.000239381	0	PTN_PTPRZ1	Ptn - Ptprz1	PTN	Secreted Signaling	PMID: 28356350; PMID: 25620911
150	Stromal cells	Gad2/Slc32a1	Ptn	Ptprz1	0.000230169	0	PTN_PTPRZ1	Ptn - Ptprz1	PTN	Secreted Signaling	PMID: 28356350; PMID: 25620911
151	Tanycytes	Gad2/Slc32a1	Ptn	Ptprz1	0.000156495	0	PTN_PTPRZ1	Ptn - Ptprz1	PTN	Secreted Signaling	PMID: 28356350; PMID: 25620911
152	Astrocytes	Gal	Ptn	Ptprz1	0.000127742	0.01	PTN_PTPRZ1	Ptn - Ptprz1	PTN	Secreted Signaling	PMID: 28356350; PMID: 25620911
153	Endothelial cells	Gal	Ptn	Ptprz1	6.5431e-06	0.01	PTN_PTPRZ1	Ptn - Ptprz1	PTN	Secreted Signaling	PMID: 28356350; PMID: 25620911
154	Oligodendrocytes	Gal	Ptn	Ptprz1	0.000110194	0.01	PTN_PTPRZ1	Ptn - Ptprz1	PTN	Secreted Signaling	PMID: 28356350; PMID: 25620911
155	Stromal cells	Gal	Ptn	Ptprz1	0.000105948	0.01	PTN_PTPRZ1	Ptn - Ptprz1	PTN	Secreted Signaling	PMID: 28356350; PMID: 25620911
156	Tanycytes	Gal	Ptn	Ptprz1	7.2001e-05	0.01	PTN_PTPRZ1	Ptn - Ptprz1	PTN	Secreted Signaling	PMID: 28356350; PMID: 25620911
157	Endothelial cells	Gal/Gad2/Slc32a1	Ptn	Ptprz1	3.29412e-06	0.04	PTN_PTPRZ1	Ptn - Ptprz1	PTN	Secreted Signaling	PMID: 28356350; PMID: 25620911
158	Astrocytes	Hcrt	Ptn	Ptprz1	3.6336e-05	0.03	PTN_PTPRZ1	Ptn - Ptprz1	PTN	Secreted Signaling	PMID: 28356350; PMID: 25620911
159	Endothelial cells	Hcrt	Ptn	Ptprz1	1.85253e-06	0.02	PTN_PTPRZ1	Ptn - Ptprz1	PTN	Secreted Signaling	PMID: 28356350; PMID: 25620911
160	Stromal cells	Hcrt	Ptn	Ptprz1	3.01714e-05	0.04	PTN_PTPRZ1	Ptn - Ptprz1	PTN	Secreted Signaling	PMID: 28356350; PMID: 25620911
161	Tanycytes	Hcrt	Ptn	Ptprz1	2.0408e-05	0	PTN_PTPRZ1	Ptn - Ptprz1	PTN	Secreted Signaling	PMID: 28356350; PMID: 25620911
162	Astrocytes	Hdc	Ptn	Ptprz1	6.32338e-05	0.02	PTN_PTPRZ1	Ptn - Ptprz1	PTN	Secreted Signaling	PMID: 28356350; PMID: 25620911
163	B cells	Hdc	Ptn	Ptprz1	9.05808e-07	0.01	PTN_PTPRZ1	Ptn - Ptprz1	PTN	Secreted Signaling	PMID: 28356350; PMID: 25620911
164	Endothelial cells	Hdc	Ptn	Ptprz1	3.22549e-06	0	PTN_PTPRZ1	Ptn - Ptprz1	PTN	Secreted Signaling	PMID: 28356350; PMID: 25620911
165	Oligodendrocytes	Hdc	Ptn	Ptprz1	5.4628e-05	0.02	PTN_PTPRZ1	Ptn - Ptprz1	PTN	Secreted Signaling	PMID: 28356350; PMID: 25620911
166	Stromal cells	Hdc	Ptn	Ptprz1	5.24993e-05	0.02	PTN_PTPRZ1	Ptn - Ptprz1	PTN	Secreted Signaling	PMID: 28356350; PMID: 25620911
167	Tanycytes	Hdc	Ptn	Ptprz1	3.55287e-05	0.01	PTN_PTPRZ1	Ptn - Ptprz1	PTN	Secreted Signaling	PMID: 28356350; PMID: 25620911
168	AgRP	Lhx1	Ptn	Ptprz1	5.16817e-05	0.01	PTN_PTPRZ1	Ptn - Ptprz1	PTN	Secreted Signaling	PMID: 28356350; PMID: 25620911
169	Astrocytes	Lhx1	Ptn	Ptprz1	0.00032317	0	PTN_PTPRZ1	Ptn - Ptprz1	PTN	Secreted Signaling	PMID: 28356350; PMID: 25620911
170	Avp	Lhx1	Ptn	Ptprz1	2.95788e-05	0.01	PTN_PTPRZ1	Ptn - Ptprz1	PTN	Secreted Signaling	PMID: 28356350; PMID: 25620911
171	Avp/Rorb	Lhx1	Ptn	Ptprz1	4.32564e-05	0	PTN_PTPRZ1	Ptn - Ptprz1	PTN	Secreted Signaling	PMID: 28356350; PMID: 25620911
172	B cells	Lhx1	Ptn	Ptprz1	4.62921e-06	0	PTN_PTPRZ1	Ptn - Ptprz1	PTN	Secreted Signaling	PMID: 28356350; PMID: 25620911
173	Col11a1	Lhx1	Ptn	Ptprz1	3.79343e-05	0	PTN_PTPRZ1	Ptn - Ptprz1	PTN	Secreted Signaling	PMID: 28356350; PMID: 25620911
174	Col25a1/Six3	Lhx1	Ptn	Ptprz1	2.50911e-05	0.01	PTN_PTPRZ1	Ptn - Ptprz1	PTN	Secreted Signaling	PMID: 28356350; PMID: 25620911
175	Coro6	Lhx1	Ptn	Ptprz1	3.21886e-05	0	PTN_PTPRZ1	Ptn - Ptprz1	PTN	Secreted Signaling	PMID: 28356350; PMID: 25620911
176	Coro6/Trh	Lhx1	Ptn	Ptprz1	3.07029e-05	0.01	PTN_PTPRZ1	Ptn - Ptprz1	PTN	Secreted Signaling	PMID: 28356350; PMID: 25620911
177	Ebf3/Synpr	Lhx1	Ptn	Ptprz1	7.72027e-05	0.01	PTN_PTPRZ1	Ptn - Ptprz1	PTN	Secreted Signaling	PMID: 28356350; PMID: 25620911
178	Endothelial cells	Lhx1	Ptn	Ptprz1	1.64524e-05	0	PTN_PTPRZ1	Ptn - Ptprz1	PTN	Secreted Signaling	PMID: 28356350; PMID: 25620911
179	Gad2/Slc32a1	Lhx1	Ptn	Ptprz1	0.000218832	0.01	PTN_PTPRZ1	Ptn - Ptprz1	PTN	Secreted Signaling	PMID: 28356350; PMID: 25620911
180	Gal	Lhx1	Ptn	Ptprz1	0.000105534	0	PTN_PTPRZ1	Ptn - Ptprz1	PTN	Secreted Signaling	PMID: 28356350; PMID: 25620911
181	Gal/Gad2/Slc32a1	Lhx1	Ptn	Ptprz1	3.13916e-05	0.01	PTN_PTPRZ1	Ptn - Ptprz1	PTN	Secreted Signaling	PMID: 28356350; PMID: 25620911
182	Gal/Ghrh	Lhx1	Ptn	Ptprz1	5.38101e-05	0.01	PTN_PTPRZ1	Ptn - Ptprz1	PTN	Secreted Signaling	PMID: 28356350; PMID: 25620911
183	Hdc	Lhx1	Ptn	Ptprz1	1.61674e-05	0.01	PTN_PTPRZ1	Ptn - Ptprz1	PTN	Secreted Signaling	PMID: 28356350; PMID: 25620911
184	Npw	Lhx1	Ptn	Ptprz1	1.01385e-05	0.01	PTN_PTPRZ1	Ptn - Ptprz1	PTN	Secreted Signaling	PMID: 28356350; PMID: 25620911
185	Oligodendrocytes	Lhx1	Ptn	Ptprz1	0.000279382	0	PTN_PTPRZ1	Ptn - Ptprz1	PTN	Secreted Signaling	PMID: 28356350; PMID: 25620911
186	Oxt	Lhx1	Ptn	Ptprz1	4.49761e-06	0	PTN_PTPRZ1	Ptn - Ptprz1	PTN	Secreted Signaling	PMID: 28356350; PMID: 25620911
187	POMC	Lhx1	Ptn	Ptprz1	1.88426e-05	0.01	PTN_PTPRZ1	Ptn - Ptprz1	PTN	Secreted Signaling	PMID: 28356350; PMID: 25620911
188	Sst	Lhx1	Ptn	Ptprz1	7.05547e-05	0.01	PTN_PTPRZ1	Ptn - Ptprz1	PTN	Secreted Signaling	PMID: 28356350; PMID: 25620911
189	Stromal cells	Lhx1	Ptn	Ptprz1	0.000268438	0	PTN_PTPRZ1	Ptn - Ptprz1	PTN	Secreted Signaling	PMID: 28356350; PMID: 25620911
190	Synpr	Lhx1	Ptn	Ptprz1	8.63301e-05	0	PTN_PTPRZ1	Ptn - Ptprz1	PTN	Secreted Signaling	PMID: 28356350; PMID: 25620911
191	Tac2-2	Lhx1	Ptn	Ptprz1	8.70263e-06	0	PTN_PTPRZ1	Ptn - Ptprz1	PTN	Secreted Signaling	PMID: 28356350; PMID: 25620911
192	Tanycytes	Lhx1	Ptn	Ptprz1	0.000181307	0	PTN_PTPRZ1	Ptn - Ptprz1	PTN	Secreted Signaling	PMID: 28356350; PMID: 25620911
193	Tcf4/Nr4a2	Lhx1	Ptn	Ptprz1	1.5092e-05	0.01	PTN_PTPRZ1	Ptn - Ptprz1	PTN	Secreted Signaling	PMID: 28356350; PMID: 25620911
194	Trh/Tac1/Bdnf	Lhx1	Ptn	Ptprz1	2.12811e-05	0.01	PTN_PTPRZ1	Ptn - Ptprz1	PTN	Secreted Signaling	PMID: 28356350; PMID: 25620911
195	unassigned	Lhx1	Ptn	Ptprz1	0.000110056	0.01	PTN_PTPRZ1	Ptn - Ptprz1	PTN	Secreted Signaling	PMID: 28356350; PMID: 25620911
196	Vip/Vipr2	Lhx1	Ptn	Ptprz1	3.3734e-05	0.01	PTN_PTPRZ1	Ptn - Ptprz1	PTN	Secreted Signaling	PMID: 28356350; PMID: 25620911
197	Astrocytes	Lhx1/Coro6	Ptn	Ptprz1	0.000101908	0	PTN_PTPRZ1	Ptn - Ptprz1	PTN	Secreted Signaling	PMID: 28356350; PMID: 25620911
198	B cells	Lhx1/Coro6	Ptn	Ptprz1	1.4598e-06	0.02	PTN_PTPRZ1	Ptn - Ptprz1	PTN	Secreted Signaling	PMID: 28356350; PMID: 25620911
199	Endothelial cells	Lhx1/Coro6	Ptn	Ptprz1	5.19654e-06	0	PTN_PTPRZ1	Ptn - Ptprz1	PTN	Secreted Signaling	PMID: 28356350; PMID: 25620911
200	Oligodendrocytes	Lhx1/Coro6	Ptn	Ptprz1	8.80491e-05	0.03	PTN_PTPRZ1	Ptn - Ptprz1	PTN	Secreted Signaling	PMID: 28356350; PMID: 25620911
201	Stromal cells	Lhx1/Coro6	Ptn	Ptprz1	8.46151e-05	0	PTN_PTPRZ1	Ptn - Ptprz1	PTN	Secreted Signaling	PMID: 28356350; PMID: 25620911
202	Tanycytes	Lhx1/Coro6	Ptn	Ptprz1	5.72441e-05	0	PTN_PTPRZ1	Ptn - Ptprz1	PTN	Secreted Signaling	PMID: 28356350; PMID: 25620911
203	Astrocytes	Microglial/Macrophages	Ptn	Ptprz1	8.07471e-05	0.03	PTN_PTPRZ1	Ptn - Ptprz1	PTN	Secreted Signaling	PMID: 28356350; PMID: 25620911
204	B cells	Microglial/Macrophages	Ptn	Ptprz1	1.15673e-06	0.03	PTN_PTPRZ1	Ptn - Ptprz1	PTN	Secreted Signaling	PMID: 28356350; PMID: 25620911
205	Endothelial cells	Microglial/Macrophages	Ptn	Ptprz1	4.13235e-06	0.02	PTN_PTPRZ1	Ptn - Ptprz1	PTN	Secreted Signaling	PMID: 28356350; PMID: 25620911
206	Gal	Microglial/Macrophages	Ptn	Ptprz1	2.61277e-05	0.03	PTN_PTPRZ1	Ptn - Ptprz1	PTN	Secreted Signaling	PMID: 28356350; PMID: 25620911
207	Oligodendrocytes	Microglial/Macrophages	Ptn	Ptprz1	6.96764e-05	0.03	PTN_PTPRZ1	Ptn - Ptprz1	PTN	Secreted Signaling	PMID: 28356350; PMID: 25620911
208	Stromal cells	Microglial/Macrophages	Ptn	Ptprz1	6.69854e-05	0.03	PTN_PTPRZ1	Ptn - Ptprz1	PTN	Secreted Signaling	PMID: 28356350; PMID: 25620911
209	Tanycytes	Microglial/Macrophages	Ptn	Ptprz1	4.54824e-05	0.02	PTN_PTPRZ1	Ptn - Ptprz1	PTN	Secreted Signaling	PMID: 28356350; PMID: 25620911
210	Astrocytes	Nr5a1	Ptn	Ptprz1	0.00015301	0.02	PTN_PTPRZ1	Ptn - Ptprz1	PTN	Secreted Signaling	PMID: 28356350; PMID: 25620911
211	Endothelial cells	Nr5a1	Ptn	Ptprz1	7.84358e-06	0.04	PTN_PTPRZ1	Ptn - Ptprz1	PTN	Secreted Signaling	PMID: 28356350; PMID: 25620911
212	Tanycytes	Nr5a1	Ptn	Ptprz1	8.62954e-05	0.02	PTN_PTPRZ1	Ptn - Ptprz1	PTN	Secreted Signaling	PMID: 28356350; PMID: 25620911
213	AgRP	Oligodendrocytes	Ptn	Ptprz1	0.000157675	0	PTN_PTPRZ1	Ptn - Ptprz1	PTN	Secreted Signaling	PMID: 28356350; PMID: 25620911
214	Astrocytes	Oligodendrocytes	Ptn	Ptprz1	0.000972581	0	PTN_PTPRZ1	Ptn - Ptprz1	PTN	Secreted Signaling	PMID: 28356350; PMID: 25620911
215	Avp	Oligodendrocytes	Ptn	Ptprz1	9.03118e-05	0	PTN_PTPRZ1	Ptn - Ptprz1	PTN	Secreted Signaling	PMID: 28356350; PMID: 25620911
216	Avp/Rorb	Oligodendrocytes	Ptn	Ptprz1	0.000131836	0	PTN_PTPRZ1	Ptn - Ptprz1	PTN	Secreted Signaling	PMID: 28356350; PMID: 25620911
217	B cells	Oligodendrocytes	Ptn	Ptprz1	1.39307e-05	0	PTN_PTPRZ1	Ptn - Ptprz1	PTN	Secreted Signaling	PMID: 28356350; PMID: 25620911
218	Col11a1	Oligodendrocytes	Ptn	Ptprz1	0.00011556	0	PTN_PTPRZ1	Ptn - Ptprz1	PTN	Secreted Signaling	PMID: 28356350; PMID: 25620911
219	Col25a1/Six3	Oligodendrocytes	Ptn	Ptprz1	7.6754e-05	0	PTN_PTPRZ1	Ptn - Ptprz1	PTN	Secreted Signaling	PMID: 28356350; PMID: 25620911
220	Coro6	Oligodendrocytes	Ptn	Ptprz1	9.8406e-05	0	PTN_PTPRZ1	Ptn - Ptprz1	PTN	Secreted Signaling	PMID: 28356350; PMID: 25620911
221	Coro6/Trh	Oligodendrocytes	Ptn	Ptprz1	9.42508e-05	0	PTN_PTPRZ1	Ptn - Ptprz1	PTN	Secreted Signaling	PMID: 28356350; PMID: 25620911
222	Ebf3/Synpr	Oligodendrocytes	Ptn	Ptprz1	0.000236885	0	PTN_PTPRZ1	Ptn - Ptprz1	PTN	Secreted Signaling	PMID: 28356350; PMID: 25620911
223	Endothelial cells	Oligodendrocytes	Ptn	Ptprz1	4.92354e-05	0	PTN_PTPRZ1	Ptn - Ptprz1	PTN	Secreted Signaling	PMID: 28356350; PMID: 25620911
224	Gad2/Slc32a1	Oligodendrocytes	Ptn	Ptprz1	0.000668661	0	PTN_PTPRZ1	Ptn - Ptprz1	PTN	Secreted Signaling	PMID: 28356350; PMID: 25620911
225	Gal	Oligodendrocytes	Ptn	Ptprz1	0.000320814	0	PTN_PTPRZ1	Ptn - Ptprz1	PTN	Secreted Signaling	PMID: 28356350; PMID: 25620911
226	Gal/Gad2/Slc32a1	Oligodendrocytes	Ptn	Ptprz1	9.70185e-05	0	PTN_PTPRZ1	Ptn - Ptprz1	PTN	Secreted Signaling	PMID: 28356350; PMID: 25620911
227	Gal/Ghrh	Oligodendrocytes	Ptn	Ptprz1	0.000164328	0	PTN_PTPRZ1	Ptn - Ptprz1	PTN	Secreted Signaling	PMID: 28356350; PMID: 25620911
228	Hcrt	Oligodendrocytes	Ptn	Ptprz1	2.28836e-05	0	PTN_PTPRZ1	Ptn - Ptprz1	PTN	Secreted Signaling	PMID: 28356350; PMID: 25620911
229	Hdc	Oligodendrocytes	Ptn	Ptprz1	4.98926e-05	0	PTN_PTPRZ1	Ptn - Ptprz1	PTN	Secreted Signaling	PMID: 28356350; PMID: 25620911
230	Interneurons	Oligodendrocytes	Ptn	Ptprz1	3.36044e-05	0	PTN_PTPRZ1	Ptn - Ptprz1	PTN	Secreted Signaling	PMID: 28356350; PMID: 25620911
231	Lhx1	Oligodendrocytes	Ptn	Ptprz1	0.000109989	0	PTN_PTPRZ1	Ptn - Ptprz1	PTN	Secreted Signaling	PMID: 28356350; PMID: 25620911
232	Microglial/Macrophages	Oligodendrocytes	Ptn	Ptprz1	8.12164e-05	0	PTN_PTPRZ1	Ptn - Ptprz1	PTN	Secreted Signaling	PMID: 28356350; PMID: 25620911
233	Npw	Oligodendrocytes	Ptn	Ptprz1	3.09187e-05	0	PTN_PTPRZ1	Ptn - Ptprz1	PTN	Secreted Signaling	PMID: 28356350; PMID: 25620911
234	Nr5a1	Oligodendrocytes	Ptn	Ptprz1	0.000145895	0	PTN_PTPRZ1	Ptn - Ptprz1	PTN	Secreted Signaling	PMID: 28356350; PMID: 25620911
235	Oligodendrocytes	Oligodendrocytes	Ptn	Ptprz1	0.000842506	0	PTN_PTPRZ1	Ptn - Ptprz1	PTN	Secreted Signaling	PMID: 28356350; PMID: 25620911
236	Oxt	Oligodendrocytes	Ptn	Ptprz1	1.37316e-05	0	PTN_PTPRZ1	Ptn - Ptprz1	PTN	Secreted Signaling	PMID: 28356350; PMID: 25620911
237	POMC	Oligodendrocytes	Ptn	Ptprz1	5.75223e-05	0	PTN_PTPRZ1	Ptn - Ptprz1	PTN	Secreted Signaling	PMID: 28356350; PMID: 25620911
238	Sst	Oligodendrocytes	Ptn	Ptprz1	0.000216152	0	PTN_PTPRZ1	Ptn - Ptprz1	PTN	Secreted Signaling	PMID: 28356350; PMID: 25620911
239	Stromal cells	Oligodendrocytes	Ptn	Ptprz1	0.000808999	0	PTN_PTPRZ1	Ptn - Ptprz1	PTN	Secreted Signaling	PMID: 28356350; PMID: 25620911
240	Synpr	Oligodendrocytes	Ptn	Ptprz1	0.000263301	0	PTN_PTPRZ1	Ptn - Ptprz1	PTN	Secreted Signaling	PMID: 28356350; PMID: 25620911
241	Tac2-2	Oligodendrocytes	Ptn	Ptprz1	2.64887e-05	0	PTN_PTPRZ1	Ptn - Ptprz1	PTN	Secreted Signaling	PMID: 28356350; PMID: 25620911
242	Tanycytes	Oligodendrocytes	Ptn	Ptprz1	0.0005433	0	PTN_PTPRZ1	Ptn - Ptprz1	PTN	Secreted Signaling	PMID: 28356350; PMID: 25620911
243	Tcf4/Nr4a2	Oligodendrocytes	Ptn	Ptprz1	4.63496e-05	0	PTN_PTPRZ1	Ptn - Ptprz1	PTN	Secreted Signaling	PMID: 28356350; PMID: 25620911
244	Trh/Tac1/Bdnf	Oligodendrocytes	Ptn	Ptprz1	6.51508e-05	0	PTN_PTPRZ1	Ptn - Ptprz1	PTN	Secreted Signaling	PMID: 28356350; PMID: 25620911
245	unassigned	Oligodendrocytes	Ptn	Ptprz1	0.000337441	0	PTN_PTPRZ1	Ptn - Ptprz1	PTN	Secreted Signaling	PMID: 28356350; PMID: 25620911
246	Vip/Vipr2	Oligodendrocytes	Ptn	Ptprz1	0.000103832	0	PTN_PTPRZ1	Ptn - Ptprz1	PTN	Secreted Signaling	PMID: 28356350; PMID: 25620911
247	Astrocytes	Pmch/Cartpt	Ptn	Ptprz1	2.33557e-05	0.02	PTN_PTPRZ1	Ptn - Ptprz1	PTN	Secreted Signaling	PMID: 28356350; PMID: 25620911
248	Endothelial cells	Pmch/Cartpt	Ptn	Ptprz1	1.1907e-06	0.01	PTN_PTPRZ1	Ptn - Ptprz1	PTN	Secreted Signaling	PMID: 28356350; PMID: 25620911
249	Tanycytes	Pmch/Cartpt	Ptn	Ptprz1	1.31172e-05	0	PTN_PTPRZ1	Ptn - Ptprz1	PTN	Secreted Signaling	PMID: 28356350; PMID: 25620911
250	Astrocytes	POMC	Ptn	Ptprz1	6.11321e-05	0	PTN_PTPRZ1	Ptn - Ptprz1	PTN	Secreted Signaling	PMID: 28356350; PMID: 25620911
251	B cells	POMC	Ptn	Ptprz1	8.75676e-07	0.02	PTN_PTPRZ1	Ptn - Ptprz1	PTN	Secreted Signaling	PMID: 28356350; PMID: 25620911
252	Endothelial cells	POMC	Ptn	Ptprz1	3.11135e-06	0	PTN_PTPRZ1	Ptn - Ptprz1	PTN	Secreted Signaling	PMID: 28356350; PMID: 25620911
253	Gal	POMC	Ptn	Ptprz1	1.9973e-05	0.04	PTN_PTPRZ1	Ptn - Ptprz1	PTN	Secreted Signaling	PMID: 28356350; PMID: 25620911
254	Oligodendrocytes	POMC	Ptn	Ptprz1	5.28543e-05	0	PTN_PTPRZ1	Ptn - Ptprz1	PTN	Secreted Signaling	PMID: 28356350; PMID: 25620911
255	Stromal cells	POMC	Ptn	Ptprz1	5.07823e-05	0	PTN_PTPRZ1	Ptn - Ptprz1	PTN	Secreted Signaling	PMID: 28356350; PMID: 25620911
256	Tanycytes	POMC	Ptn	Ptprz1	3.42895e-05	0	PTN_PTPRZ1	Ptn - Ptprz1	PTN	Secreted Signaling	PMID: 28356350; PMID: 25620911
257	AgRP	Sst	Ptn	Ptprz1	3.69546e-05	0.01	PTN_PTPRZ1	Ptn - Ptprz1	PTN	Secreted Signaling	PMID: 28356350; PMID: 25620911
258	Astrocytes	Sst	Ptn	Ptprz1	0.000231541	0	PTN_PTPRZ1	Ptn - Ptprz1	PTN	Secreted Signaling	PMID: 28356350; PMID: 25620911
259	Avp	Sst	Ptn	Ptprz1	2.11477e-05	0.01	PTN_PTPRZ1	Ptn - Ptprz1	PTN	Secreted Signaling	PMID: 28356350; PMID: 25620911
260	Avp/Rorb	Sst	Ptn	Ptprz1	3.09347e-05	0.01	PTN_PTPRZ1	Ptn - Ptprz1	PTN	Secreted Signaling	PMID: 28356350; PMID: 25620911
261	B cells	Sst	Ptn	Ptprz1	3.31671e-06	0	PTN_PTPRZ1	Ptn - Ptprz1	PTN	Secreted Signaling	PMID: 28356350; PMID: 25620911
262	Col11a1	Sst	Ptn	Ptprz1	2.71305e-05	0.01	PTN_PTPRZ1	Ptn - Ptprz1	PTN	Secreted Signaling	PMID: 28356350; PMID: 25620911
263	Col25a1/Six3	Sst	Ptn	Ptprz1	1.79343e-05	0.01	PTN_PTPRZ1	Ptn - Ptprz1	PTN	Secreted Signaling	PMID: 28356350; PMID: 25620911
264	Coro6	Sst	Ptn	Ptprz1	2.30094e-05	0.01	PTN_PTPRZ1	Ptn - Ptprz1	PTN	Secreted Signaling	PMID: 28356350; PMID: 25620911
265	Coro6/Trh	Sst	Ptn	Ptprz1	2.19343e-05	0.01	PTN_PTPRZ1	Ptn - Ptprz1	PTN	Secreted Signaling	PMID: 28356350; PMID: 25620911
266	Ebf3/Synpr	Sst	Ptn	Ptprz1	5.51577e-05	0.01	PTN_PTPRZ1	Ptn - Ptprz1	PTN	Secreted Signaling	PMID: 28356350; PMID: 25620911
267	Endothelial cells	Sst	Ptn	Ptprz1	1.17975e-05	0	PTN_PTPRZ1	Ptn - Ptprz1	PTN	Secreted Signaling	PMID: 28356350; PMID: 25620911
268	Gad2/Slc32a1	Sst	Ptn	Ptprz1	0.000156439	0.01	PTN_PTPRZ1	Ptn - Ptprz1	PTN	Secreted Signaling	PMID: 28356350; PMID: 25620911
269	Gal	Sst	Ptn	Ptprz1	7.55008e-05	0.01	PTN_PTPRZ1	Ptn - Ptprz1	PTN	Secreted Signaling	PMID: 28356350; PMID: 25620911
270	Gal/Gad2/Slc32a1	Sst	Ptn	Ptprz1	2.24046e-05	0.01	PTN_PTPRZ1	Ptn - Ptprz1	PTN	Secreted Signaling	PMID: 28356350; PMID: 25620911
271	Gal/Ghrh	Sst	Ptn	Ptprz1	3.84711e-05	0.01	PTN_PTPRZ1	Ptn - Ptprz1	PTN	Secreted Signaling	PMID: 28356350; PMID: 25620911
272	Hdc	Sst	Ptn	Ptprz1	1.15413e-05	0.01	PTN_PTPRZ1	Ptn - Ptprz1	PTN	Secreted Signaling	PMID: 28356350; PMID: 25620911
273	Npw	Sst	Ptn	Ptprz1	7.24989e-06	0.01	PTN_PTPRZ1	Ptn - Ptprz1	PTN	Secreted Signaling	PMID: 28356350; PMID: 25620911
274	Oligodendrocytes	Sst	Ptn	Ptprz1	0.000200109	0	PTN_PTPRZ1	Ptn - Ptprz1	PTN	Secreted Signaling	PMID: 28356350; PMID: 25620911
275	Oxt	Sst	Ptn	Ptprz1	3.21564e-06	0	PTN_PTPRZ1	Ptn - Ptprz1	PTN	Secreted Signaling	PMID: 28356350; PMID: 25620911
276	POMC	Sst	Ptn	Ptprz1	1.3472e-05	0.01	PTN_PTPRZ1	Ptn - Ptprz1	PTN	Secreted Signaling	PMID: 28356350; PMID: 25620911
277	Sst	Sst	Ptn	Ptprz1	5.04192e-05	0.01	PTN_PTPRZ1	Ptn - Ptprz1	PTN	Secreted Signaling	PMID: 28356350; PMID: 25620911
278	Stromal cells	Sst	Ptn	Ptprz1	0.000192288	0	PTN_PTPRZ1	Ptn - Ptprz1	PTN	Secreted Signaling	PMID: 28356350; PMID: 25620911
279	Synpr	Sst	Ptn	Ptprz1	6.17324e-05	0.01	PTN_PTPRZ1	Ptn - Ptprz1	PTN	Secreted Signaling	PMID: 28356350; PMID: 25620911
280	Tac2-2	Sst	Ptn	Ptprz1	6.22486e-06	0.01	PTN_PTPRZ1	Ptn - Ptprz1	PTN	Secreted Signaling	PMID: 28356350; PMID: 25620911
281	Tanycytes	Sst	Ptn	Ptprz1	0.000129983	0	PTN_PTPRZ1	Ptn - Ptprz1	PTN	Secreted Signaling	PMID: 28356350; PMID: 25620911
282	Tcf4/Nr4a2	Sst	Ptn	Ptprz1	1.07811e-05	0.01	PTN_PTPRZ1	Ptn - Ptprz1	PTN	Secreted Signaling	PMID: 28356350; PMID: 25620911
283	Trh/Tac1/Bdnf	Sst	Ptn	Ptprz1	1.52093e-05	0.01	PTN_PTPRZ1	Ptn - Ptprz1	PTN	Secreted Signaling	PMID: 28356350; PMID: 25620911
284	unassigned	Sst	Ptn	Ptprz1	7.86384e-05	0.01	PTN_PTPRZ1	Ptn - Ptprz1	PTN	Secreted Signaling	PMID: 28356350; PMID: 25620911
285	Vip/Vipr2	Sst	Ptn	Ptprz1	2.40905e-05	0.01	PTN_PTPRZ1	Ptn - Ptprz1	PTN	Secreted Signaling	PMID: 28356350; PMID: 25620911
286	Astrocytes	Synpr	Ptn	Ptprz1	0.000106753	0.01	PTN_PTPRZ1	Ptn - Ptprz1	PTN	Secreted Signaling	PMID: 28356350; PMID: 25620911
287	Endothelial cells	Synpr	Ptn	Ptprz1	5.46984e-06	0.01	PTN_PTPRZ1	Ptn - Ptprz1	PTN	Secreted Signaling	PMID: 28356350; PMID: 25620911
288	Oligodendrocytes	Synpr	Ptn	Ptprz1	9.2077e-05	0.01	PTN_PTPRZ1	Ptn - Ptprz1	PTN	Secreted Signaling	PMID: 28356350; PMID: 25620911
289	Stromal cells	Synpr	Ptn	Ptprz1	8.85324e-05	0.01	PTN_PTPRZ1	Ptn - Ptprz1	PTN	Secreted Signaling	PMID: 28356350; PMID: 25620911
290	Tanycytes	Synpr	Ptn	Ptprz1	6.01859e-05	0.01	PTN_PTPRZ1	Ptn - Ptprz1	PTN	Secreted Signaling	PMID: 28356350; PMID: 25620911
291	Astrocytes	Tanycytes	Ptn	Ptprz1	0.000190531	0.01	PTN_PTPRZ1	Ptn - Ptprz1	PTN	Secreted Signaling	PMID: 28356350; PMID: 25620911
292	Avp/Rorb	Tanycytes	Ptn	Ptprz1	2.52187e-05	0.03	PTN_PTPRZ1	Ptn - Ptprz1	PTN	Secreted Signaling	PMID: 28356350; PMID: 25620911
293	B cells	Tanycytes	Ptn	Ptprz1	2.72941e-06	0.03	PTN_PTPRZ1	Ptn - Ptprz1	PTN	Secreted Signaling	PMID: 28356350; PMID: 25620911
294	Col11a1	Tanycytes	Ptn	Ptprz1	2.21252e-05	0.03	PTN_PTPRZ1	Ptn - Ptprz1	PTN	Secreted Signaling	PMID: 28356350; PMID: 25620911
295	Endothelial cells	Tanycytes	Ptn	Ptprz1	9.74929e-06	0	PTN_PTPRZ1	Ptn - Ptprz1	PTN	Secreted Signaling	PMID: 28356350; PMID: 25620911
296	Gal	Tanycytes	Ptn	Ptprz1	6.16666e-05	0.03	PTN_PTPRZ1	Ptn - Ptprz1	PTN	Secreted Signaling	PMID: 28356350; PMID: 25620911
297	Oligodendrocytes	Tanycytes	Ptn	Ptprz1	0.000164417	0.01	PTN_PTPRZ1	Ptn - Ptprz1	PTN	Secreted Signaling	PMID: 28356350; PMID: 25620911
298	Stromal cells	Tanycytes	Ptn	Ptprz1	0.000158064	0.01	PTN_PTPRZ1	Ptn - Ptprz1	PTN	Secreted Signaling	PMID: 28356350; PMID: 25620911
299	Synpr	Tanycytes	Ptn	Ptprz1	5.02999e-05	0.04	PTN_PTPRZ1	Ptn - Ptprz1	PTN	Secreted Signaling	PMID: 28356350; PMID: 25620911
300	Tanycytes	Tanycytes	Ptn	Ptprz1	0.000107308	0.01	PTN_PTPRZ1	Ptn - Ptprz1	PTN	Secreted Signaling	PMID: 28356350; PMID: 25620911
301	Astrocytes	unassigned	Ptn	Ptprz1	0.000149735	0.01	PTN_PTPRZ1	Ptn - Ptprz1	PTN	Secreted Signaling	PMID: 28356350; PMID: 25620911
302	Endothelial cells	unassigned	Ptn	Ptprz1	7.67475e-06	0.03	PTN_PTPRZ1	Ptn - Ptprz1	PTN	Secreted Signaling	PMID: 28356350; PMID: 25620911
303	Oligodendrocytes	unassigned	Ptn	Ptprz1	0.000129135	0.02	PTN_PTPRZ1	Ptn - Ptprz1	PTN	Secreted Signaling	PMID: 28356350; PMID: 25620911
304	Stromal cells	unassigned	Ptn	Ptprz1	0.000124169	0.01	PTN_PTPRZ1	Ptn - Ptprz1	PTN	Secreted Signaling	PMID: 28356350; PMID: 25620911
305	Tanycytes	unassigned	Ptn	Ptprz1	8.44404e-05	0.01	PTN_PTPRZ1	Ptn - Ptprz1	PTN	Secreted Signaling	PMID: 28356350; PMID: 25620911
306	Astrocytes	Vip/Vipr2	Ptn	Ptprz1	5.70201e-05	0.04	PTN_PTPRZ1	Ptn - Ptprz1	PTN	Secreted Signaling	PMID: 28356350; PMID: 25620911
307	Endothelial cells	Vip/Vipr2	Ptn	Ptprz1	2.92179e-06	0.03	PTN_PTPRZ1	Ptn - Ptprz1	PTN	Secreted Signaling	PMID: 28356350; PMID: 25620911
308	Oligodendrocytes	Vip/Vipr2	Ptn	Ptprz1	4.91804e-05	0.04	PTN_PTPRZ1	Ptn - Ptprz1	PTN	Secreted Signaling	PMID: 28356350; PMID: 25620911
309	Stromal cells	Vip/Vipr2	Ptn	Ptprz1	4.72875e-05	0.04	PTN_PTPRZ1	Ptn - Ptprz1	PTN	Secreted Signaling	PMID: 28356350; PMID: 25620911
310	Tanycytes	Vip/Vipr2	Ptn	Ptprz1	3.21487e-05	0.04	PTN_PTPRZ1	Ptn - Ptprz1	PTN	Secreted Signaling	PMID: 28356350; PMID: 25620911
311	AgRP	Coro6/Trh	Ptn	Sdc3	4.52804e-06	0.01	PTN_SDC3	Ptn - Sdc3	PTN	Secreted Signaling	PMID: 28356350; PMID: 25620911
312	Astrocytes	Coro6/Trh	Ptn	Sdc3	2.88643e-05	0	PTN_SDC3	Ptn - Sdc3	PTN	Secreted Signaling	PMID: 28356350; PMID: 25620911
313	Avp	Coro6/Trh	Ptn	Sdc3	2.58872e-06	0.01	PTN_SDC3	Ptn - Sdc3	PTN	Secreted Signaling	PMID: 28356350; PMID: 25620911
314	Avp/Rorb	Coro6/Trh	Ptn	Sdc3	3.79523e-06	0.01	PTN_SDC3	Ptn - Sdc3	PTN	Secreted Signaling	PMID: 28356350; PMID: 25620911
315	B cells	Coro6/Trh	Ptn	Sdc3	4.13505e-07	0	PTN_SDC3	Ptn - Sdc3	PTN	Secreted Signaling	PMID: 28356350; PMID: 25620911
316	Col11a1	Coro6/Trh	Ptn	Sdc3	3.3305e-06	0.01	PTN_SDC3	Ptn - Sdc3	PTN	Secreted Signaling	PMID: 28356350; PMID: 25620911
317	Col25a1/Six3	Coro6/Trh	Ptn	Sdc3	2.19026e-06	0.01	PTN_SDC3	Ptn - Sdc3	PTN	Secreted Signaling	PMID: 28356350; PMID: 25620911
318	Coro6	Coro6/Trh	Ptn	Sdc3	2.81216e-06	0.01	PTN_SDC3	Ptn - Sdc3	PTN	Secreted Signaling	PMID: 28356350; PMID: 25620911
319	Coro6/Trh	Coro6/Trh	Ptn	Sdc3	2.66725e-06	0.01	PTN_SDC3	Ptn - Sdc3	PTN	Secreted Signaling	PMID: 28356350; PMID: 25620911
320	Ebf3/Synpr	Coro6/Trh	Ptn	Sdc3	6.71106e-06	0.01	PTN_SDC3	Ptn - Sdc3	PTN	Secreted Signaling	PMID: 28356350; PMID: 25620911
321	Endothelial cells	Coro6/Trh	Ptn	Sdc3	1.48147e-06	0	PTN_SDC3	Ptn - Sdc3	PTN	Secreted Signaling	PMID: 28356350; PMID: 25620911
322	Gad2/Slc32a1	Coro6/Trh	Ptn	Sdc3	1.91319e-05	0.01	PTN_SDC3	Ptn - Sdc3	PTN	Secreted Signaling	PMID: 28356350; PMID: 25620911
323	Gal	Coro6/Trh	Ptn	Sdc3	9.29275e-06	0.01	PTN_SDC3	Ptn - Sdc3	PTN	Secreted Signaling	PMID: 28356350; PMID: 25620911
324	Gal/Gad2/Slc32a1	Coro6/Trh	Ptn	Sdc3	2.70221e-06	0.01	PTN_SDC3	Ptn - Sdc3	PTN	Secreted Signaling	PMID: 28356350; PMID: 25620911
325	Gal/Ghrh	Coro6/Trh	Ptn	Sdc3	4.70818e-06	0.01	PTN_SDC3	Ptn - Sdc3	PTN	Secreted Signaling	PMID: 28356350; PMID: 25620911
326	Hcrt	Coro6/Trh	Ptn	Sdc3	6.34522e-07	0.01	PTN_SDC3	Ptn - Sdc3	PTN	Secreted Signaling	PMID: 28356350; PMID: 25620911
327	Hdc	Coro6/Trh	Ptn	Sdc3	1.39449e-06	0.01	PTN_SDC3	Ptn - Sdc3	PTN	Secreted Signaling	PMID: 28356350; PMID: 25620911
328	Interneurons	Coro6/Trh	Ptn	Sdc3	9.26384e-07	0.01	PTN_SDC3	Ptn - Sdc3	PTN	Secreted Signaling	PMID: 28356350; PMID: 25620911
329	Lhx1	Coro6/Trh	Ptn	Sdc3	3.00145e-06	0.01	PTN_SDC3	Ptn - Sdc3	PTN	Secreted Signaling	PMID: 28356350; PMID: 25620911
330	Lhx1/Coro6	Coro6/Trh	Ptn	Sdc3	1.05743e-06	0.01	PTN_SDC3	Ptn - Sdc3	PTN	Secreted Signaling	PMID: 28356350; PMID: 25620911
331	Microglial/Macrophages	Coro6/Trh	Ptn	Sdc3	2.24707e-06	0.01	PTN_SDC3	Ptn - Sdc3	PTN	Secreted Signaling	PMID: 28356350; PMID: 25620911
332	Npw	Coro6/Trh	Ptn	Sdc3	8.88781e-07	0.01	PTN_SDC3	Ptn - Sdc3	PTN	Secreted Signaling	PMID: 28356350; PMID: 25620911
333	Nr5a1	Coro6/Trh	Ptn	Sdc3	3.98227e-06	0.01	PTN_SDC3	Ptn - Sdc3	PTN	Secreted Signaling	PMID: 28356350; PMID: 25620911
334	Oligodendrocytes	Coro6/Trh	Ptn	Sdc3	2.48813e-05	0	PTN_SDC3	Ptn - Sdc3	PTN	Secreted Signaling	PMID: 28356350; PMID: 25620911
335	Oxt	Coro6/Trh	Ptn	Sdc3	3.93659e-07	0	PTN_SDC3	Ptn - Sdc3	PTN	Secreted Signaling	PMID: 28356350; PMID: 25620911
336	Pmch/Cartpt	Coro6/Trh	Ptn	Sdc3	2.34688e-07	0.02	PTN_SDC3	Ptn - Sdc3	PTN	Secreted Signaling	PMID: 28356350; PMID: 25620911
337	POMC	Coro6/Trh	Ptn	Sdc3	1.64944e-06	0.01	PTN_SDC3	Ptn - Sdc3	PTN	Secreted Signaling	PMID: 28356350; PMID: 25620911
338	Sst	Coro6/Trh	Ptn	Sdc3	6.14619e-06	0.01	PTN_SDC3	Ptn - Sdc3	PTN	Secreted Signaling	PMID: 28356350; PMID: 25620911
339	Stromal cells	Coro6/Trh	Ptn	Sdc3	2.39279e-05	0	PTN_SDC3	Ptn - Sdc3	PTN	Secreted Signaling	PMID: 28356350; PMID: 25620911
340	Synpr	Coro6/Trh	Ptn	Sdc3	7.56701e-06	0.01	PTN_SDC3	Ptn - Sdc3	PTN	Secreted Signaling	PMID: 28356350; PMID: 25620911
341	Tac1/Foxp2	Coro6/Trh	Ptn	Sdc3	8.87554e-07	0.02	PTN_SDC3	Ptn - Sdc3	PTN	Secreted Signaling	PMID: 28356350; PMID: 25620911
342	Tac2-1	Coro6/Trh	Ptn	Sdc3	3.13647e-07	0.01	PTN_SDC3	Ptn - Sdc3	PTN	Secreted Signaling	PMID: 28356350; PMID: 25620911
343	Tac2-2	Coro6/Trh	Ptn	Sdc3	7.64953e-07	0.01	PTN_SDC3	Ptn - Sdc3	PTN	Secreted Signaling	PMID: 28356350; PMID: 25620911
344	Tanycytes	Coro6/Trh	Ptn	Sdc3	1.62944e-05	0	PTN_SDC3	Ptn - Sdc3	PTN	Secreted Signaling	PMID: 28356350; PMID: 25620911
345	Tcf4/Nr4a2	Coro6/Trh	Ptn	Sdc3	1.31028e-06	0.01	PTN_SDC3	Ptn - Sdc3	PTN	Secreted Signaling	PMID: 28356350; PMID: 25620911
346	Trh/Tac1/Bdnf	Coro6/Trh	Ptn	Sdc3	1.85564e-06	0	PTN_SDC3	Ptn - Sdc3	PTN	Secreted Signaling	PMID: 28356350; PMID: 25620911
347	unassigned	Coro6/Trh	Ptn	Sdc3	9.57667e-06	0.01	PTN_SDC3	Ptn - Sdc3	PTN	Secreted Signaling	PMID: 28356350; PMID: 25620911
348	Vip/Vipr2	Coro6/Trh	Ptn	Sdc3	2.91996e-06	0.01	PTN_SDC3	Ptn - Sdc3	PTN	Secreted Signaling	PMID: 28356350; PMID: 25620911
349	Astrocytes	Endothelial cells	Ptn	Sdc3	8.46136e-06	0	PTN_SDC3	Ptn - Sdc3	PTN	Secreted Signaling	PMID: 28356350; PMID: 25620911
350	B cells	Endothelial cells	Ptn	Sdc3	1.21215e-07	0.02	PTN_SDC3	Ptn - Sdc3	PTN	Secreted Signaling	PMID: 28356350; PMID: 25620911
351	Endothelial cells	Endothelial cells	Ptn	Sdc3	4.3419e-07	0	PTN_SDC3	Ptn - Sdc3	PTN	Secreted Signaling	PMID: 28356350; PMID: 25620911
352	Oligodendrocytes	Endothelial cells	Ptn	Sdc3	7.2943e-06	0.01	PTN_SDC3	Ptn - Sdc3	PTN	Secreted Signaling	PMID: 28356350; PMID: 25620911
353	Stromal cells	Endothelial cells	Ptn	Sdc3	7.01464e-06	0	PTN_SDC3	Ptn - Sdc3	PTN	Secreted Signaling	PMID: 28356350; PMID: 25620911
354	Tanycytes	Endothelial cells	Ptn	Sdc3	4.77581e-06	0	PTN_SDC3	Ptn - Sdc3	PTN	Secreted Signaling	PMID: 28356350; PMID: 25620911
355	AgRP	Npw	Ptn	Sdc3	1.8134e-06	0.01	PTN_SDC3	Ptn - Sdc3	PTN	Secreted Signaling	PMID: 28356350; PMID: 25620911
356	Astrocytes	Npw	Ptn	Sdc3	1.1523e-05	0	PTN_SDC3	Ptn - Sdc3	PTN	Secreted Signaling	PMID: 28356350; PMID: 25620911
357	Avp	Npw	Ptn	Sdc3	1.03692e-06	0.01	PTN_SDC3	Ptn - Sdc3	PTN	Secreted Signaling	PMID: 28356350; PMID: 25620911
358	Avp/Rorb	Npw	Ptn	Sdc3	1.51957e-06	0	PTN_SDC3	Ptn - Sdc3	PTN	Secreted Signaling	PMID: 28356350; PMID: 25620911
359	B cells	Npw	Ptn	Sdc3	1.65074e-07	0.01	PTN_SDC3	Ptn - Sdc3	PTN	Secreted Signaling	PMID: 28356350; PMID: 25620911
360	Col11a1	Npw	Ptn	Sdc3	1.33335e-06	0	PTN_SDC3	Ptn - Sdc3	PTN	Secreted Signaling	PMID: 28356350; PMID: 25620911
361	Col25a1/Six3	Npw	Ptn	Sdc3	8.77684e-07	0.04	PTN_SDC3	Ptn - Sdc3	PTN	Secreted Signaling	PMID: 28356350; PMID: 25620911
362	Coro6	Npw	Ptn	Sdc3	1.12674e-06	0.02	PTN_SDC3	Ptn - Sdc3	PTN	Secreted Signaling	PMID: 28356350; PMID: 25620911
363	Endothelial cells	Npw	Ptn	Sdc3	5.90621e-07	0	PTN_SDC3	Ptn - Sdc3	PTN	Secreted Signaling	PMID: 28356350; PMID: 25620911
364	Gad2/Slc32a1	Npw	Ptn	Sdc3	7.66465e-06	0.02	PTN_SDC3	Ptn - Sdc3	PTN	Secreted Signaling	PMID: 28356350; PMID: 25620911
365	Gal	Npw	Ptn	Sdc3	3.71852e-06	0	PTN_SDC3	Ptn - Sdc3	PTN	Secreted Signaling	PMID: 28356350; PMID: 25620911
366	Gal/Ghrh	Npw	Ptn	Sdc3	1.88595e-06	0	PTN_SDC3	Ptn - Sdc3	PTN	Secreted Signaling	PMID: 28356350; PMID: 25620911
367	Npw	Npw	Ptn	Sdc3	3.55907e-07	0.01	PTN_SDC3	Ptn - Sdc3	PTN	Secreted Signaling	PMID: 28356350; PMID: 25620911
368	Oligodendrocytes	Npw	Ptn	Sdc3	9.93769e-06	0	PTN_SDC3	Ptn - Sdc3	PTN	Secreted Signaling	PMID: 28356350; PMID: 25620911
369	Oxt	Npw	Ptn	Sdc3	1.57679e-07	0.04	PTN_SDC3	Ptn - Sdc3	PTN	Secreted Signaling	PMID: 28356350; PMID: 25620911
370	POMC	Npw	Ptn	Sdc3	6.60665e-07	0.01	PTN_SDC3	Ptn - Sdc3	PTN	Secreted Signaling	PMID: 28356350; PMID: 25620911
371	Stromal cells	Npw	Ptn	Sdc3	9.55549e-06	0	PTN_SDC3	Ptn - Sdc3	PTN	Secreted Signaling	PMID: 28356350; PMID: 25620911
372	Synpr	Npw	Ptn	Sdc3	3.03023e-06	0.01	PTN_SDC3	Ptn - Sdc3	PTN	Secreted Signaling	PMID: 28356350; PMID: 25620911
373	Tac2-2	Npw	Ptn	Sdc3	3.06187e-07	0.01	PTN_SDC3	Ptn - Sdc3	PTN	Secreted Signaling	PMID: 28356350; PMID: 25620911
374	Tanycytes	Npw	Ptn	Sdc3	6.49822e-06	0	PTN_SDC3	Ptn - Sdc3	PTN	Secreted Signaling	PMID: 28356350; PMID: 25620911
375	Trh/Tac1/Bdnf	Npw	Ptn	Sdc3	7.43729e-07	0.03	PTN_SDC3	Ptn - Sdc3	PTN	Secreted Signaling	PMID: 28356350; PMID: 25620911
376	Astrocytes	Pmch/Cartpt	Ptn	Sdc3	8.11604e-06	0	PTN_SDC3	Ptn - Sdc3	PTN	Secreted Signaling	PMID: 28356350; PMID: 25620911
377	B cells	Pmch/Cartpt	Ptn	Sdc3	1.16268e-07	0.01	PTN_SDC3	Ptn - Sdc3	PTN	Secreted Signaling	PMID: 28356350; PMID: 25620911
378	Endothelial cells	Pmch/Cartpt	Ptn	Sdc3	4.16304e-07	0	PTN_SDC3	Ptn - Sdc3	PTN	Secreted Signaling	PMID: 28356350; PMID: 25620911
379	Oligodendrocytes	Pmch/Cartpt	Ptn	Sdc3	6.9976e-06	0.01	PTN_SDC3	Ptn - Sdc3	PTN	Secreted Signaling	PMID: 28356350; PMID: 25620911
380	Stromal cells	Pmch/Cartpt	Ptn	Sdc3	6.72902e-06	0.01	PTN_SDC3	Ptn - Sdc3	PTN	Secreted Signaling	PMID: 28356350; PMID: 25620911
381	Tanycytes	Pmch/Cartpt	Ptn	Sdc3	4.57951e-06	0	PTN_SDC3	Ptn - Sdc3	PTN	Secreted Signaling	PMID: 28356350; PMID: 25620911
382	AgRP	Tac1/Foxp2	Ptn	Sdc3	4.12199e-06	0.02	PTN_SDC3	Ptn - Sdc3	PTN	Secreted Signaling	PMID: 28356350; PMID: 25620911
383	Astrocytes	Tac1/Foxp2	Ptn	Sdc3	2.62714e-05	0	PTN_SDC3	Ptn - Sdc3	PTN	Secreted Signaling	PMID: 28356350; PMID: 25620911
384	Avp	Tac1/Foxp2	Ptn	Sdc3	2.3566e-06	0.02	PTN_SDC3	Ptn - Sdc3	PTN	Secreted Signaling	PMID: 28356350; PMID: 25620911
385	Avp/Rorb	Tac1/Foxp2	Ptn	Sdc3	3.45484e-06	0.02	PTN_SDC3	Ptn - Sdc3	PTN	Secreted Signaling	PMID: 28356350; PMID: 25620911
386	B cells	Tac1/Foxp2	Ptn	Sdc3	3.76359e-07	0.01	PTN_SDC3	Ptn - Sdc3	PTN	Secreted Signaling	PMID: 28356350; PMID: 25620911
387	Col11a1	Tac1/Foxp2	Ptn	Sdc3	3.03178e-06	0.01	PTN_SDC3	Ptn - Sdc3	PTN	Secreted Signaling	PMID: 28356350; PMID: 25620911
388	Col25a1/Six3	Tac1/Foxp2	Ptn	Sdc3	1.99391e-06	0.02	PTN_SDC3	Ptn - Sdc3	PTN	Secreted Signaling	PMID: 28356350; PMID: 25620911
389	Coro6	Tac1/Foxp2	Ptn	Sdc3	2.56004e-06	0.02	PTN_SDC3	Ptn - Sdc3	PTN	Secreted Signaling	PMID: 28356350; PMID: 25620911
390	Coro6/Trh	Tac1/Foxp2	Ptn	Sdc3	2.42825e-06	0.02	PTN_SDC3	Ptn - Sdc3	PTN	Secreted Signaling	PMID: 28356350; PMID: 25620911
391	Ebf3/Synpr	Tac1/Foxp2	Ptn	Sdc3	6.10967e-06	0.02	PTN_SDC3	Ptn - Sdc3	PTN	Secreted Signaling	PMID: 28356350; PMID: 25620911
392	Endothelial cells	Tac1/Foxp2	Ptn	Sdc3	1.34829e-06	0	PTN_SDC3	Ptn - Sdc3	PTN	Secreted Signaling	PMID: 28356350; PMID: 25620911
393	Gad2/Slc32a1	Tac1/Foxp2	Ptn	Sdc3	1.74166e-05	0.02	PTN_SDC3	Ptn - Sdc3	PTN	Secreted Signaling	PMID: 28356350; PMID: 25620911
394	Gal	Tac1/Foxp2	Ptn	Sdc3	8.45905e-06	0.02	PTN_SDC3	Ptn - Sdc3	PTN	Secreted Signaling	PMID: 28356350; PMID: 25620911
395	Gal/Gad2/Slc32a1	Tac1/Foxp2	Ptn	Sdc3	2.46027e-06	0.02	PTN_SDC3	Ptn - Sdc3	PTN	Secreted Signaling	PMID: 28356350; PMID: 25620911
396	Gal/Ghrh	Tac1/Foxp2	Ptn	Sdc3	4.28602e-06	0.02	PTN_SDC3	Ptn - Sdc3	PTN	Secreted Signaling	PMID: 28356350; PMID: 25620911
397	Hcrt	Tac1/Foxp2	Ptn	Sdc3	5.77723e-07	0.02	PTN_SDC3	Ptn - Sdc3	PTN	Secreted Signaling	PMID: 28356350; PMID: 25620911
398	Hdc	Tac1/Foxp2	Ptn	Sdc3	1.26961e-06	0.01	PTN_SDC3	Ptn - Sdc3	PTN	Secreted Signaling	PMID: 28356350; PMID: 25620911
399	Interneurons	Tac1/Foxp2	Ptn	Sdc3	8.43483e-07	0.02	PTN_SDC3	Ptn - Sdc3	PTN	Secreted Signaling	PMID: 28356350; PMID: 25620911
400	Lhx1	Tac1/Foxp2	Ptn	Sdc3	2.73299e-06	0.02	PTN_SDC3	Ptn - Sdc3	PTN	Secreted Signaling	PMID: 28356350; PMID: 25620911
401	Lhx1/Coro6	Tac1/Foxp2	Ptn	Sdc3	9.62858e-07	0.02	PTN_SDC3	Ptn - Sdc3	PTN	Secreted Signaling	PMID: 28356350; PMID: 25620911
402	Microglial/Macrophages	Tac1/Foxp2	Ptn	Sdc3	2.04595e-06	0.02	PTN_SDC3	Ptn - Sdc3	PTN	Secreted Signaling	PMID: 28356350; PMID: 25620911
403	Npw	Tac1/Foxp2	Ptn	Sdc3	8.09075e-07	0.02	PTN_SDC3	Ptn - Sdc3	PTN	Secreted Signaling	PMID: 28356350; PMID: 25620911
404	Nr5a1	Tac1/Foxp2	Ptn	Sdc3	3.62608e-06	0.02	PTN_SDC3	Ptn - Sdc3	PTN	Secreted Signaling	PMID: 28356350; PMID: 25620911
405	Oligodendrocytes	Tac1/Foxp2	Ptn	Sdc3	2.26467e-05	0	PTN_SDC3	Ptn - Sdc3	PTN	Secreted Signaling	PMID: 28356350; PMID: 25620911
406	Oxt	Tac1/Foxp2	Ptn	Sdc3	3.58361e-07	0.02	PTN_SDC3	Ptn - Sdc3	PTN	Secreted Signaling	PMID: 28356350; PMID: 25620911
407	Pmch/Cartpt	Tac1/Foxp2	Ptn	Sdc3	2.13698e-07	0.03	PTN_SDC3	Ptn - Sdc3	PTN	Secreted Signaling	PMID: 28356350; PMID: 25620911
408	POMC	Tac1/Foxp2	Ptn	Sdc3	1.50154e-06	0.01	PTN_SDC3	Ptn - Sdc3	PTN	Secreted Signaling	PMID: 28356350; PMID: 25620911
409	Sst	Tac1/Foxp2	Ptn	Sdc3	5.59531e-06	0.02	PTN_SDC3	Ptn - Sdc3	PTN	Secreted Signaling	PMID: 28356350; PMID: 25620911
410	Stromal cells	Tac1/Foxp2	Ptn	Sdc3	2.17788e-05	0	PTN_SDC3	Ptn - Sdc3	PTN	Secreted Signaling	PMID: 28356350; PMID: 25620911
411	Synpr	Tac1/Foxp2	Ptn	Sdc3	6.88841e-06	0.02	PTN_SDC3	Ptn - Sdc3	PTN	Secreted Signaling	PMID: 28356350; PMID: 25620911
412	Tac1/Foxp2	Tac1/Foxp2	Ptn	Sdc3	8.08177e-07	0.02	PTN_SDC3	Ptn - Sdc3	PTN	Secreted Signaling	PMID: 28356350; PMID: 25620911
413	Tac2-1	Tac1/Foxp2	Ptn	Sdc3	2.85594e-07	0.03	PTN_SDC3	Ptn - Sdc3	PTN	Secreted Signaling	PMID: 28356350; PMID: 25620911
414	Tac2-2	Tac1/Foxp2	Ptn	Sdc3	6.96336e-07	0.02	PTN_SDC3	Ptn - Sdc3	PTN	Secreted Signaling	PMID: 28356350; PMID: 25620911
415	Tanycytes	Tac1/Foxp2	Ptn	Sdc3	1.48298e-05	0	PTN_SDC3	Ptn - Sdc3	PTN	Secreted Signaling	PMID: 28356350; PMID: 25620911
416	Tcf4/Nr4a2	Tac1/Foxp2	Ptn	Sdc3	1.19288e-06	0	PTN_SDC3	Ptn - Sdc3	PTN	Secreted Signaling	PMID: 28356350; PMID: 25620911
417	Trh/Tac1/Bdnf	Tac1/Foxp2	Ptn	Sdc3	1.68931e-06	0.02	PTN_SDC3	Ptn - Sdc3	PTN	Secreted Signaling	PMID: 28356350; PMID: 25620911
418	unassigned	Tac1/Foxp2	Ptn	Sdc3	8.71841e-06	0.02	PTN_SDC3	Ptn - Sdc3	PTN	Secreted Signaling	PMID: 28356350; PMID: 25620911
419	Vip/Vipr2	Tac1/Foxp2	Ptn	Sdc3	2.6584e-06	0.02	PTN_SDC3	Ptn - Sdc3	PTN	Secreted Signaling	PMID: 28356350; PMID: 25620911
420	AgRP	Astrocytes	Ptn	Sdc4	3.84936e-05	0	PTN_SDC4	Ptn - Sdc4	PTN	Secreted Signaling	PMID: 28356350; PMID: 25620911
421	Astrocytes	Astrocytes	Ptn	Sdc4	0.000244748	0	PTN_SDC4	Ptn - Sdc4	PTN	Secreted Signaling	PMID: 28356350; PMID: 25620911
422	Avp	Astrocytes	Ptn	Sdc4	2.20103e-05	0	PTN_SDC4	Ptn - Sdc4	PTN	Secreted Signaling	PMID: 28356350; PMID: 25620911
423	Avp/Rorb	Astrocytes	Ptn	Sdc4	3.22578e-05	0	PTN_SDC4	Ptn - Sdc4	PTN	Secreted Signaling	PMID: 28356350; PMID: 25620911
424	B cells	Astrocytes	Ptn	Sdc4	3.50617e-06	0	PTN_SDC4	Ptn - Sdc4	PTN	Secreted Signaling	PMID: 28356350; PMID: 25620911
425	Col11a1	Astrocytes	Ptn	Sdc4	2.83053e-05	0	PTN_SDC4	Ptn - Sdc4	PTN	Secreted Signaling	PMID: 28356350; PMID: 25620911
426	Col25a1/Six3	Astrocytes	Ptn	Sdc4	1.86288e-05	0	PTN_SDC4	Ptn - Sdc4	PTN	Secreted Signaling	PMID: 28356350; PMID: 25620911
427	Coro6	Astrocytes	Ptn	Sdc4	2.39156e-05	0	PTN_SDC4	Ptn - Sdc4	PTN	Secreted Signaling	PMID: 28356350; PMID: 25620911
428	Coro6/Trh	Astrocytes	Ptn	Sdc4	2.27002e-05	0	PTN_SDC4	Ptn - Sdc4	PTN	Secreted Signaling	PMID: 28356350; PMID: 25620911
429	Ebf3/Synpr	Astrocytes	Ptn	Sdc4	5.71113e-05	0	PTN_SDC4	Ptn - Sdc4	PTN	Secreted Signaling	PMID: 28356350; PMID: 25620911
430	Endothelial cells	Astrocytes	Ptn	Sdc4	1.2548e-05	0	PTN_SDC4	Ptn - Sdc4	PTN	Secreted Signaling	PMID: 28356350; PMID: 25620911
431	Gad2/Slc32a1	Astrocytes	Ptn	Sdc4	0.00016269	0	PTN_SDC4	Ptn - Sdc4	PTN	Secreted Signaling	PMID: 28356350; PMID: 25620911
432	Gal	Astrocytes	Ptn	Sdc4	7.89464e-05	0	PTN_SDC4	Ptn - Sdc4	PTN	Secreted Signaling	PMID: 28356350; PMID: 25620911
433	Gal/Gad2/Slc32a1	Astrocytes	Ptn	Sdc4	2.30254e-05	0	PTN_SDC4	Ptn - Sdc4	PTN	Secreted Signaling	PMID: 28356350; PMID: 25620911
434	Gal/Ghrh	Astrocytes	Ptn	Sdc4	4.00321e-05	0	PTN_SDC4	Ptn - Sdc4	PTN	Secreted Signaling	PMID: 28356350; PMID: 25620911
435	Hcrt	Astrocytes	Ptn	Sdc4	5.40856e-06	0	PTN_SDC4	Ptn - Sdc4	PTN	Secreted Signaling	PMID: 28356350; PMID: 25620911
436	Hdc	Astrocytes	Ptn	Sdc4	1.18793e-05	0	PTN_SDC4	Ptn - Sdc4	PTN	Secreted Signaling	PMID: 28356350; PMID: 25620911
437	Interneurons	Astrocytes	Ptn	Sdc4	7.89976e-06	0	PTN_SDC4	Ptn - Sdc4	PTN	Secreted Signaling	PMID: 28356350; PMID: 25620911
438	Lhx1	Astrocytes	Ptn	Sdc4	2.56142e-05	0	PTN_SDC4	Ptn - Sdc4	PTN	Secreted Signaling	PMID: 28356350; PMID: 25620911
439	Lhx1/Coro6	Astrocytes	Ptn	Sdc4	9.02492e-06	0	PTN_SDC4	Ptn - Sdc4	PTN	Secreted Signaling	PMID: 28356350; PMID: 25620911
440	Microglial/Macrophages	Astrocytes	Ptn	Sdc4	1.91568e-05	0	PTN_SDC4	Ptn - Sdc4	PTN	Secreted Signaling	PMID: 28356350; PMID: 25620911
441	Npw	Astrocytes	Ptn	Sdc4	7.5551e-06	0	PTN_SDC4	Ptn - Sdc4	PTN	Secreted Signaling	PMID: 28356350; PMID: 25620911
442	Nr5a1	Astrocytes	Ptn	Sdc4	3.39838e-05	0	PTN_SDC4	Ptn - Sdc4	PTN	Secreted Signaling	PMID: 28356350; PMID: 25620911
443	Oligodendrocytes	Astrocytes	Ptn	Sdc4	0.000211057	0	PTN_SDC4	Ptn - Sdc4	PTN	Secreted Signaling	PMID: 28356350; PMID: 25620911
444	Oxt	Astrocytes	Ptn	Sdc4	3.347e-06	0	PTN_SDC4	Ptn - Sdc4	PTN	Secreted Signaling	PMID: 28356350; PMID: 25620911
445	Pmch/Cartpt	Astrocytes	Ptn	Sdc4	2.00303e-06	0	PTN_SDC4	Ptn - Sdc4	PTN	Secreted Signaling	PMID: 28356350; PMID: 25620911
446	POMC	Astrocytes	Ptn	Sdc4	1.40238e-05	0	PTN_SDC4	Ptn - Sdc4	PTN	Secreted Signaling	PMID: 28356350; PMID: 25620911
447	Sst	Astrocytes	Ptn	Sdc4	5.22895e-05	0	PTN_SDC4	Ptn - Sdc4	PTN	Secreted Signaling	PMID: 28356350; PMID: 25620911
448	Stromal cells	Astrocytes	Ptn	Sdc4	0.000202946	0	PTN_SDC4	Ptn - Sdc4	PTN	Secreted Signaling	PMID: 28356350; PMID: 25620911
449	Synpr	Astrocytes	Ptn	Sdc4	6.43246e-05	0	PTN_SDC4	Ptn - Sdc4	PTN	Secreted Signaling	PMID: 28356350; PMID: 25620911
450	Tac1/Foxp2	Astrocytes	Ptn	Sdc4	7.57549e-06	0	PTN_SDC4	Ptn - Sdc4	PTN	Secreted Signaling	PMID: 28356350; PMID: 25620911
451	Tac2-1	Astrocytes	Ptn	Sdc4	2.67674e-06	0	PTN_SDC4	Ptn - Sdc4	PTN	Secreted Signaling	PMID: 28356350; PMID: 25620911
452	Tac2-2	Astrocytes	Ptn	Sdc4	6.50018e-06	0	PTN_SDC4	Ptn - Sdc4	PTN	Secreted Signaling	PMID: 28356350; PMID: 25620911
453	Tanycytes	Astrocytes	Ptn	Sdc4	0.000138049	0	PTN_SDC4	Ptn - Sdc4	PTN	Secreted Signaling	PMID: 28356350; PMID: 25620911
454	Tcf4/Nr4a2	Astrocytes	Ptn	Sdc4	1.11524e-05	0	PTN_SDC4	Ptn - Sdc4	PTN	Secreted Signaling	PMID: 28356350; PMID: 25620911
455	Trh/Tac1/Bdnf	Astrocytes	Ptn	Sdc4	1.57851e-05	0	PTN_SDC4	Ptn - Sdc4	PTN	Secreted Signaling	PMID: 28356350; PMID: 25620911
456	unassigned	Astrocytes	Ptn	Sdc4	8.14867e-05	0	PTN_SDC4	Ptn - Sdc4	PTN	Secreted Signaling	PMID: 28356350; PMID: 25620911
457	Vip/Vipr2	Astrocytes	Ptn	Sdc4	2.48628e-05	0	PTN_SDC4	Ptn - Sdc4	PTN	Secreted Signaling	PMID: 28356350; PMID: 25620911
458	AgRP	B cells	Ptn	Sdc4	2.12764e-07	0.01	PTN_SDC4	Ptn - Sdc4	PTN	Secreted Signaling	PMID: 28356350; PMID: 25620911
459	Astrocytes	B cells	Ptn	Sdc4	1.36007e-06	0	PTN_SDC4	Ptn - Sdc4	PTN	Secreted Signaling	PMID: 28356350; PMID: 25620911
460	Avp	B cells	Ptn	Sdc4	1.2162e-07	0.01	PTN_SDC4	Ptn - Sdc4	PTN	Secreted Signaling	PMID: 28356350; PMID: 25620911
461	Avp/Rorb	B cells	Ptn	Sdc4	1.78366e-07	0.01	PTN_SDC4	Ptn - Sdc4	PTN	Secreted Signaling	PMID: 28356350; PMID: 25620911
462	B cells	B cells	Ptn	Sdc4	1.94844e-08	0	PTN_SDC4	Ptn - Sdc4	PTN	Secreted Signaling	PMID: 28356350; PMID: 25620911
463	Col11a1	B cells	Ptn	Sdc4	1.5654e-07	0.01	PTN_SDC4	Ptn - Sdc4	PTN	Secreted Signaling	PMID: 28356350; PMID: 25620911
464	Col25a1/Six3	B cells	Ptn	Sdc4	1.02862e-07	0.01	PTN_SDC4	Ptn - Sdc4	PTN	Secreted Signaling	PMID: 28356350; PMID: 25620911
465	Coro6	B cells	Ptn	Sdc4	1.32084e-07	0	PTN_SDC4	Ptn - Sdc4	PTN	Secreted Signaling	PMID: 28356350; PMID: 25620911
466	Coro6/Trh	B cells	Ptn	Sdc4	1.25177e-07	0.01	PTN_SDC4	Ptn - Sdc4	PTN	Secreted Signaling	PMID: 28356350; PMID: 25620911
467	Ebf3/Synpr	B cells	Ptn	Sdc4	3.14986e-07	0.03	PTN_SDC4	Ptn - Sdc4	PTN	Secreted Signaling	PMID: 28356350; PMID: 25620911
468	Endothelial cells	B cells	Ptn	Sdc4	6.98898e-08	0	PTN_SDC4	Ptn - Sdc4	PTN	Secreted Signaling	PMID: 28356350; PMID: 25620911
469	Gad2/Slc32a1	B cells	Ptn	Sdc4	8.98697e-07	0.01	PTN_SDC4	Ptn - Sdc4	PTN	Secreted Signaling	PMID: 28356350; PMID: 25620911
470	Gal	B cells	Ptn	Sdc4	4.36964e-07	0	PTN_SDC4	Ptn - Sdc4	PTN	Secreted Signaling	PMID: 28356350; PMID: 25620911
471	Gal/Ghrh	B cells	Ptn	Sdc4	2.21186e-07	0.01	PTN_SDC4	Ptn - Sdc4	PTN	Secreted Signaling	PMID: 28356350; PMID: 25620911
472	Npw	B cells	Ptn	Sdc4	4.17655e-08	0.01	PTN_SDC4	Ptn - Sdc4	PTN	Secreted Signaling	PMID: 28356350; PMID: 25620911
473	Oligodendrocytes	B cells	Ptn	Sdc4	1.17189e-06	0	PTN_SDC4	Ptn - Sdc4	PTN	Secreted Signaling	PMID: 28356350; PMID: 25620911
474	Oxt	B cells	Ptn	Sdc4	1.84946e-08	0	PTN_SDC4	Ptn - Sdc4	PTN	Secreted Signaling	PMID: 28356350; PMID: 25620911
475	POMC	B cells	Ptn	Sdc4	7.74946e-08	0.01	PTN_SDC4	Ptn - Sdc4	PTN	Secreted Signaling	PMID: 28356350; PMID: 25620911
476	Sst	B cells	Ptn	Sdc4	2.88561e-07	0.01	PTN_SDC4	Ptn - Sdc4	PTN	Secreted Signaling	PMID: 28356350; PMID: 25620911
477	Stromal cells	B cells	Ptn	Sdc4	1.12714e-06	0	PTN_SDC4	Ptn - Sdc4	PTN	Secreted Signaling	PMID: 28356350; PMID: 25620911
478	Synpr	B cells	Ptn	Sdc4	3.55581e-07	0.01	PTN_SDC4	Ptn - Sdc4	PTN	Secreted Signaling	PMID: 28356350; PMID: 25620911
479	Tac1/Foxp2	B cells	Ptn	Sdc4	4.15254e-08	0.04	PTN_SDC4	Ptn - Sdc4	PTN	Secreted Signaling	PMID: 28356350; PMID: 25620911
480	Tac2-2	B cells	Ptn	Sdc4	3.59605e-08	0	PTN_SDC4	Ptn - Sdc4	PTN	Secreted Signaling	PMID: 28356350; PMID: 25620911
481	Tanycytes	B cells	Ptn	Sdc4	7.68483e-07	0	PTN_SDC4	Ptn - Sdc4	PTN	Secreted Signaling	PMID: 28356350; PMID: 25620911
482	Tcf4/Nr4a2	B cells	Ptn	Sdc4	6.14878e-08	0.02	PTN_SDC4	Ptn - Sdc4	PTN	Secreted Signaling	PMID: 28356350; PMID: 25620911
483	Trh/Tac1/Bdnf	B cells	Ptn	Sdc4	8.71336e-08	0.01	PTN_SDC4	Ptn - Sdc4	PTN	Secreted Signaling	PMID: 28356350; PMID: 25620911
484	unassigned	B cells	Ptn	Sdc4	4.49549e-07	0.01	PTN_SDC4	Ptn - Sdc4	PTN	Secreted Signaling	PMID: 28356350; PMID: 25620911
485	Vip/Vipr2	B cells	Ptn	Sdc4	1.36967e-07	0.04	PTN_SDC4	Ptn - Sdc4	PTN	Secreted Signaling	PMID: 28356350; PMID: 25620911
486	Astrocytes	Endothelial cells	Ptn	Ncl	7.9248e-06	0.04	PTN_NCL	Ptn - Ncl	PTN	Secreted Signaling	PMID: 28356350; PMID: 25620911
487	Endothelial cells	Endothelial cells	Ptn	Ncl	4.06731e-07	0.02	PTN_NCL	Ptn - Ncl	PTN	Secreted Signaling	PMID: 28356350; PMID: 25620911
488	Stromal cells	Endothelial cells	Ptn	Ncl	6.56953e-06	0.04	PTN_NCL	Ptn - Ncl	PTN	Secreted Signaling	PMID: 28356350; PMID: 25620911
489	Tanycytes	Endothelial cells	Ptn	Ncl	4.47358e-06	0.01	PTN_NCL	Ptn - Ncl	PTN	Secreted Signaling	PMID: 28356350; PMID: 25620911
490	Astrocytes	Hcrt	Ptn	Ncl	1.09415e-05	0.02	PTN_NCL	Ptn - Ncl	PTN	Secreted Signaling	PMID: 28356350; PMID: 25620911
491	B cells	Hcrt	Ptn	Ncl	1.56746e-07	0.02	PTN_NCL	Ptn - Ncl	PTN	Secreted Signaling	PMID: 28356350; PMID: 25620911
492	Endothelial cells	Hcrt	Ptn	Ncl	5.61487e-07	0	PTN_NCL	Ptn - Ncl	PTN	Secreted Signaling	PMID: 28356350; PMID: 25620911
493	Oligodendrocytes	Hcrt	Ptn	Ncl	9.43224e-06	0.04	PTN_NCL	Ptn - Ncl	PTN	Secreted Signaling	PMID: 28356350; PMID: 25620911
494	Stromal cells	Hcrt	Ptn	Ncl	9.07065e-06	0.04	PTN_NCL	Ptn - Ncl	PTN	Secreted Signaling	PMID: 28356350; PMID: 25620911
495	Tanycytes	Hcrt	Ptn	Ncl	6.17592e-06	0	PTN_NCL	Ptn - Ncl	PTN	Secreted Signaling	PMID: 28356350; PMID: 25620911
496	Astrocytes	Lhx1/Coro6	Ptn	Ncl	2.98925e-05	0	PTN_NCL	Ptn - Ncl	PTN	Secreted Signaling	PMID: 28356350; PMID: 25620911
497	Avp	Lhx1/Coro6	Ptn	Ncl	2.68118e-06	0.04	PTN_NCL	Ptn - Ncl	PTN	Secreted Signaling	PMID: 28356350; PMID: 25620911
498	Avp/Rorb	Lhx1/Coro6	Ptn	Ncl	3.93074e-06	0.04	PTN_NCL	Ptn - Ncl	PTN	Secreted Signaling	PMID: 28356350; PMID: 25620911
499	B cells	Lhx1/Coro6	Ptn	Ncl	4.28234e-07	0.01	PTN_NCL	Ptn - Ncl	PTN	Secreted Signaling	PMID: 28356350; PMID: 25620911
500	Col11a1	Lhx1/Coro6	Ptn	Ncl	3.4494e-06	0.04	PTN_NCL	Ptn - Ncl	PTN	Secreted Signaling	PMID: 28356350; PMID: 25620911
501	Coro6	Lhx1/Coro6	Ptn	Ncl	2.91262e-06	0.04	PTN_NCL	Ptn - Ncl	PTN	Secreted Signaling	PMID: 28356350; PMID: 25620911
502	Endothelial cells	Lhx1/Coro6	Ptn	Ncl	1.53419e-06	0	PTN_NCL	Ptn - Ncl	PTN	Secreted Signaling	PMID: 28356350; PMID: 25620911
503	Gal	Lhx1/Coro6	Ptn	Ncl	9.6244e-06	0.01	PTN_NCL	Ptn - Ncl	PTN	Secreted Signaling	PMID: 28356350; PMID: 25620911
504	Gal/Ghrh	Lhx1/Coro6	Ptn	Ncl	4.87634e-06	0.04	PTN_NCL	Ptn - Ncl	PTN	Secreted Signaling	PMID: 28356350; PMID: 25620911
505	Npw	Lhx1/Coro6	Ptn	Ncl	9.20519e-07	0.02	PTN_NCL	Ptn - Ncl	PTN	Secreted Signaling	PMID: 28356350; PMID: 25620911
506	Oligodendrocytes	Lhx1/Coro6	Ptn	Ncl	2.57679e-05	0	PTN_NCL	Ptn - Ncl	PTN	Secreted Signaling	PMID: 28356350; PMID: 25620911
507	Oxt	Lhx1/Coro6	Ptn	Ncl	4.07719e-07	0.02	PTN_NCL	Ptn - Ncl	PTN	Secreted Signaling	PMID: 28356350; PMID: 25620911
508	POMC	Lhx1/Coro6	Ptn	Ncl	1.70836e-06	0.03	PTN_NCL	Ptn - Ncl	PTN	Secreted Signaling	PMID: 28356350; PMID: 25620911
509	Stromal cells	Lhx1/Coro6	Ptn	Ncl	2.47805e-05	0	PTN_NCL	Ptn - Ncl	PTN	Secreted Signaling	PMID: 28356350; PMID: 25620911
510	Synpr	Lhx1/Coro6	Ptn	Ncl	7.83722e-06	0.04	PTN_NCL	Ptn - Ncl	PTN	Secreted Signaling	PMID: 28356350; PMID: 25620911
511	Tac2-2	Lhx1/Coro6	Ptn	Ncl	7.9226e-07	0.03	PTN_NCL	Ptn - Ncl	PTN	Secreted Signaling	PMID: 28356350; PMID: 25620911
512	Tanycytes	Lhx1/Coro6	Ptn	Ncl	1.68744e-05	0	PTN_NCL	Ptn - Ncl	PTN	Secreted Signaling	PMID: 28356350; PMID: 25620911
513	Astrocytes	Oxt	Ptn	Ncl	4.9213e-06	0	PTN_NCL	Ptn - Ncl	PTN	Secreted Signaling	PMID: 28356350; PMID: 25620911
514	B cells	Oxt	Ptn	Ncl	7.05007e-08	0.01	PTN_NCL	Ptn - Ncl	PTN	Secreted Signaling	PMID: 28356350; PMID: 25620911
515	Col11a1	Oxt	Ptn	Ncl	5.69117e-07	0.03	PTN_NCL	Ptn - Ncl	PTN	Secreted Signaling	PMID: 28356350; PMID: 25620911
516	Endothelial cells	Oxt	Ptn	Ncl	2.52317e-07	0	PTN_NCL	Ptn - Ncl	PTN	Secreted Signaling	PMID: 28356350; PMID: 25620911
517	Gal	Oxt	Ptn	Ncl	1.58734e-06	0.03	PTN_NCL	Ptn - Ncl	PTN	Secreted Signaling	PMID: 28356350; PMID: 25620911
518	Oligodendrocytes	Oxt	Ptn	Ncl	4.24382e-06	0	PTN_NCL	Ptn - Ncl	PTN	Secreted Signaling	PMID: 28356350; PMID: 25620911
519	Stromal cells	Oxt	Ptn	Ncl	4.08073e-06	0	PTN_NCL	Ptn - Ncl	PTN	Secreted Signaling	PMID: 28356350; PMID: 25620911
520	Tac2-2	Oxt	Ptn	Ncl	1.30696e-07	0.03	PTN_NCL	Ptn - Ncl	PTN	Secreted Signaling	PMID: 28356350; PMID: 25620911
521	Tanycytes	Oxt	Ptn	Ncl	2.77589e-06	0	PTN_NCL	Ptn - Ncl	PTN	Secreted Signaling	PMID: 28356350; PMID: 25620911
522	AgRP	Sst	Ptn	Ncl	4.76098e-06	0.01	PTN_NCL	Ptn - Ncl	PTN	Secreted Signaling	PMID: 28356350; PMID: 25620911
523	Astrocytes	Sst	Ptn	Ncl	3.04446e-05	0	PTN_NCL	Ptn - Ncl	PTN	Secreted Signaling	PMID: 28356350; PMID: 25620911
524	Avp	Sst	Ptn	Ncl	2.72142e-06	0.01	PTN_NCL	Ptn - Ncl	PTN	Secreted Signaling	PMID: 28356350; PMID: 25620911
525	Avp/Rorb	Sst	Ptn	Ncl	3.99138e-06	0.01	PTN_NCL	Ptn - Ncl	PTN	Secreted Signaling	PMID: 28356350; PMID: 25620911
526	B cells	Sst	Ptn	Ncl	4.3615e-07	0.01	PTN_NCL	Ptn - Ncl	PTN	Secreted Signaling	PMID: 28356350; PMID: 25620911
527	Col11a1	Sst	Ptn	Ncl	3.50301e-06	0.01	PTN_NCL	Ptn - Ncl	PTN	Secreted Signaling	PMID: 28356350; PMID: 25620911
528	Col25a1/Six3	Sst	Ptn	Ncl	2.30157e-06	0.01	PTN_NCL	Ptn - Ncl	PTN	Secreted Signaling	PMID: 28356350; PMID: 25620911
529	Coro6	Sst	Ptn	Ncl	2.95547e-06	0.01	PTN_NCL	Ptn - Ncl	PTN	Secreted Signaling	PMID: 28356350; PMID: 25620911
530	Coro6/Trh	Sst	Ptn	Ncl	2.80065e-06	0.01	PTN_NCL	Ptn - Ncl	PTN	Secreted Signaling	PMID: 28356350; PMID: 25620911
531	Ebf3/Synpr	Sst	Ptn	Ncl	7.04742e-06	0.01	PTN_NCL	Ptn - Ncl	PTN	Secreted Signaling	PMID: 28356350; PMID: 25620911
532	Endothelial cells	Sst	Ptn	Ncl	1.56469e-06	0	PTN_NCL	Ptn - Ncl	PTN	Secreted Signaling	PMID: 28356350; PMID: 25620911
533	Gad2/Slc32a1	Sst	Ptn	Ncl	2.01092e-05	0.01	PTN_NCL	Ptn - Ncl	PTN	Secreted Signaling	PMID: 28356350; PMID: 25620911
534	Gal	Sst	Ptn	Ncl	9.77874e-06	0.01	PTN_NCL	Ptn - Ncl	PTN	Secreted Signaling	PMID: 28356350; PMID: 25620911
535	Gal/Gad2/Slc32a1	Sst	Ptn	Ncl	2.83323e-06	0.01	PTN_NCL	Ptn - Ncl	PTN	Secreted Signaling	PMID: 28356350; PMID: 25620911
536	Gal/Ghrh	Sst	Ptn	Ncl	4.94932e-06	0.01	PTN_NCL	Ptn - Ncl	PTN	Secreted Signaling	PMID: 28356350; PMID: 25620911
537	Hcrt	Sst	Ptn	Ncl	6.6502e-07	0.01	PTN_NCL	Ptn - Ncl	PTN	Secreted Signaling	PMID: 28356350; PMID: 25620911
538	Hdc	Sst	Ptn	Ncl	1.46257e-06	0.01	PTN_NCL	Ptn - Ncl	PTN	Secreted Signaling	PMID: 28356350; PMID: 25620911
539	Interneurons	Sst	Ptn	Ncl	9.70402e-07	0.01	PTN_NCL	Ptn - Ncl	PTN	Secreted Signaling	PMID: 28356350; PMID: 25620911
540	Lhx1	Sst	Ptn	Ncl	3.14123e-06	0.01	PTN_NCL	Ptn - Ncl	PTN	Secreted Signaling	PMID: 28356350; PMID: 25620911
541	Lhx1/Coro6	Sst	Ptn	Ncl	1.10655e-06	0.01	PTN_NCL	Ptn - Ncl	PTN	Secreted Signaling	PMID: 28356350; PMID: 25620911
542	Microglial/Macrophages	Sst	Ptn	Ncl	2.35462e-06	0.01	PTN_NCL	Ptn - Ncl	PTN	Secreted Signaling	PMID: 28356350; PMID: 25620911
543	Npw	Sst	Ptn	Ncl	9.3459e-07	0.01	PTN_NCL	Ptn - Ncl	PTN	Secreted Signaling	PMID: 28356350; PMID: 25620911
544	Nr5a1	Sst	Ptn	Ncl	4.16782e-06	0.01	PTN_NCL	Ptn - Ncl	PTN	Secreted Signaling	PMID: 28356350; PMID: 25620911
545	Oligodendrocytes	Sst	Ptn	Ncl	2.6231e-05	0.01	PTN_NCL	Ptn - Ncl	PTN	Secreted Signaling	PMID: 28356350; PMID: 25620911
546	Oxt	Sst	Ptn	Ncl	4.13844e-07	0.01	PTN_NCL	Ptn - Ncl	PTN	Secreted Signaling	PMID: 28356350; PMID: 25620911
547	Pmch/Cartpt	Sst	Ptn	Ncl	2.45584e-07	0.01	PTN_NCL	Ptn - Ncl	PTN	Secreted Signaling	PMID: 28356350; PMID: 25620911
548	POMC	Sst	Ptn	Ncl	1.73406e-06	0.01	PTN_NCL	Ptn - Ncl	PTN	Secreted Signaling	PMID: 28356350; PMID: 25620911
549	Sst	Sst	Ptn	Ncl	6.45642e-06	0.01	PTN_NCL	Ptn - Ncl	PTN	Secreted Signaling	PMID: 28356350; PMID: 25620911
550	Stromal cells	Sst	Ptn	Ncl	2.52295e-05	0	PTN_NCL	Ptn - Ncl	PTN	Secreted Signaling	PMID: 28356350; PMID: 25620911
551	Synpr	Sst	Ptn	Ncl	7.95684e-06	0.01	PTN_NCL	Ptn - Ncl	PTN	Secreted Signaling	PMID: 28356350; PMID: 25620911
552	Tac1/Foxp2	Sst	Ptn	Ncl	9.28714e-07	0.01	PTN_NCL	Ptn - Ncl	PTN	Secreted Signaling	PMID: 28356350; PMID: 25620911
553	Tac2-1	Sst	Ptn	Ncl	3.2824e-07	0.01	PTN_NCL	Ptn - Ncl	PTN	Secreted Signaling	PMID: 28356350; PMID: 25620911
554	Tac2-2	Sst	Ptn	Ncl	8.04728e-07	0.01	PTN_NCL	Ptn - Ncl	PTN	Secreted Signaling	PMID: 28356350; PMID: 25620911
555	Tanycytes	Sst	Ptn	Ncl	1.72041e-05	0	PTN_NCL	Ptn - Ncl	PTN	Secreted Signaling	PMID: 28356350; PMID: 25620911
556	Tcf4/Nr4a2	Sst	Ptn	Ncl	1.37568e-06	0.01	PTN_NCL	Ptn - Ncl	PTN	Secreted Signaling	PMID: 28356350; PMID: 25620911
557	Trh/Tac1/Bdnf	Sst	Ptn	Ncl	1.94961e-06	0.01	PTN_NCL	Ptn - Ncl	PTN	Secreted Signaling	PMID: 28356350; PMID: 25620911
558	unassigned	Sst	Ptn	Ncl	1.00583e-05	0.01	PTN_NCL	Ptn - Ncl	PTN	Secreted Signaling	PMID: 28356350; PMID: 25620911
559	Vip/Vipr2	Sst	Ptn	Ncl	3.06423e-06	0.01	PTN_NCL	Ptn - Ncl	PTN	Secreted Signaling	PMID: 28356350; PMID: 25620911
560	Astrocytes	Tac1/Foxp2	Ptn	Ncl	2.97263e-05	0	PTN_NCL	Ptn - Ncl	PTN	Secreted Signaling	PMID: 28356350; PMID: 25620911
561	Avp	Tac1/Foxp2	Ptn	Ncl	2.66888e-06	0.03	PTN_NCL	Ptn - Ncl	PTN	Secreted Signaling	PMID: 28356350; PMID: 25620911
562	Avp/Rorb	Tac1/Foxp2	Ptn	Ncl	3.91223e-06	0.03	PTN_NCL	Ptn - Ncl	PTN	Secreted Signaling	PMID: 28356350; PMID: 25620911
563	B cells	Tac1/Foxp2	Ptn	Ncl	4.25851e-07	0.01	PTN_NCL	Ptn - Ncl	PTN	Secreted Signaling	PMID: 28356350; PMID: 25620911
564	Col11a1	Tac1/Foxp2	Ptn	Ncl	3.43306e-06	0.02	PTN_NCL	Ptn - Ncl	PTN	Secreted Signaling	PMID: 28356350; PMID: 25620911
565	Endothelial cells	Tac1/Foxp2	Ptn	Ncl	1.52506e-06	0	PTN_NCL	Ptn - Ncl	PTN	Secreted Signaling	PMID: 28356350; PMID: 25620911
566	Gal	Tac1/Foxp2	Ptn	Ncl	9.57744e-06	0	PTN_NCL	Ptn - Ncl	PTN	Secreted Signaling	PMID: 28356350; PMID: 25620911
567	Npw	Tac1/Foxp2	Ptn	Ncl	9.16222e-07	0.02	PTN_NCL	Ptn - Ncl	PTN	Secreted Signaling	PMID: 28356350; PMID: 25620911
568	Oligodendrocytes	Tac1/Foxp2	Ptn	Ncl	2.56282e-05	0	PTN_NCL	Ptn - Ncl	PTN	Secreted Signaling	PMID: 28356350; PMID: 25620911
569	Oxt	Tac1/Foxp2	Ptn	Ncl	4.05846e-07	0.03	PTN_NCL	Ptn - Ncl	PTN	Secreted Signaling	PMID: 28356350; PMID: 25620911
570	Stromal cells	Tac1/Foxp2	Ptn	Ncl	2.46451e-05	0	PTN_NCL	Ptn - Ncl	PTN	Secreted Signaling	PMID: 28356350; PMID: 25620911
571	Synpr	Tac1/Foxp2	Ptn	Ncl	7.80069e-06	0.04	PTN_NCL	Ptn - Ncl	PTN	Secreted Signaling	PMID: 28356350; PMID: 25620911
572	Tac2-2	Tac1/Foxp2	Ptn	Ncl	7.88461e-07	0.03	PTN_NCL	Ptn - Ncl	PTN	Secreted Signaling	PMID: 28356350; PMID: 25620911
573	Tanycytes	Tac1/Foxp2	Ptn	Ncl	1.67755e-05	0	PTN_NCL	Ptn - Ncl	PTN	Secreted Signaling	PMID: 28356350; PMID: 25620911
574	Trh/Tac1/Bdnf	Tac1/Foxp2	Ptn	Ncl	1.91347e-06	0.04	PTN_NCL	Ptn - Ncl	PTN	Secreted Signaling	PMID: 28356350; PMID: 25620911
575	Astrocytes	Tac2-1	Ptn	Ncl	9.93101e-06	0.02	PTN_NCL	Ptn - Ncl	PTN	Secreted Signaling	PMID: 28356350; PMID: 25620911
576	Endothelial cells	Tac2-1	Ptn	Ncl	5.09476e-07	0.02	PTN_NCL	Ptn - Ncl	PTN	Secreted Signaling	PMID: 28356350; PMID: 25620911
577	Oligodendrocytes	Tac2-1	Ptn	Ncl	8.56202e-06	0.03	PTN_NCL	Ptn - Ncl	PTN	Secreted Signaling	PMID: 28356350; PMID: 25620911
578	Stromal cells	Tac2-1	Ptn	Ncl	8.23352e-06	0.03	PTN_NCL	Ptn - Ncl	PTN	Secreted Signaling	PMID: 28356350; PMID: 25620911
579	Tanycytes	Tac2-1	Ptn	Ncl	5.60424e-06	0	PTN_NCL	Ptn - Ncl	PTN	Secreted Signaling	PMID: 28356350; PMID: 25620911
580	Endothelial cells	Astrocytes	Edn1	Ednrb	2.55987e-06	0	EDN1_EDNRB	Edn1 - Ednrb	EDN	Secreted Signaling	KEGG: mmu04080
581	Endothelial cells	B cells	Edn1	Ednrb	1.12787e-08	0	EDN1_EDNRB	Edn1 - Ednrb	EDN	Secreted Signaling	KEGG: mmu04080
582	POMC	Hcrt	Pomc	Oprk1	1.85087e-06	0	POMC_OPRK1	Pomc - Oprk1	OPIOID	Secreted Signaling	KEGG: mmu04080
583	POMC	Oxt	Pomc	Oprk1	1.85492e-06	0	POMC_OPRK1	Pomc - Oprk1	OPIOID	Secreted Signaling	KEGG: mmu04080
584	POMC	Tac1/Foxp2	Pomc	Oprk1	4.08685e-06	0	POMC_OPRK1	Pomc - Oprk1	OPIOID	Secreted Signaling	KEGG: mmu04080
585	POMC	Pmch/Cartpt	Pomc	Oprl1	8.79872e-07	0	POMC_OPRL1	Pomc - Oprl1	OPIOID	Secreted Signaling	KEGG: mmu04080
586	POMC	Tac1/Foxp2	Pomc	Oprl1	4.25915e-06	0	POMC_OPRL1	Pomc - Oprl1	OPIOID	Secreted Signaling	KEGG: mmu04080
587	POMC	Tac2-2	Pomc	Oprl1	1.32809e-06	0	POMC_OPRL1	Pomc - Oprl1	OPIOID	Secreted Signaling	KEGG: mmu04080
588	Hcrt	Hdc	Hcrt	Hcrtr2	2.85073e-06	0	HCRT_HCRTR2	Hcrt - Hcrtr2	HCRT	Secreted Signaling	KEGG: mmu04080
589	Hdc	Hdc	Hcrt	Hcrtr2	2.87202e-07	0	HCRT_HCRTR2	Hcrt - Hcrtr2	HCRT	Secreted Signaling	KEGG: mmu04080
590	Npw	Hdc	Hcrt	Hcrtr2	9.12765e-07	0	HCRT_HCRTR2	Hcrt - Hcrtr2	HCRT	Secreted Signaling	KEGG: mmu04080
591	Pmch/Cartpt	Hdc	Hcrt	Hcrtr2	5.97515e-07	0	HCRT_HCRTR2	Hcrt - Hcrtr2	HCRT	Secreted Signaling	KEGG: mmu04080
592	Hcrt	Tac2-1	Hcrt	Hcrtr2	2.47609e-07	0	HCRT_HCRTR2	Hcrt - Hcrtr2	HCRT	Secreted Signaling	KEGG: mmu04080
593	Hdc	Tac2-1	Hcrt	Hcrtr2	2.39977e-08	0	HCRT_HCRTR2	Hcrt - Hcrtr2	HCRT	Secreted Signaling	KEGG: mmu04080
594	Npw	Tac2-1	Hcrt	Hcrtr2	7.74446e-08	0	HCRT_HCRTR2	Hcrt - Hcrtr2	HCRT	Secreted Signaling	KEGG: mmu04080
595	Pmch/Cartpt	Tac2-1	Hcrt	Hcrtr2	5.04801e-08	0	HCRT_HCRTR2	Hcrt - Hcrtr2	HCRT	Secreted Signaling	KEGG: mmu04080
596	Hcrt	Tac2-2	Hcrt	Hcrtr2	3.2393e-07	0	HCRT_HCRTR2	Hcrt - Hcrtr2	HCRT	Secreted Signaling	KEGG: mmu04080
597	Hdc	Tac2-2	Hcrt	Hcrtr2	3.16238e-08	0	HCRT_HCRTR2	Hcrt - Hcrtr2	HCRT	Secreted Signaling	KEGG: mmu04080
598	Npw	Tac2-2	Hcrt	Hcrtr2	1.01765e-07	0	HCRT_HCRTR2	Hcrt - Hcrtr2	HCRT	Secreted Signaling	KEGG: mmu04080
599	Pmch/Cartpt	Tac2-2	Hcrt	Hcrtr2	6.63859e-08	0	HCRT_HCRTR2	Hcrt - Hcrtr2	HCRT	Secreted Signaling	KEGG: mmu04080
600	Coro6/Trh	AgRP	Adcyap1	Adcyap1r1	1.31587e-06	0	ADCYAP1_ADCYAP1R1	Adcyap1 - Adcyap1r1	PACAP	Secreted Signaling	PMID: 21350482
601	Ebf3/Synpr	AgRP	Adcyap1	Adcyap1r1	3.26324e-06	0	ADCYAP1_ADCYAP1R1	Adcyap1 - Adcyap1r1	PACAP	Secreted Signaling	PMID: 21350482
602	Lhx1	AgRP	Adcyap1	Adcyap1r1	4.91039e-06	0	ADCYAP1_ADCYAP1R1	Adcyap1 - Adcyap1r1	PACAP	Secreted Signaling	PMID: 21350482
603	Tac1/Foxp2	AgRP	Adcyap1	Adcyap1r1	1.03466e-06	0	ADCYAP1_ADCYAP1R1	Adcyap1 - Adcyap1r1	PACAP	Secreted Signaling	PMID: 21350482
604	Tac2-1	AgRP	Adcyap1	Adcyap1r1	4.50222e-07	0	ADCYAP1_ADCYAP1R1	Adcyap1 - Adcyap1r1	PACAP	Secreted Signaling	PMID: 21350482
605	Trh/Tac1/Bdnf	AgRP	Adcyap1	Adcyap1r1	8.41921e-07	0	ADCYAP1_ADCYAP1R1	Adcyap1 - Adcyap1r1	PACAP	Secreted Signaling	PMID: 21350482
606	Coro6/Trh	Astrocytes	Adcyap1	Adcyap1r1	5.44668e-06	0	ADCYAP1_ADCYAP1R1	Adcyap1 - Adcyap1r1	PACAP	Secreted Signaling	PMID: 21350482
607	Ebf3/Synpr	Astrocytes	Adcyap1	Adcyap1r1	1.35073e-05	0	ADCYAP1_ADCYAP1R1	Adcyap1 - Adcyap1r1	PACAP	Secreted Signaling	PMID: 21350482
608	Lhx1	Astrocytes	Adcyap1	Adcyap1r1	2.03269e-05	0	ADCYAP1_ADCYAP1R1	Adcyap1 - Adcyap1r1	PACAP	Secreted Signaling	PMID: 21350482
609	Tac1/Foxp2	Astrocytes	Adcyap1	Adcyap1r1	4.28261e-06	0	ADCYAP1_ADCYAP1R1	Adcyap1 - Adcyap1r1	PACAP	Secreted Signaling	PMID: 21350482
610	Tac2-1	Astrocytes	Adcyap1	Adcyap1r1	1.86365e-06	0	ADCYAP1_ADCYAP1R1	Adcyap1 - Adcyap1r1	PACAP	Secreted Signaling	PMID: 21350482
611	Trh/Tac1/Bdnf	Astrocytes	Adcyap1	Adcyap1r1	3.48492e-06	0	ADCYAP1_ADCYAP1R1	Adcyap1 - Adcyap1r1	PACAP	Secreted Signaling	PMID: 21350482
612	Coro6/Trh	Col25a1/Six3	Adcyap1	Adcyap1r1	7.01717e-07	0	ADCYAP1_ADCYAP1R1	Adcyap1 - Adcyap1r1	PACAP	Secreted Signaling	PMID: 21350482
613	Ebf3/Synpr	Col25a1/Six3	Adcyap1	Adcyap1r1	1.7402e-06	0	ADCYAP1_ADCYAP1R1	Adcyap1 - Adcyap1r1	PACAP	Secreted Signaling	PMID: 21350482
614	Lhx1	Col25a1/Six3	Adcyap1	Adcyap1r1	2.61855e-06	0	ADCYAP1_ADCYAP1R1	Adcyap1 - Adcyap1r1	PACAP	Secreted Signaling	PMID: 21350482
615	Tac1/Foxp2	Col25a1/Six3	Adcyap1	Adcyap1r1	5.51761e-07	0	ADCYAP1_ADCYAP1R1	Adcyap1 - Adcyap1r1	PACAP	Secreted Signaling	PMID: 21350482
616	Tac2-1	Col25a1/Six3	Adcyap1	Adcyap1r1	2.4009e-07	0	ADCYAP1_ADCYAP1R1	Adcyap1 - Adcyap1r1	PACAP	Secreted Signaling	PMID: 21350482
617	Trh/Tac1/Bdnf	Col25a1/Six3	Adcyap1	Adcyap1r1	4.48974e-07	0	ADCYAP1_ADCYAP1R1	Adcyap1 - Adcyap1r1	PACAP	Secreted Signaling	PMID: 21350482
618	Coro6/Trh	Coro6	Adcyap1	Adcyap1r1	8.26749e-07	0	ADCYAP1_ADCYAP1R1	Adcyap1 - Adcyap1r1	PACAP	Secreted Signaling	PMID: 21350482
619	Ebf3/Synpr	Coro6	Adcyap1	Adcyap1r1	2.05027e-06	0	ADCYAP1_ADCYAP1R1	Adcyap1 - Adcyap1r1	PACAP	Secreted Signaling	PMID: 21350482
620	Lhx1	Coro6	Adcyap1	Adcyap1r1	3.0854e-06	0	ADCYAP1_ADCYAP1R1	Adcyap1 - Adcyap1r1	PACAP	Secreted Signaling	PMID: 21350482
621	Tac1/Foxp2	Coro6	Adcyap1	Adcyap1r1	6.50056e-07	0	ADCYAP1_ADCYAP1R1	Adcyap1 - Adcyap1r1	PACAP	Secreted Signaling	PMID: 21350482
622	Tac2-1	Coro6	Adcyap1	Adcyap1r1	2.82881e-07	0	ADCYAP1_ADCYAP1R1	Adcyap1 - Adcyap1r1	PACAP	Secreted Signaling	PMID: 21350482
623	Trh/Tac1/Bdnf	Coro6	Adcyap1	Adcyap1r1	5.28974e-07	0	ADCYAP1_ADCYAP1R1	Adcyap1 - Adcyap1r1	PACAP	Secreted Signaling	PMID: 21350482
624	Coro6/Trh	Coro6/Trh	Adcyap1	Adcyap1r1	7.54629e-07	0	ADCYAP1_ADCYAP1R1	Adcyap1 - Adcyap1r1	PACAP	Secreted Signaling	PMID: 21350482
625	Ebf3/Synpr	Coro6/Trh	Adcyap1	Adcyap1r1	1.87142e-06	0	ADCYAP1_ADCYAP1R1	Adcyap1 - Adcyap1r1	PACAP	Secreted Signaling	PMID: 21350482
626	Lhx1	Coro6/Trh	Adcyap1	Adcyap1r1	2.81689e-06	0	ADCYAP1_ADCYAP1R1	Adcyap1 - Adcyap1r1	PACAP	Secreted Signaling	PMID: 21350482
627	Tac1/Foxp2	Coro6/Trh	Adcyap1	Adcyap1r1	5.93307e-07	0	ADCYAP1_ADCYAP1R1	Adcyap1 - Adcyap1r1	PACAP	Secreted Signaling	PMID: 21350482
628	Tac2-1	Coro6/Trh	Adcyap1	Adcyap1r1	2.58232e-07	0	ADCYAP1_ADCYAP1R1	Adcyap1 - Adcyap1r1	PACAP	Secreted Signaling	PMID: 21350482
629	Trh/Tac1/Bdnf	Coro6/Trh	Adcyap1	Adcyap1r1	4.82836e-07	0	ADCYAP1_ADCYAP1R1	Adcyap1 - Adcyap1r1	PACAP	Secreted Signaling	PMID: 21350482
630	Coro6/Trh	Gad2/Slc32a1	Adcyap1	Adcyap1r1	4.60959e-06	0	ADCYAP1_ADCYAP1R1	Adcyap1 - Adcyap1r1	PACAP	Secreted Signaling	PMID: 21350482
631	Ebf3/Synpr	Gad2/Slc32a1	Adcyap1	Adcyap1r1	1.14314e-05	0	ADCYAP1_ADCYAP1R1	Adcyap1 - Adcyap1r1	PACAP	Secreted Signaling	PMID: 21350482
632	Lhx1	Gad2/Slc32a1	Adcyap1	Adcyap1r1	1.72066e-05	0	ADCYAP1_ADCYAP1R1	Adcyap1 - Adcyap1r1	PACAP	Secreted Signaling	PMID: 21350482
633	Tac1/Foxp2	Gad2/Slc32a1	Adcyap1	Adcyap1r1	3.62417e-06	0	ADCYAP1_ADCYAP1R1	Adcyap1 - Adcyap1r1	PACAP	Secreted Signaling	PMID: 21350482
634	Tac2-1	Gad2/Slc32a1	Adcyap1	Adcyap1r1	1.57739e-06	0	ADCYAP1_ADCYAP1R1	Adcyap1 - Adcyap1r1	PACAP	Secreted Signaling	PMID: 21350482
635	Trh/Tac1/Bdnf	Gad2/Slc32a1	Adcyap1	Adcyap1r1	2.94936e-06	0	ADCYAP1_ADCYAP1R1	Adcyap1 - Adcyap1r1	PACAP	Secreted Signaling	PMID: 21350482
636	Coro6/Trh	Gal	Adcyap1	Adcyap1r1	2.65956e-06	0	ADCYAP1_ADCYAP1R1	Adcyap1 - Adcyap1r1	PACAP	Secreted Signaling	PMID: 21350482
637	Ebf3/Synpr	Gal	Adcyap1	Adcyap1r1	6.59547e-06	0	ADCYAP1_ADCYAP1R1	Adcyap1 - Adcyap1r1	PACAP	Secreted Signaling	PMID: 21350482
638	Lhx1	Gal	Adcyap1	Adcyap1r1	9.92322e-06	0	ADCYAP1_ADCYAP1R1	Adcyap1 - Adcyap1r1	PACAP	Secreted Signaling	PMID: 21350482
639	Tac1/Foxp2	Gal	Adcyap1	Adcyap1r1	2.0913e-06	0	ADCYAP1_ADCYAP1R1	Adcyap1 - Adcyap1r1	PACAP	Secreted Signaling	PMID: 21350482
640	Tac2-1	Gal	Adcyap1	Adcyap1r1	9.09904e-07	0	ADCYAP1_ADCYAP1R1	Adcyap1 - Adcyap1r1	PACAP	Secreted Signaling	PMID: 21350482
641	Trh/Tac1/Bdnf	Gal	Adcyap1	Adcyap1r1	1.70163e-06	0	ADCYAP1_ADCYAP1R1	Adcyap1 - Adcyap1r1	PACAP	Secreted Signaling	PMID: 21350482
642	Coro6/Trh	Gal/Gad2/Slc32a1	Adcyap1	Adcyap1r1	1.09533e-06	0	ADCYAP1_ADCYAP1R1	Adcyap1 - Adcyap1r1	PACAP	Secreted Signaling	PMID: 21350482
643	Ebf3/Synpr	Gal/Gad2/Slc32a1	Adcyap1	Adcyap1r1	2.71633e-06	0	ADCYAP1_ADCYAP1R1	Adcyap1 - Adcyap1r1	PACAP	Secreted Signaling	PMID: 21350482
644	Lhx1	Gal/Gad2/Slc32a1	Adcyap1	Adcyap1r1	4.08841e-06	0	ADCYAP1_ADCYAP1R1	Adcyap1 - Adcyap1r1	PACAP	Secreted Signaling	PMID: 21350482
645	Tac1/Foxp2	Gal/Gad2/Slc32a1	Adcyap1	Adcyap1r1	8.61191e-07	0	ADCYAP1_ADCYAP1R1	Adcyap1 - Adcyap1r1	PACAP	Secreted Signaling	PMID: 21350482
646	Tac2-1	Gal/Gad2/Slc32a1	Adcyap1	Adcyap1r1	3.74808e-07	0	ADCYAP1_ADCYAP1R1	Adcyap1 - Adcyap1r1	PACAP	Secreted Signaling	PMID: 21350482
647	Trh/Tac1/Bdnf	Gal/Gad2/Slc32a1	Adcyap1	Adcyap1r1	7.00825e-07	0	ADCYAP1_ADCYAP1R1	Adcyap1 - Adcyap1r1	PACAP	Secreted Signaling	PMID: 21350482
648	Coro6/Trh	Npw	Adcyap1	Adcyap1r1	2.27796e-07	0	ADCYAP1_ADCYAP1R1	Adcyap1 - Adcyap1r1	PACAP	Secreted Signaling	PMID: 21350482
649	Ebf3/Synpr	Npw	Adcyap1	Adcyap1r1	5.64917e-07	0	ADCYAP1_ADCYAP1R1	Adcyap1 - Adcyap1r1	PACAP	Secreted Signaling	PMID: 21350482
650	Lhx1	Npw	Adcyap1	Adcyap1r1	8.5019e-07	0	ADCYAP1_ADCYAP1R1	Adcyap1 - Adcyap1r1	PACAP	Secreted Signaling	PMID: 21350482
651	Tac1/Foxp2	Npw	Adcyap1	Adcyap1r1	1.79108e-07	0	ADCYAP1_ADCYAP1R1	Adcyap1 - Adcyap1r1	PACAP	Secreted Signaling	PMID: 21350482
652	Tac2-1	Npw	Adcyap1	Adcyap1r1	7.79457e-08	0	ADCYAP1_ADCYAP1R1	Adcyap1 - Adcyap1r1	PACAP	Secreted Signaling	PMID: 21350482
653	Trh/Tac1/Bdnf	Npw	Adcyap1	Adcyap1r1	1.4575e-07	0	ADCYAP1_ADCYAP1R1	Adcyap1 - Adcyap1r1	PACAP	Secreted Signaling	PMID: 21350482
654	Coro6/Trh	Nr5a1	Adcyap1	Adcyap1r1	2.88563e-06	0	ADCYAP1_ADCYAP1R1	Adcyap1 - Adcyap1r1	PACAP	Secreted Signaling	PMID: 21350482
655	Ebf3/Synpr	Nr5a1	Adcyap1	Adcyap1r1	7.15613e-06	0	ADCYAP1_ADCYAP1R1	Adcyap1 - Adcyap1r1	PACAP	Secreted Signaling	PMID: 21350482
656	Lhx1	Nr5a1	Adcyap1	Adcyap1r1	1.07708e-05	0	ADCYAP1_ADCYAP1R1	Adcyap1 - Adcyap1r1	PACAP	Secreted Signaling	PMID: 21350482
657	Tac1/Foxp2	Nr5a1	Adcyap1	Adcyap1r1	2.26879e-06	0	ADCYAP1_ADCYAP1R1	Adcyap1 - Adcyap1r1	PACAP	Secreted Signaling	PMID: 21350482
658	Tac2-1	Nr5a1	Adcyap1	Adcyap1r1	9.87426e-07	0	ADCYAP1_ADCYAP1R1	Adcyap1 - Adcyap1r1	PACAP	Secreted Signaling	PMID: 21350482
659	Trh/Tac1/Bdnf	Nr5a1	Adcyap1	Adcyap1r1	1.84631e-06	0	ADCYAP1_ADCYAP1R1	Adcyap1 - Adcyap1r1	PACAP	Secreted Signaling	PMID: 21350482
660	Coro6/Trh	Sst	Adcyap1	Adcyap1r1	1.92645e-06	0	ADCYAP1_ADCYAP1R1	Adcyap1 - Adcyap1r1	PACAP	Secreted Signaling	PMID: 21350482
661	Ebf3/Synpr	Sst	Adcyap1	Adcyap1r1	4.77744e-06	0	ADCYAP1_ADCYAP1R1	Adcyap1 - Adcyap1r1	PACAP	Secreted Signaling	PMID: 21350482
662	Lhx1	Sst	Adcyap1	Adcyap1r1	7.18955e-06	0	ADCYAP1_ADCYAP1R1	Adcyap1 - Adcyap1r1	PACAP	Secreted Signaling	PMID: 21350482
663	Tac1/Foxp2	Sst	Adcyap1	Adcyap1r1	1.51472e-06	0	ADCYAP1_ADCYAP1R1	Adcyap1 - Adcyap1r1	PACAP	Secreted Signaling	PMID: 21350482
664	Tac2-1	Sst	Adcyap1	Adcyap1r1	6.59161e-07	0	ADCYAP1_ADCYAP1R1	Adcyap1 - Adcyap1r1	PACAP	Secreted Signaling	PMID: 21350482
665	Trh/Tac1/Bdnf	Sst	Adcyap1	Adcyap1r1	1.23259e-06	0	ADCYAP1_ADCYAP1R1	Adcyap1 - Adcyap1r1	PACAP	Secreted Signaling	PMID: 21350482
666	Coro6/Trh	Synpr	Adcyap1	Adcyap1r1	2.14993e-06	0	ADCYAP1_ADCYAP1R1	Adcyap1 - Adcyap1r1	PACAP	Secreted Signaling	PMID: 21350482
667	Ebf3/Synpr	Synpr	Adcyap1	Adcyap1r1	5.33164e-06	0	ADCYAP1_ADCYAP1R1	Adcyap1 - Adcyap1r1	PACAP	Secreted Signaling	PMID: 21350482
668	Lhx1	Synpr	Adcyap1	Adcyap1r1	8.02298e-06	0	ADCYAP1_ADCYAP1R1	Adcyap1 - Adcyap1r1	PACAP	Secreted Signaling	PMID: 21350482
669	Tac1/Foxp2	Synpr	Adcyap1	Adcyap1r1	1.69048e-06	0	ADCYAP1_ADCYAP1R1	Adcyap1 - Adcyap1r1	PACAP	Secreted Signaling	PMID: 21350482
670	Tac2-1	Synpr	Adcyap1	Adcyap1r1	7.35601e-07	0	ADCYAP1_ADCYAP1R1	Adcyap1 - Adcyap1r1	PACAP	Secreted Signaling	PMID: 21350482
671	Trh/Tac1/Bdnf	Synpr	Adcyap1	Adcyap1r1	1.37557e-06	0	ADCYAP1_ADCYAP1R1	Adcyap1 - Adcyap1r1	PACAP	Secreted Signaling	PMID: 21350482
672	Coro6/Trh	Tac1/Foxp2	Adcyap1	Adcyap1r1	7.92598e-07	0	ADCYAP1_ADCYAP1R1	Adcyap1 - Adcyap1r1	PACAP	Secreted Signaling	PMID: 21350482
673	Ebf3/Synpr	Tac1/Foxp2	Adcyap1	Adcyap1r1	1.96558e-06	0	ADCYAP1_ADCYAP1R1	Adcyap1 - Adcyap1r1	PACAP	Secreted Signaling	PMID: 21350482
674	Lhx1	Tac1/Foxp2	Adcyap1	Adcyap1r1	2.95802e-06	0	ADCYAP1_ADCYAP1R1	Adcyap1 - Adcyap1r1	PACAP	Secreted Signaling	PMID: 21350482
675	Tac1/Foxp2	Tac1/Foxp2	Adcyap1	Adcyap1r1	6.23199e-07	0	ADCYAP1_ADCYAP1R1	Adcyap1 - Adcyap1r1	PACAP	Secreted Signaling	PMID: 21350482
676	Tac2-1	Tac1/Foxp2	Adcyap1	Adcyap1r1	2.71199e-07	0	ADCYAP1_ADCYAP1R1	Adcyap1 - Adcyap1r1	PACAP	Secreted Signaling	PMID: 21350482
677	Trh/Tac1/Bdnf	Tac1/Foxp2	Adcyap1	Adcyap1r1	5.07125e-07	0	ADCYAP1_ADCYAP1R1	Adcyap1 - Adcyap1r1	PACAP	Secreted Signaling	PMID: 21350482
678	Coro6/Trh	Tac2-1	Adcyap1	Adcyap1r1	2.75749e-07	0	ADCYAP1_ADCYAP1R1	Adcyap1 - Adcyap1r1	PACAP	Secreted Signaling	PMID: 21350482
679	Ebf3/Synpr	Tac2-1	Adcyap1	Adcyap1r1	6.83834e-07	0	ADCYAP1_ADCYAP1R1	Adcyap1 - Adcyap1r1	PACAP	Secreted Signaling	PMID: 21350482
680	Lhx1	Tac2-1	Adcyap1	Adcyap1r1	1.02904e-06	0	ADCYAP1_ADCYAP1R1	Adcyap1 - Adcyap1r1	PACAP	Secreted Signaling	PMID: 21350482
681	Tac1/Foxp2	Tac2-1	Adcyap1	Adcyap1r1	2.16819e-07	0	ADCYAP1_ADCYAP1R1	Adcyap1 - Adcyap1r1	PACAP	Secreted Signaling	PMID: 21350482
682	Tac2-1	Tac2-1	Adcyap1	Adcyap1r1	9.43486e-08	0	ADCYAP1_ADCYAP1R1	Adcyap1 - Adcyap1r1	PACAP	Secreted Signaling	PMID: 21350482
683	Trh/Tac1/Bdnf	Tac2-1	Adcyap1	Adcyap1r1	1.76431e-07	0	ADCYAP1_ADCYAP1R1	Adcyap1 - Adcyap1r1	PACAP	Secreted Signaling	PMID: 21350482
684	Coro6/Trh	Tcf4/Nr4a2	Adcyap1	Adcyap1r1	4.07707e-07	0	ADCYAP1_ADCYAP1R1	Adcyap1 - Adcyap1r1	PACAP	Secreted Signaling	PMID: 21350482
685	Ebf3/Synpr	Tcf4/Nr4a2	Adcyap1	Adcyap1r1	1.01108e-06	0	ADCYAP1_ADCYAP1R1	Adcyap1 - Adcyap1r1	PACAP	Secreted Signaling	PMID: 21350482
686	Lhx1	Tcf4/Nr4a2	Adcyap1	Adcyap1r1	1.52176e-06	0	ADCYAP1_ADCYAP1R1	Adcyap1 - Adcyap1r1	PACAP	Secreted Signaling	PMID: 21350482
687	Tac1/Foxp2	Tcf4/Nr4a2	Adcyap1	Adcyap1r1	3.20558e-07	0	ADCYAP1_ADCYAP1R1	Adcyap1 - Adcyap1r1	PACAP	Secreted Signaling	PMID: 21350482
688	Tac2-1	Tcf4/Nr4a2	Adcyap1	Adcyap1r1	1.39511e-07	0.01	ADCYAP1_ADCYAP1R1	Adcyap1 - Adcyap1r1	PACAP	Secreted Signaling	PMID: 21350482
689	Trh/Tac1/Bdnf	Tcf4/Nr4a2	Adcyap1	Adcyap1r1	2.60863e-07	0	ADCYAP1_ADCYAP1R1	Adcyap1 - Adcyap1r1	PACAP	Secreted Signaling	PMID: 21350482
690	Coro6/Trh	unassigned	Adcyap1	Adcyap1r1	2.8006e-06	0	ADCYAP1_ADCYAP1R1	Adcyap1 - Adcyap1r1	PACAP	Secreted Signaling	PMID: 21350482
691	Ebf3/Synpr	unassigned	Adcyap1	Adcyap1r1	6.94526e-06	0	ADCYAP1_ADCYAP1R1	Adcyap1 - Adcyap1r1	PACAP	Secreted Signaling	PMID: 21350482
692	Lhx1	unassigned	Adcyap1	Adcyap1r1	1.04532e-05	0	ADCYAP1_ADCYAP1R1	Adcyap1 - Adcyap1r1	PACAP	Secreted Signaling	PMID: 21350482
693	Tac1/Foxp2	unassigned	Adcyap1	Adcyap1r1	2.20196e-06	0	ADCYAP1_ADCYAP1R1	Adcyap1 - Adcyap1r1	PACAP	Secreted Signaling	PMID: 21350482
694	Tac2-1	unassigned	Adcyap1	Adcyap1r1	9.58317e-07	0	ADCYAP1_ADCYAP1R1	Adcyap1 - Adcyap1r1	PACAP	Secreted Signaling	PMID: 21350482
695	Trh/Tac1/Bdnf	unassigned	Adcyap1	Adcyap1r1	1.7919e-06	0	ADCYAP1_ADCYAP1R1	Adcyap1 - Adcyap1r1	PACAP	Secreted Signaling	PMID: 21350482
696	Endothelial cells	Lhx1/Coro6	Kitl	Kit	9.90413e-07	0	KITL_KIT	Kitl - Kit	KIT	Secreted Signaling	KEGG: mmu04080
697	Lhx1/Coro6	AgRP	Bdnf	Ntrk2	5.55459e-06	0	BDNF_NTRK2	Bdnf - Ntrk2	NT	Secreted Signaling	PMID: 27908981
698	Tcf4/Nr4a2	AgRP	Bdnf	Ntrk2	1.28324e-06	0	BDNF_NTRK2	Bdnf - Ntrk2	NT	Secreted Signaling	PMID: 27908981
699	Lhx1/Coro6	Astrocytes	Bdnf	Ntrk2	3.91346e-05	0	BDNF_NTRK2	Bdnf - Ntrk2	NT	Secreted Signaling	PMID: 27908981
700	Tcf4/Nr4a2	Astrocytes	Bdnf	Ntrk2	9.08873e-06	0	BDNF_NTRK2	Bdnf - Ntrk2	NT	Secreted Signaling	PMID: 27908981
701	Lhx1/Coro6	Avp	Bdnf	Ntrk2	2.81449e-06	0	BDNF_NTRK2	Bdnf - Ntrk2	NT	Secreted Signaling	PMID: 27908981
702	Tcf4/Nr4a2	Avp	Bdnf	Ntrk2	6.49447e-07	0	BDNF_NTRK2	Bdnf - Ntrk2	NT	Secreted Signaling	PMID: 27908981
703	Lhx1/Coro6	Avp/Rorb	Bdnf	Ntrk2	1.52414e-06	0	BDNF_NTRK2	Bdnf - Ntrk2	NT	Secreted Signaling	PMID: 27908981
704	Tcf4/Nr4a2	Avp/Rorb	Bdnf	Ntrk2	3.50097e-07	0	BDNF_NTRK2	Bdnf - Ntrk2	NT	Secreted Signaling	PMID: 27908981
705	Lhx1/Coro6	B cells	Bdnf	Ntrk2	3.45207e-08	0	BDNF_NTRK2	Bdnf - Ntrk2	NT	Secreted Signaling	PMID: 27908981
706	Tcf4/Nr4a2	B cells	Bdnf	Ntrk2	7.91311e-09	0	BDNF_NTRK2	Bdnf - Ntrk2	NT	Secreted Signaling	PMID: 27908981
707	Lhx1/Coro6	Col11a1	Bdnf	Ntrk2	3.62888e-06	0	BDNF_NTRK2	Bdnf - Ntrk2	NT	Secreted Signaling	PMID: 27908981
708	Tcf4/Nr4a2	Col11a1	Bdnf	Ntrk2	8.37858e-07	0	BDNF_NTRK2	Bdnf - Ntrk2	NT	Secreted Signaling	PMID: 27908981
709	Lhx1/Coro6	Col25a1/Six3	Bdnf	Ntrk2	3.60256e-06	0	BDNF_NTRK2	Bdnf - Ntrk2	NT	Secreted Signaling	PMID: 27908981
710	Tcf4/Nr4a2	Col25a1/Six3	Bdnf	Ntrk2	8.33919e-07	0	BDNF_NTRK2	Bdnf - Ntrk2	NT	Secreted Signaling	PMID: 27908981
711	Lhx1/Coro6	Coro6	Bdnf	Ntrk2	3.03468e-06	0	BDNF_NTRK2	Bdnf - Ntrk2	NT	Secreted Signaling	PMID: 27908981
712	Tcf4/Nr4a2	Coro6	Bdnf	Ntrk2	6.99997e-07	0	BDNF_NTRK2	Bdnf - Ntrk2	NT	Secreted Signaling	PMID: 27908981
713	Lhx1/Coro6	Coro6/Trh	Bdnf	Ntrk2	2.8545e-06	0	BDNF_NTRK2	Bdnf - Ntrk2	NT	Secreted Signaling	PMID: 27908981
714	Tcf4/Nr4a2	Coro6/Trh	Bdnf	Ntrk2	6.57749e-07	0	BDNF_NTRK2	Bdnf - Ntrk2	NT	Secreted Signaling	PMID: 27908981
715	Lhx1/Coro6	Ebf3/Synpr	Bdnf	Ntrk2	7.83576e-06	0	BDNF_NTRK2	Bdnf - Ntrk2	NT	Secreted Signaling	PMID: 27908981
716	Tcf4/Nr4a2	Ebf3/Synpr	Bdnf	Ntrk2	1.80677e-06	0	BDNF_NTRK2	Bdnf - Ntrk2	NT	Secreted Signaling	PMID: 27908981
717	Lhx1/Coro6	Endothelial cells	Bdnf	Ntrk2	1.8278e-07	0	BDNF_NTRK2	Bdnf - Ntrk2	NT	Secreted Signaling	PMID: 27908981
718	Tcf4/Nr4a2	Endothelial cells	Bdnf	Ntrk2	4.19223e-08	0	BDNF_NTRK2	Bdnf - Ntrk2	NT	Secreted Signaling	PMID: 27908981
719	Lhx1/Coro6	Gad2/Slc32a1	Bdnf	Ntrk2	2.11911e-05	0	BDNF_NTRK2	Bdnf - Ntrk2	NT	Secreted Signaling	PMID: 27908981
720	Tcf4/Nr4a2	Gad2/Slc32a1	Bdnf	Ntrk2	4.88962e-06	0	BDNF_NTRK2	Bdnf - Ntrk2	NT	Secreted Signaling	PMID: 27908981
721	Lhx1/Coro6	Gal	Bdnf	Ntrk2	9.61295e-06	0	BDNF_NTRK2	Bdnf - Ntrk2	NT	Secreted Signaling	PMID: 27908981
722	Tcf4/Nr4a2	Gal	Bdnf	Ntrk2	2.2197e-06	0	BDNF_NTRK2	Bdnf - Ntrk2	NT	Secreted Signaling	PMID: 27908981
723	Lhx1/Coro6	Gal/Gad2/Slc32a1	Bdnf	Ntrk2	4.78938e-06	0	BDNF_NTRK2	Bdnf - Ntrk2	NT	Secreted Signaling	PMID: 27908981
724	Tcf4/Nr4a2	Gal/Gad2/Slc32a1	Bdnf	Ntrk2	1.10509e-06	0	BDNF_NTRK2	Bdnf - Ntrk2	NT	Secreted Signaling	PMID: 27908981
725	Lhx1/Coro6	Gal/Ghrh	Bdnf	Ntrk2	5.89244e-06	0	BDNF_NTRK2	Bdnf - Ntrk2	NT	Secreted Signaling	PMID: 27908981
726	Tcf4/Nr4a2	Gal/Ghrh	Bdnf	Ntrk2	1.36116e-06	0	BDNF_NTRK2	Bdnf - Ntrk2	NT	Secreted Signaling	PMID: 27908981
727	Lhx1/Coro6	Hcrt	Bdnf	Ntrk2	1.13471e-06	0	BDNF_NTRK2	Bdnf - Ntrk2	NT	Secreted Signaling	PMID: 27908981
728	Tcf4/Nr4a2	Hcrt	Bdnf	Ntrk2	2.61646e-07	0	BDNF_NTRK2	Bdnf - Ntrk2	NT	Secreted Signaling	PMID: 27908981
729	Lhx1/Coro6	Hdc	Bdnf	Ntrk2	1.71945e-06	0	BDNF_NTRK2	Bdnf - Ntrk2	NT	Secreted Signaling	PMID: 27908981
730	Tcf4/Nr4a2	Hdc	Bdnf	Ntrk2	3.96003e-07	0	BDNF_NTRK2	Bdnf - Ntrk2	NT	Secreted Signaling	PMID: 27908981
731	Lhx1/Coro6	Interneurons	Bdnf	Ntrk2	8.74104e-07	0	BDNF_NTRK2	Bdnf - Ntrk2	NT	Secreted Signaling	PMID: 27908981
732	Tcf4/Nr4a2	Interneurons	Bdnf	Ntrk2	2.0081e-07	0	BDNF_NTRK2	Bdnf - Ntrk2	NT	Secreted Signaling	PMID: 27908981
733	Lhx1/Coro6	Lhx1	Bdnf	Ntrk2	8.14993e-06	0	BDNF_NTRK2	Bdnf - Ntrk2	NT	Secreted Signaling	PMID: 27908981
734	Tcf4/Nr4a2	Lhx1	Bdnf	Ntrk2	1.87839e-06	0	BDNF_NTRK2	Bdnf - Ntrk2	NT	Secreted Signaling	PMID: 27908981
735	Lhx1/Coro6	Lhx1/Coro6	Bdnf	Ntrk2	1.15896e-06	0	BDNF_NTRK2	Bdnf - Ntrk2	NT	Secreted Signaling	PMID: 27908981
736	Tcf4/Nr4a2	Lhx1/Coro6	Bdnf	Ntrk2	2.66079e-07	0	BDNF_NTRK2	Bdnf - Ntrk2	NT	Secreted Signaling	PMID: 27908981
737	Lhx1/Coro6	Microglial/Macrophages	Bdnf	Ntrk2	1.78582e-06	0	BDNF_NTRK2	Bdnf - Ntrk2	NT	Secreted Signaling	PMID: 27908981
738	Tcf4/Nr4a2	Microglial/Macrophages	Bdnf	Ntrk2	4.10172e-07	0	BDNF_NTRK2	Bdnf - Ntrk2	NT	Secreted Signaling	PMID: 27908981
739	Lhx1/Coro6	Npw	Bdnf	Ntrk2	9.78401e-07	0	BDNF_NTRK2	Bdnf - Ntrk2	NT	Secreted Signaling	PMID: 27908981
740	Tcf4/Nr4a2	Npw	Bdnf	Ntrk2	2.25856e-07	0	BDNF_NTRK2	Bdnf - Ntrk2	NT	Secreted Signaling	PMID: 27908981
741	Lhx1/Coro6	Nr5a1	Bdnf	Ntrk2	1.18904e-05	0	BDNF_NTRK2	Bdnf - Ntrk2	NT	Secreted Signaling	PMID: 27908981
742	Tcf4/Nr4a2	Nr5a1	Bdnf	Ntrk2	2.74238e-06	0	BDNF_NTRK2	Bdnf - Ntrk2	NT	Secreted Signaling	PMID: 27908981
743	Lhx1/Coro6	Oligodendrocytes	Bdnf	Ntrk2	7.96344e-06	0	BDNF_NTRK2	Bdnf - Ntrk2	NT	Secreted Signaling	PMID: 27908981
744	Tcf4/Nr4a2	Oligodendrocytes	Bdnf	Ntrk2	1.82958e-06	0	BDNF_NTRK2	Bdnf - Ntrk2	NT	Secreted Signaling	PMID: 27908981
745	Lhx1/Coro6	Oxt	Bdnf	Ntrk2	5.00337e-07	0	BDNF_NTRK2	Bdnf - Ntrk2	NT	Secreted Signaling	PMID: 27908981
746	Tcf4/Nr4a2	Oxt	Bdnf	Ntrk2	1.15602e-07	0	BDNF_NTRK2	Bdnf - Ntrk2	NT	Secreted Signaling	PMID: 27908981
747	Lhx1/Coro6	Pmch/Cartpt	Bdnf	Ntrk2	6.9774e-07	0	BDNF_NTRK2	Bdnf - Ntrk2	NT	Secreted Signaling	PMID: 27908981
748	Tcf4/Nr4a2	Pmch/Cartpt	Bdnf	Ntrk2	1.60845e-07	0	BDNF_NTRK2	Bdnf - Ntrk2	NT	Secreted Signaling	PMID: 27908981
749	Lhx1/Coro6	POMC	Bdnf	Ntrk2	1.9419e-06	0	BDNF_NTRK2	Bdnf - Ntrk2	NT	Secreted Signaling	PMID: 27908981
750	Tcf4/Nr4a2	POMC	Bdnf	Ntrk2	4.48392e-07	0	BDNF_NTRK2	Bdnf - Ntrk2	NT	Secreted Signaling	PMID: 27908981
751	Lhx1/Coro6	Sst	Bdnf	Ntrk2	1.06683e-05	0	BDNF_NTRK2	Bdnf - Ntrk2	NT	Secreted Signaling	PMID: 27908981
752	Tcf4/Nr4a2	Sst	Bdnf	Ntrk2	2.46951e-06	0	BDNF_NTRK2	Bdnf - Ntrk2	NT	Secreted Signaling	PMID: 27908981
753	Lhx1/Coro6	Stromal cells	Bdnf	Ntrk2	5.92525e-06	0	BDNF_NTRK2	Bdnf - Ntrk2	NT	Secreted Signaling	PMID: 27908981
754	Tcf4/Nr4a2	Stromal cells	Bdnf	Ntrk2	1.3604e-06	0	BDNF_NTRK2	Bdnf - Ntrk2	NT	Secreted Signaling	PMID: 27908981
755	Lhx1/Coro6	Synpr	Bdnf	Ntrk2	7.91408e-06	0	BDNF_NTRK2	Bdnf - Ntrk2	NT	Secreted Signaling	PMID: 27908981
756	Tcf4/Nr4a2	Synpr	Bdnf	Ntrk2	1.82614e-06	0	BDNF_NTRK2	Bdnf - Ntrk2	NT	Secreted Signaling	PMID: 27908981
757	Lhx1/Coro6	Tac1/Foxp2	Bdnf	Ntrk2	2.90379e-06	0	BDNF_NTRK2	Bdnf - Ntrk2	NT	Secreted Signaling	PMID: 27908981
758	Tcf4/Nr4a2	Tac1/Foxp2	Bdnf	Ntrk2	6.69711e-07	0	BDNF_NTRK2	Bdnf - Ntrk2	NT	Secreted Signaling	PMID: 27908981
759	Lhx1/Coro6	Tac2-1	Bdnf	Ntrk2	9.51692e-07	0	BDNF_NTRK2	Bdnf - Ntrk2	NT	Secreted Signaling	PMID: 27908981
760	Tcf4/Nr4a2	Tac2-1	Bdnf	Ntrk2	2.19478e-07	0	BDNF_NTRK2	Bdnf - Ntrk2	NT	Secreted Signaling	PMID: 27908981
761	Lhx1/Coro6	Tac2-2	Bdnf	Ntrk2	5.1999e-07	0	BDNF_NTRK2	Bdnf - Ntrk2	NT	Secreted Signaling	PMID: 27908981
762	Tcf4/Nr4a2	Tac2-2	Bdnf	Ntrk2	1.1971e-07	0	BDNF_NTRK2	Bdnf - Ntrk2	NT	Secreted Signaling	PMID: 27908981
763	Lhx1/Coro6	Tanycytes	Bdnf	Ntrk2	2.35e-05	0	BDNF_NTRK2	Bdnf - Ntrk2	NT	Secreted Signaling	PMID: 27908981
764	Tcf4/Nr4a2	Tanycytes	Bdnf	Ntrk2	5.47088e-06	0	BDNF_NTRK2	Bdnf - Ntrk2	NT	Secreted Signaling	PMID: 27908981
765	Lhx1/Coro6	Tcf4/Nr4a2	Bdnf	Ntrk2	1.55776e-06	0	BDNF_NTRK2	Bdnf - Ntrk2	NT	Secreted Signaling	PMID: 27908981
766	Tcf4/Nr4a2	Tcf4/Nr4a2	Bdnf	Ntrk2	3.59147e-07	0	BDNF_NTRK2	Bdnf - Ntrk2	NT	Secreted Signaling	PMID: 27908981
767	Lhx1/Coro6	Trh/Tac1/Bdnf	Bdnf	Ntrk2	2.08226e-06	0	BDNF_NTRK2	Bdnf - Ntrk2	NT	Secreted Signaling	PMID: 27908981
768	Tcf4/Nr4a2	Trh/Tac1/Bdnf	Bdnf	Ntrk2	4.80273e-07	0	BDNF_NTRK2	Bdnf - Ntrk2	NT	Secreted Signaling	PMID: 27908981
769	Lhx1/Coro6	unassigned	Bdnf	Ntrk2	1.25168e-05	0	BDNF_NTRK2	Bdnf - Ntrk2	NT	Secreted Signaling	PMID: 27908981
770	Tcf4/Nr4a2	unassigned	Bdnf	Ntrk2	2.88908e-06	0	BDNF_NTRK2	Bdnf - Ntrk2	NT	Secreted Signaling	PMID: 27908981
771	Lhx1/Coro6	Vip/Vipr2	Bdnf	Ntrk2	1.7234e-06	0	BDNF_NTRK2	Bdnf - Ntrk2	NT	Secreted Signaling	PMID: 27908981
772	Tcf4/Nr4a2	Vip/Vipr2	Bdnf	Ntrk2	3.95898e-07	0	BDNF_NTRK2	Bdnf - Ntrk2	NT	Secreted Signaling	PMID: 27908981
773	Endothelial cells	Col25a1/Six3	Sema3c	NRP1_PLXNA1	2.50416e-07	0	SEMA3C_NRP1_PLXNA1	Sema3c - (Nrp1+Plxna1)	SEMA3	Secreted Signaling	PMID: 27533782
774	Endothelial cells	Ebf3/Synpr	Sema3c	NRP1_PLXNA1	6.77043e-07	0	SEMA3C_NRP1_PLXNA1	Sema3c - (Nrp1+Plxna1)	SEMA3	Secreted Signaling	PMID: 27533782
775	Endothelial cells	Lhx1	Sema3c	NRP1_PLXNA1	1.30771e-06	0	SEMA3C_NRP1_PLXNA1	Sema3c - (Nrp1+Plxna1)	SEMA3	Secreted Signaling	PMID: 27533782
776	Endothelial cells	Lhx1/Coro6	Sema3c	NRP1_PLXNA1	3.62591e-07	0	SEMA3C_NRP1_PLXNA1	Sema3c - (Nrp1+Plxna1)	SEMA3	Secreted Signaling	PMID: 27533782
777	Endothelial cells	Tac1/Foxp2	Sema3c	NRP1_PLXNA1	1.14014e-07	0	SEMA3C_NRP1_PLXNA1	Sema3c - (Nrp1+Plxna1)	SEMA3	Secreted Signaling	PMID: 27533782
778	Endothelial cells	Trh/Tac1/Bdnf	Sema3c	NRP1_PLXNA1	1.80726e-07	0	SEMA3C_NRP1_PLXNA1	Sema3c - (Nrp1+Plxna1)	SEMA3	Secreted Signaling	PMID: 27533782
779	Endothelial cells	Endothelial cells	Sema3c	NRP1_PLXNA2	1.29354e-07	0	SEMA3C_NRP1_PLXNA2	Sema3c - (Nrp1+Plxna2)	SEMA3	Secreted Signaling	PMID: 27533782
780	Endothelial cells	Col25a1/Six3	Sema3c	NRP1_PLXNA3	2.41754e-07	0	SEMA3C_NRP1_PLXNA3	Sema3c - (Nrp1+Plxna3)	SEMA3	Secreted Signaling	PMID: 27533782
781	Endothelial cells	Tac1/Foxp2	Sema3c	NRP1_PLXNA3	1.18575e-07	0	SEMA3C_NRP1_PLXNA3	Sema3c - (Nrp1+Plxna3)	SEMA3	Secreted Signaling	PMID: 27533782
782	Endothelial cells	Tac2-1	Sema3c	NRP1_PLXNA4	8.44943e-08	0	SEMA3C_NRP1_PLXNA4	Sema3c - (Nrp1+Plxna4)	SEMA3	Secreted Signaling	PMID: 27533782
783	Endothelial cells	Coro6/Trh	Sema3c	NRP2_PLXNA1	2.86807e-07	0	SEMA3C_NRP2_PLXNA1	Sema3c - (Nrp2+Plxna1)	SEMA3	Secreted Signaling	PMID: 27533782
784	Endothelial cells	Lhx1	Sema3c	NRP2_PLXNA1	8.05428e-07	0	SEMA3C_NRP2_PLXNA1	Sema3c - (Nrp2+Plxna1)	SEMA3	Secreted Signaling	PMID: 27533782
785	Endothelial cells	Lhx1/Coro6	Sema3c	NRP2_PLXNA1	6.03584e-07	0	SEMA3C_NRP2_PLXNA1	Sema3c - (Nrp2+Plxna1)	SEMA3	Secreted Signaling	PMID: 27533782
786	Endothelial cells	Tac1/Foxp2	Sema3c	NRP2_PLXNA1	1.10118e-07	0	SEMA3C_NRP2_PLXNA1	Sema3c - (Nrp2+Plxna1)	SEMA3	Secreted Signaling	PMID: 27533782
787	Endothelial cells	Trh/Tac1/Bdnf	Sema3c	NRP2_PLXNA1	1.87354e-07	0	SEMA3C_NRP2_PLXNA1	Sema3c - (Nrp2+Plxna1)	SEMA3	Secreted Signaling	PMID: 27533782
788	Endothelial cells	Endothelial cells	Sema3c	NRP2_PLXNA2	8.47284e-08	0	SEMA3C_NRP2_PLXNA2	Sema3c - (Nrp2+Plxna2)	SEMA3	Secreted Signaling	PMID: 27533782
789	Endothelial cells	Tac1/Foxp2	Sema3c	NRP2_PLXNA3	1.14524e-07	0	SEMA3C_NRP2_PLXNA3	Sema3c - (Nrp2+Plxna3)	SEMA3	Secreted Signaling	PMID: 27533782
790	Endothelial cells	Tac2-2	Sema3c	NRP2_PLXNA3	1.23607e-07	0	SEMA3C_NRP2_PLXNA3	Sema3c - (Nrp2+Plxna3)	SEMA3	Secreted Signaling	PMID: 27533782
791	Endothelial cells	Tcf4/Nr4a2	Sema3c	NRP2_PLXNA3	1.53604e-07	0	SEMA3C_NRP2_PLXNA3	Sema3c - (Nrp2+Plxna3)	SEMA3	Secreted Signaling	PMID: 27533782
792	Endothelial cells	Tac2-1	Sema3c	NRP2_PLXNA4	9.54153e-08	0	SEMA3C_NRP2_PLXNA4	Sema3c - (Nrp2+Plxna4)	SEMA3	Secreted Signaling	PMID: 27533782
793	Endothelial cells	Endothelial cells	Sema3c	NRP1_NRP2	8.89112e-08	0	SEMA3C_NRP1_NRP2	Sema3c - (Nrp1+Nrp2)	SEMA3	Secreted Signaling	PMID: 27533782
794	Endothelial cells	Endothelial cells	Sema3c	Plxnd1	1.12899e-07	0	SEMA3C_PLXND1	Sema3c - Plxnd1	SEMA3	Secreted Signaling	PMID: 27533782
795	AgRP	Astrocytes	Psap	Gpr37l1	0.000148227	0	PSAP_GPR37L1	Psap - Gpr37l1	PSAP	Secreted Signaling	PMID: 23690594
796	Astrocytes	Astrocytes	Psap	Gpr37l1	0.00082485	0	PSAP_GPR37L1	Psap - Gpr37l1	PSAP	Secreted Signaling	PMID: 23690594
797	Avp	Astrocytes	Psap	Gpr37l1	8.98224e-05	0	PSAP_GPR37L1	Psap - Gpr37l1	PSAP	Secreted Signaling	PMID: 23690594
798	Avp/Rorb	Astrocytes	Psap	Gpr37l1	0.000131787	0	PSAP_GPR37L1	Psap - Gpr37l1	PSAP	Secreted Signaling	PMID: 23690594
799	B cells	Astrocytes	Psap	Gpr37l1	1.20559e-05	0	PSAP_GPR37L1	Psap - Gpr37l1	PSAP	Secreted Signaling	PMID: 23690594
800	Col11a1	Astrocytes	Psap	Gpr37l1	0.000145874	0	PSAP_GPR37L1	Psap - Gpr37l1	PSAP	Secreted Signaling	PMID: 23690594
801	Col25a1/Six3	Astrocytes	Psap	Gpr37l1	8.14895e-05	0	PSAP_GPR37L1	Psap - Gpr37l1	PSAP	Secreted Signaling	PMID: 23690594
802	Coro6	Astrocytes	Psap	Gpr37l1	0.000122511	0	PSAP_GPR37L1	Psap - Gpr37l1	PSAP	Secreted Signaling	PMID: 23690594
803	Coro6/Trh	Astrocytes	Psap	Gpr37l1	0.000121047	0	PSAP_GPR37L1	Psap - Gpr37l1	PSAP	Secreted Signaling	PMID: 23690594
804	Ebf3/Synpr	Astrocytes	Psap	Gpr37l1	0.000332872	0	PSAP_GPR37L1	Psap - Gpr37l1	PSAP	Secreted Signaling	PMID: 23690594
805	Endothelial cells	Astrocytes	Psap	Gpr37l1	3.06343e-05	0	PSAP_GPR37L1	Psap - Gpr37l1	PSAP	Secreted Signaling	PMID: 23690594
806	Gad2/Slc32a1	Astrocytes	Psap	Gpr37l1	0.000802457	0	PSAP_GPR37L1	Psap - Gpr37l1	PSAP	Secreted Signaling	PMID: 23690594
807	Gal	Astrocytes	Psap	Gpr37l1	0.000298008	0	PSAP_GPR37L1	Psap - Gpr37l1	PSAP	Secreted Signaling	PMID: 23690594
808	Gal/Gad2/Slc32a1	Astrocytes	Psap	Gpr37l1	0.00017565	0	PSAP_GPR37L1	Psap - Gpr37l1	PSAP	Secreted Signaling	PMID: 23690594
809	Gal/Ghrh	Astrocytes	Psap	Gpr37l1	0.000167394	0	PSAP_GPR37L1	Psap - Gpr37l1	PSAP	Secreted Signaling	PMID: 23690594
810	Hcrt	Astrocytes	Psap	Gpr37l1	3.72288e-05	0	PSAP_GPR37L1	Psap - Gpr37l1	PSAP	Secreted Signaling	PMID: 23690594
811	Hdc	Astrocytes	Psap	Gpr37l1	6.94053e-05	0	PSAP_GPR37L1	Psap - Gpr37l1	PSAP	Secreted Signaling	PMID: 23690594
812	Interneurons	Astrocytes	Psap	Gpr37l1	6.882e-05	0	PSAP_GPR37L1	Psap - Gpr37l1	PSAP	Secreted Signaling	PMID: 23690594
813	Lhx1	Astrocytes	Psap	Gpr37l1	0.000345437	0	PSAP_GPR37L1	Psap - Gpr37l1	PSAP	Secreted Signaling	PMID: 23690594
814	Lhx1/Coro6	Astrocytes	Psap	Gpr37l1	0.000137878	0	PSAP_GPR37L1	Psap - Gpr37l1	PSAP	Secreted Signaling	PMID: 23690594
815	Microglial/Macrophages	Astrocytes	Psap	Gpr37l1	0.000197562	0	PSAP_GPR37L1	Psap - Gpr37l1	PSAP	Secreted Signaling	PMID: 23690594
816	Npw	Astrocytes	Psap	Gpr37l1	3.85903e-05	0	PSAP_GPR37L1	Psap - Gpr37l1	PSAP	Secreted Signaling	PMID: 23690594
817	Nr5a1	Astrocytes	Psap	Gpr37l1	0.000394384	0	PSAP_GPR37L1	Psap - Gpr37l1	PSAP	Secreted Signaling	PMID: 23690594
818	Oligodendrocytes	Astrocytes	Psap	Gpr37l1	0.000626715	0	PSAP_GPR37L1	Psap - Gpr37l1	PSAP	Secreted Signaling	PMID: 23690594
819	Oxt	Astrocytes	Psap	Gpr37l1	1.37894e-05	0	PSAP_GPR37L1	Psap - Gpr37l1	PSAP	Secreted Signaling	PMID: 23690594
820	Pmch/Cartpt	Astrocytes	Psap	Gpr37l1	2.56251e-05	0	PSAP_GPR37L1	Psap - Gpr37l1	PSAP	Secreted Signaling	PMID: 23690594
821	POMC	Astrocytes	Psap	Gpr37l1	5.02658e-05	0	PSAP_GPR37L1	Psap - Gpr37l1	PSAP	Secreted Signaling	PMID: 23690594
822	Sst	Astrocytes	Psap	Gpr37l1	0.000288343	0	PSAP_GPR37L1	Psap - Gpr37l1	PSAP	Secreted Signaling	PMID: 23690594
823	Stromal cells	Astrocytes	Psap	Gpr37l1	0.000585652	0	PSAP_GPR37L1	Psap - Gpr37l1	PSAP	Secreted Signaling	PMID: 23690594
824	Synpr	Astrocytes	Psap	Gpr37l1	0.000317294	0	PSAP_GPR37L1	Psap - Gpr37l1	PSAP	Secreted Signaling	PMID: 23690594
825	Tac1/Foxp2	Astrocytes	Psap	Gpr37l1	0.000109646	0	PSAP_GPR37L1	Psap - Gpr37l1	PSAP	Secreted Signaling	PMID: 23690594
826	Tac2-1	Astrocytes	Psap	Gpr37l1	2.75086e-05	0	PSAP_GPR37L1	Psap - Gpr37l1	PSAP	Secreted Signaling	PMID: 23690594
827	Tac2-2	Astrocytes	Psap	Gpr37l1	3.28803e-05	0	PSAP_GPR37L1	Psap - Gpr37l1	PSAP	Secreted Signaling	PMID: 23690594
828	Tanycytes	Astrocytes	Psap	Gpr37l1	0.000421288	0	PSAP_GPR37L1	Psap - Gpr37l1	PSAP	Secreted Signaling	PMID: 23690594
829	Tcf4/Nr4a2	Astrocytes	Psap	Gpr37l1	6.25523e-05	0	PSAP_GPR37L1	Psap - Gpr37l1	PSAP	Secreted Signaling	PMID: 23690594
830	Trh/Tac1/Bdnf	Astrocytes	Psap	Gpr37l1	8.90016e-05	0	PSAP_GPR37L1	Psap - Gpr37l1	PSAP	Secreted Signaling	PMID: 23690594
831	unassigned	Astrocytes	Psap	Gpr37l1	0.00048516	0	PSAP_GPR37L1	Psap - Gpr37l1	PSAP	Secreted Signaling	PMID: 23690594
832	Vip/Vipr2	Astrocytes	Psap	Gpr37l1	0.000150202	0	PSAP_GPR37L1	Psap - Gpr37l1	PSAP	Secreted Signaling	PMID: 23690594
833	AgRP	Oligodendrocytes	Psap	Gpr37l1	5.15003e-05	0	PSAP_GPR37L1	Psap - Gpr37l1	PSAP	Secreted Signaling	PMID: 23690594
834	Astrocytes	Oligodendrocytes	Psap	Gpr37l1	0.000290384	0	PSAP_GPR37L1	Psap - Gpr37l1	PSAP	Secreted Signaling	PMID: 23690594
835	Avp	Oligodendrocytes	Psap	Gpr37l1	3.12593e-05	0	PSAP_GPR37L1	Psap - Gpr37l1	PSAP	Secreted Signaling	PMID: 23690594
836	Avp/Rorb	Oligodendrocytes	Psap	Gpr37l1	4.60037e-05	0	PSAP_GPR37L1	Psap - Gpr37l1	PSAP	Secreted Signaling	PMID: 23690594
837	B cells	Oligodendrocytes	Psap	Gpr37l1	4.25005e-06	0	PSAP_GPR37L1	Psap - Gpr37l1	PSAP	Secreted Signaling	PMID: 23690594
838	Col11a1	Oligodendrocytes	Psap	Gpr37l1	5.17027e-05	0	PSAP_GPR37L1	Psap - Gpr37l1	PSAP	Secreted Signaling	PMID: 23690594
839	Col25a1/Six3	Oligodendrocytes	Psap	Gpr37l1	2.8368e-05	0	PSAP_GPR37L1	Psap - Gpr37l1	PSAP	Secreted Signaling	PMID: 23690594
840	Coro6	Oligodendrocytes	Psap	Gpr37l1	4.30783e-05	0	PSAP_GPR37L1	Psap - Gpr37l1	PSAP	Secreted Signaling	PMID: 23690594
841	Coro6/Trh	Oligodendrocytes	Psap	Gpr37l1	4.22933e-05	0	PSAP_GPR37L1	Psap - Gpr37l1	PSAP	Secreted Signaling	PMID: 23690594
842	Ebf3/Synpr	Oligodendrocytes	Psap	Gpr37l1	0.000117028	0	PSAP_GPR37L1	Psap - Gpr37l1	PSAP	Secreted Signaling	PMID: 23690594
843	Endothelial cells	Oligodendrocytes	Psap	Gpr37l1	1.06639e-05	0	PSAP_GPR37L1	Psap - Gpr37l1	PSAP	Secreted Signaling	PMID: 23690594
844	Gad2/Slc32a1	Oligodendrocytes	Psap	Gpr37l1	0.000281816	0	PSAP_GPR37L1	Psap - Gpr37l1	PSAP	Secreted Signaling	PMID: 23690594
845	Gal	Oligodendrocytes	Psap	Gpr37l1	0.00010402	0	PSAP_GPR37L1	Psap - Gpr37l1	PSAP	Secreted Signaling	PMID: 23690594
846	Gal/Gad2/Slc32a1	Oligodendrocytes	Psap	Gpr37l1	6.15675e-05	0	PSAP_GPR37L1	Psap - Gpr37l1	PSAP	Secreted Signaling	PMID: 23690594
847	Gal/Ghrh	Oligodendrocytes	Psap	Gpr37l1	5.8309e-05	0	PSAP_GPR37L1	Psap - Gpr37l1	PSAP	Secreted Signaling	PMID: 23690594
848	Hcrt	Oligodendrocytes	Psap	Gpr37l1	1.29092e-05	0	PSAP_GPR37L1	Psap - Gpr37l1	PSAP	Secreted Signaling	PMID: 23690594
849	Hdc	Oligodendrocytes	Psap	Gpr37l1	2.40815e-05	0	PSAP_GPR37L1	Psap - Gpr37l1	PSAP	Secreted Signaling	PMID: 23690594
850	Interneurons	Oligodendrocytes	Psap	Gpr37l1	2.39618e-05	0	PSAP_GPR37L1	Psap - Gpr37l1	PSAP	Secreted Signaling	PMID: 23690594
851	Lhx1	Oligodendrocytes	Psap	Gpr37l1	0.000120945	0	PSAP_GPR37L1	Psap - Gpr37l1	PSAP	Secreted Signaling	PMID: 23690594
852	Lhx1/Coro6	Oligodendrocytes	Psap	Gpr37l1	4.84802e-05	0	PSAP_GPR37L1	Psap - Gpr37l1	PSAP	Secreted Signaling	PMID: 23690594
853	Microglial/Macrophages	Oligodendrocytes	Psap	Gpr37l1	6.98782e-05	0	PSAP_GPR37L1	Psap - Gpr37l1	PSAP	Secreted Signaling	PMID: 23690594
854	Npw	Oligodendrocytes	Psap	Gpr37l1	1.36377e-05	0	PSAP_GPR37L1	Psap - Gpr37l1	PSAP	Secreted Signaling	PMID: 23690594
855	Nr5a1	Oligodendrocytes	Psap	Gpr37l1	0.000137055	0	PSAP_GPR37L1	Psap - Gpr37l1	PSAP	Secreted Signaling	PMID: 23690594
856	Oligodendrocytes	Oligodendrocytes	Psap	Gpr37l1	0.000218432	0	PSAP_GPR37L1	Psap - Gpr37l1	PSAP	Secreted Signaling	PMID: 23690594
857	Oxt	Oligodendrocytes	Psap	Gpr37l1	4.80166e-06	0	PSAP_GPR37L1	Psap - Gpr37l1	PSAP	Secreted Signaling	PMID: 23690594
858	Pmch/Cartpt	Oligodendrocytes	Psap	Gpr37l1	8.91716e-06	0	PSAP_GPR37L1	Psap - Gpr37l1	PSAP	Secreted Signaling	PMID: 23690594
859	POMC	Oligodendrocytes	Psap	Gpr37l1	1.73898e-05	0	PSAP_GPR37L1	Psap - Gpr37l1	PSAP	Secreted Signaling	PMID: 23690594
860	Sst	Oligodendrocytes	Psap	Gpr37l1	0.000101387	0	PSAP_GPR37L1	Psap - Gpr37l1	PSAP	Secreted Signaling	PMID: 23690594
861	Stromal cells	Oligodendrocytes	Psap	Gpr37l1	0.000203976	0	PSAP_GPR37L1	Psap - Gpr37l1	PSAP	Secreted Signaling	PMID: 23690594
862	Synpr	Oligodendrocytes	Psap	Gpr37l1	0.000111851	0	PSAP_GPR37L1	Psap - Gpr37l1	PSAP	Secreted Signaling	PMID: 23690594
863	Tac1/Foxp2	Oligodendrocytes	Psap	Gpr37l1	3.83578e-05	0	PSAP_GPR37L1	Psap - Gpr37l1	PSAP	Secreted Signaling	PMID: 23690594
864	Tac2-1	Oligodendrocytes	Psap	Gpr37l1	9.49466e-06	0	PSAP_GPR37L1	Psap - Gpr37l1	PSAP	Secreted Signaling	PMID: 23690594
865	Tac2-2	Oligodendrocytes	Psap	Gpr37l1	1.16595e-05	0	PSAP_GPR37L1	Psap - Gpr37l1	PSAP	Secreted Signaling	PMID: 23690594
866	Tanycytes	Oligodendrocytes	Psap	Gpr37l1	0.00014828	0	PSAP_GPR37L1	Psap - Gpr37l1	PSAP	Secreted Signaling	PMID: 23690594
867	Tcf4/Nr4a2	Oligodendrocytes	Psap	Gpr37l1	2.18958e-05	0	PSAP_GPR37L1	Psap - Gpr37l1	PSAP	Secreted Signaling	PMID: 23690594
868	Trh/Tac1/Bdnf	Oligodendrocytes	Psap	Gpr37l1	3.13892e-05	0	PSAP_GPR37L1	Psap - Gpr37l1	PSAP	Secreted Signaling	PMID: 23690594
869	unassigned	Oligodendrocytes	Psap	Gpr37l1	0.0001711	0	PSAP_GPR37L1	Psap - Gpr37l1	PSAP	Secreted Signaling	PMID: 23690594
870	Vip/Vipr2	Oligodendrocytes	Psap	Gpr37l1	5.2526e-05	0	PSAP_GPR37L1	Psap - Gpr37l1	PSAP	Secreted Signaling	PMID: 23690594
871	Stromal cells	Endothelial cells	Col1a1	ITGA1_ITGB1	6.46193e-06	0	COL1A1_ITGA1_ITGB1	Col1a1 - (Itga1+Itgb1)	COLLAGEN	ECM-Receptor	KEGG: mmu04512
872	Endothelial cells	Endothelial cells	Col1a2	ITGA1_ITGB1	1.04621e-07	0	COL1A2_ITGA1_ITGB1	Col1a2 - (Itga1+Itgb1)	COLLAGEN	ECM-Receptor	KEGG: mmu04512
873	Stromal cells	Endothelial cells	Col1a2	ITGA1_ITGB1	2.00861e-05	0	COL1A2_ITGA1_ITGB1	Col1a2 - (Itga1+Itgb1)	COLLAGEN	ECM-Receptor	KEGG: mmu04512
874	Endothelial cells	Endothelial cells	Col4a1	ITGA1_ITGB1	1.14392e-06	0	COL4A1_ITGA1_ITGB1	Col4a1 - (Itga1+Itgb1)	COLLAGEN	ECM-Receptor	KEGG: mmu04512
875	Lhx1	Endothelial cells	Col4a1	ITGA1_ITGB1	2.29355e-06	0	COL4A1_ITGA1_ITGB1	Col4a1 - (Itga1+Itgb1)	COLLAGEN	ECM-Receptor	KEGG: mmu04512
876	Tcf4/Nr4a2	Endothelial cells	Col4a1	ITGA1_ITGB1	3.81249e-07	0	COL4A1_ITGA1_ITGB1	Col4a1 - (Itga1+Itgb1)	COLLAGEN	ECM-Receptor	KEGG: mmu04512
877	Coro6	Endothelial cells	Col4a2	ITGA1_ITGB1	7.56521e-07	0	COL4A2_ITGA1_ITGB1	Col4a2 - (Itga1+Itgb1)	COLLAGEN	ECM-Receptor	KEGG: mmu04512
878	Endothelial cells	Endothelial cells	Col4a2	ITGA1_ITGB1	1.0196e-06	0	COL4A2_ITGA1_ITGB1	Col4a2 - (Itga1+Itgb1)	COLLAGEN	ECM-Receptor	KEGG: mmu04512
879	Lhx1	Endothelial cells	Col4a2	ITGA1_ITGB1	2.70662e-06	0	COL4A2_ITGA1_ITGB1	Col4a2 - (Itga1+Itgb1)	COLLAGEN	ECM-Receptor	KEGG: mmu04512
880	Tac2-1	Endothelial cells	Col4a2	ITGA1_ITGB1	2.42393e-07	0	COL4A2_ITGA1_ITGB1	Col4a2 - (Itga1+Itgb1)	COLLAGEN	ECM-Receptor	KEGG: mmu04512
881	Tcf4/Nr4a2	Endothelial cells	Col4a2	ITGA1_ITGB1	3.18314e-07	0	COL4A2_ITGA1_ITGB1	Col4a2 - (Itga1+Itgb1)	COLLAGEN	ECM-Receptor	KEGG: mmu04512
882	Stromal cells	Endothelial cells	Col6a1	ITGA1_ITGB1	5.22551e-06	0	COL6A1_ITGA1_ITGB1	Col6a1 - (Itga1+Itgb1)	COLLAGEN	ECM-Receptor	KEGG: mmu04512
883	Hdc	Endothelial cells	Col6a2	ITGA1_ITGB1	1.68698e-06	0	COL6A2_ITGA1_ITGB1	Col6a2 - (Itga1+Itgb1)	COLLAGEN	ECM-Receptor	KEGG: mmu04512
884	Pmch/Cartpt	Endothelial cells	Col9a2	ITGA1_ITGB1	1.67542e-07	0	COL9A2_ITGA1_ITGB1	Col9a2 - (Itga1+Itgb1)	COLLAGEN	ECM-Receptor	KEGG: mmu04512
885	Tac2-1	Endothelial cells	Col9a2	ITGA1_ITGB1	1.57498e-07	0	COL9A2_ITGA1_ITGB1	Col9a2 - (Itga1+Itgb1)	COLLAGEN	ECM-Receptor	KEGG: mmu04512
886	Tcf4/Nr4a2	Endothelial cells	Col9a2	ITGA1_ITGB1	2.30177e-07	0	COL9A2_ITGA1_ITGB1	Col9a2 - (Itga1+Itgb1)	COLLAGEN	ECM-Receptor	KEGG: mmu04512
887	Oligodendrocytes	Endothelial cells	Col9a3	ITGA1_ITGB1	6.92268e-06	0	COL9A3_ITGA1_ITGB1	Col9a3 - (Itga1+Itgb1)	COLLAGEN	ECM-Receptor	KEGG: mmu04512
888	Endothelial cells	Endothelial cells	Fn1	ITGA4_ITGB1	6.77899e-07	0	FN1_ITGA4_ITGB1	Fn1 - (Itga4+Itgb1)	FN1	ECM-Receptor	KEGG: mmu04512
889	Stromal cells	Endothelial cells	Fn1	ITGA4_ITGB1	3.33783e-06	0	FN1_ITGA4_ITGB1	Fn1 - (Itga4+Itgb1)	FN1	ECM-Receptor	KEGG: mmu04512
890	Endothelial cells	Endothelial cells	Lama4	ITGA1_ITGB1	2.73967e-07	0	LAMA4_ITGA1_ITGB1	Lama4 - (Itga1+Itgb1)	LAMININ	ECM-Receptor	KEGG: mmu04512
891	Endothelial cells	Endothelial cells	Lamb2	ITGA1_ITGB1	2.17002e-07	0	LAMB2_ITGA1_ITGB1	Lamb2 - (Itga1+Itgb1)	LAMININ	ECM-Receptor	KEGG: mmu04512
892	Endothelial cells	Endothelial cells	Lamc1	ITGA1_ITGB1	2.63962e-07	0	LAMC1_ITGA1_ITGB1	Lamc1 - (Itga1+Itgb1)	LAMININ	ECM-Receptor	KEGG: mmu04512
893	Endothelial cells	Endothelial cells	Lama4	ITGA6_ITGB1	2.08983e-07	0	LAMA4_ITGA6_ITGB1	Lama4 - (Itga6+Itgb1)	LAMININ	ECM-Receptor	KEGG: mmu04512
894	Endothelial cells	Endothelial cells	Lamb2	ITGA6_ITGB1	1.65405e-07	0	LAMB2_ITGA6_ITGB1	Lamb2 - (Itga6+Itgb1)	LAMININ	ECM-Receptor	KEGG: mmu04512
895	Endothelial cells	Endothelial cells	Lamc1	ITGA6_ITGB1	2.01324e-07	0	LAMC1_ITGA6_ITGB1	Lamc1 - (Itga6+Itgb1)	LAMININ	ECM-Receptor	KEGG: mmu04512
896	Stromal cells	Astrocytes	Col1a1	Sdc4	5.51884e-05	0	COL1A1_SDC4	Col1a1 - Sdc4	COLLAGEN	ECM-Receptor	KEGG: mmu04512
897	Stromal cells	B cells	Col1a1	Sdc4	3.02797e-07	0	COL1A1_SDC4	Col1a1 - Sdc4	COLLAGEN	ECM-Receptor	KEGG: mmu04512
898	Endothelial cells	Astrocytes	Col1a2	Sdc4	8.86285e-07	0	COL1A2_SDC4	Col1a2 - Sdc4	COLLAGEN	ECM-Receptor	KEGG: mmu04512
899	Stromal cells	Astrocytes	Col1a2	Sdc4	0.000175912	0	COL1A2_SDC4	Col1a2 - Sdc4	COLLAGEN	ECM-Receptor	KEGG: mmu04512
900	Endothelial cells	B cells	Col1a2	Sdc4	4.84743e-09	0	COL1A2_SDC4	Col1a2 - Sdc4	COLLAGEN	ECM-Receptor	KEGG: mmu04512
901	Stromal cells	B cells	Col1a2	Sdc4	9.74803e-07	0	COL1A2_SDC4	Col1a2 - Sdc4	COLLAGEN	ECM-Receptor	KEGG: mmu04512
902	Endothelial cells	Astrocytes	Col4a1	Sdc4	1.00476e-05	0	COL4A1_SDC4	Col4a1 - Sdc4	COLLAGEN	ECM-Receptor	KEGG: mmu04512
903	Lhx1	Astrocytes	Col4a1	Sdc4	1.95107e-05	0	COL4A1_SDC4	Col4a1 - Sdc4	COLLAGEN	ECM-Receptor	KEGG: mmu04512
904	Tcf4/Nr4a2	Astrocytes	Col4a1	Sdc4	3.24104e-06	0	COL4A1_SDC4	Col4a1 - Sdc4	COLLAGEN	ECM-Receptor	KEGG: mmu04512
905	Endothelial cells	B cells	Col4a1	Sdc4	5.57436e-08	0	COL4A1_SDC4	Col4a1 - Sdc4	COLLAGEN	ECM-Receptor	KEGG: mmu04512
906	Lhx1	B cells	Col4a1	Sdc4	1.06883e-07	0	COL4A1_SDC4	Col4a1 - Sdc4	COLLAGEN	ECM-Receptor	KEGG: mmu04512
907	Tcf4/Nr4a2	B cells	Col4a1	Sdc4	1.77505e-08	0	COL4A1_SDC4	Col4a1 - Sdc4	COLLAGEN	ECM-Receptor	KEGG: mmu04512
908	Coro6	Astrocytes	Col4a2	Sdc4	6.43556e-06	0	COL4A2_SDC4	Col4a2 - Sdc4	COLLAGEN	ECM-Receptor	KEGG: mmu04512
909	Endothelial cells	Astrocytes	Col4a2	Sdc4	8.91629e-06	0	COL4A2_SDC4	Col4a2 - Sdc4	COLLAGEN	ECM-Receptor	KEGG: mmu04512
910	Lhx1	Astrocytes	Col4a2	Sdc4	2.30569e-05	0	COL4A2_SDC4	Col4a2 - Sdc4	COLLAGEN	ECM-Receptor	KEGG: mmu04512
911	Tac2-1	Astrocytes	Col4a2	Sdc4	2.06187e-06	0	COL4A2_SDC4	Col4a2 - Sdc4	COLLAGEN	ECM-Receptor	KEGG: mmu04512
912	Tcf4/Nr4a2	Astrocytes	Col4a2	Sdc4	2.70286e-06	0	COL4A2_SDC4	Col4a2 - Sdc4	COLLAGEN	ECM-Receptor	KEGG: mmu04512
913	Coro6	B cells	Col4a2	Sdc4	3.52552e-08	0	COL4A2_SDC4	Col4a2 - Sdc4	COLLAGEN	ECM-Receptor	KEGG: mmu04512
914	Endothelial cells	B cells	Col4a2	Sdc4	4.93796e-08	0	COL4A2_SDC4	Col4a2 - Sdc4	COLLAGEN	ECM-Receptor	KEGG: mmu04512
915	Lhx1	B cells	Col4a2	Sdc4	1.26379e-07	0	COL4A2_SDC4	Col4a2 - Sdc4	COLLAGEN	ECM-Receptor	KEGG: mmu04512
916	Tac2-1	B cells	Col4a2	Sdc4	1.1295e-08	0	COL4A2_SDC4	Col4a2 - Sdc4	COLLAGEN	ECM-Receptor	KEGG: mmu04512
917	Tcf4/Nr4a2	B cells	Col4a2	Sdc4	1.47963e-08	0	COL4A2_SDC4	Col4a2 - Sdc4	COLLAGEN	ECM-Receptor	KEGG: mmu04512
918	Stromal cells	Astrocytes	Col6a1	Sdc4	4.45284e-05	0	COL6A1_SDC4	Col6a1 - Sdc4	COLLAGEN	ECM-Receptor	KEGG: mmu04512
919	Stromal cells	B cells	Col6a1	Sdc4	2.44097e-07	0	COL6A1_SDC4	Col6a1 - Sdc4	COLLAGEN	ECM-Receptor	KEGG: mmu04512
920	Hdc	Astrocytes	Col6a2	Sdc4	1.45863e-05	0	COL6A2_SDC4	Col6a2 - Sdc4	COLLAGEN	ECM-Receptor	KEGG: mmu04512
921	Hdc	B cells	Col6a2	Sdc4	8.04169e-08	0	COL6A2_SDC4	Col6a2 - Sdc4	COLLAGEN	ECM-Receptor	KEGG: mmu04512
922	Pmch/Cartpt	Astrocytes	Col9a2	Sdc4	1.4239e-06	0	COL9A2_SDC4	Col9a2 - Sdc4	COLLAGEN	ECM-Receptor	KEGG: mmu04512
923	Tac2-1	Astrocytes	Col9a2	Sdc4	1.33611e-06	0	COL9A2_SDC4	Col9a2 - Sdc4	COLLAGEN	ECM-Receptor	KEGG: mmu04512
924	Tcf4/Nr4a2	Astrocytes	Col9a2	Sdc4	1.95127e-06	0	COL9A2_SDC4	Col9a2 - Sdc4	COLLAGEN	ECM-Receptor	KEGG: mmu04512
925	Pmch/Cartpt	B cells	Col9a2	Sdc4	7.79755e-09	0	COL9A2_SDC4	Col9a2 - Sdc4	COLLAGEN	ECM-Receptor	KEGG: mmu04512
926	Tac2-1	B cells	Col9a2	Sdc4	7.31168e-09	0	COL9A2_SDC4	Col9a2 - Sdc4	COLLAGEN	ECM-Receptor	KEGG: mmu04512
927	Tcf4/Nr4a2	B cells	Col9a2	Sdc4	1.06751e-08	0	COL9A2_SDC4	Col9a2 - Sdc4	COLLAGEN	ECM-Receptor	KEGG: mmu04512
928	Oligodendrocytes	Astrocytes	Col9a3	Sdc4	5.91338e-05	0	COL9A3_SDC4	Col9a3 - Sdc4	COLLAGEN	ECM-Receptor	KEGG: mmu04512
929	Oligodendrocytes	B cells	Col9a3	Sdc4	3.24466e-07	0	COL9A3_SDC4	Col9a3 - Sdc4	COLLAGEN	ECM-Receptor	KEGG: mmu04512
930	Endothelial cells	Astrocytes	Fn1	Sdc4	1.15969e-05	0	FN1_SDC4	Fn1 - Sdc4	FN1	ECM-Receptor	KEGG: mmu04512
931	Stromal cells	Astrocytes	Fn1	Sdc4	5.67339e-05	0	FN1_SDC4	Fn1 - Sdc4	FN1	ECM-Receptor	KEGG: mmu04512
932	Endothelial cells	B cells	Fn1	Sdc4	6.44962e-08	0	FN1_SDC4	Fn1 - Sdc4	FN1	ECM-Receptor	KEGG: mmu04512
933	Stromal cells	B cells	Fn1	Sdc4	3.11316e-07	0	FN1_SDC4	Fn1 - Sdc4	FN1	ECM-Receptor	KEGG: mmu04512
934	Lhx1/Coro6	Astrocytes	Tnr	Sdc4	6.91734e-06	0	TNR_SDC4	Tnr - Sdc4	TENASCIN	ECM-Receptor	KEGG: mmu04512
935	Oligodendrocytes	Astrocytes	Tnr	Sdc4	7.28458e-05	0	TNR_SDC4	Tnr - Sdc4	TENASCIN	ECM-Receptor	KEGG: mmu04512
936	Tcf4/Nr4a2	Astrocytes	Tnr	Sdc4	2.05491e-06	0	TNR_SDC4	Tnr - Sdc4	TENASCIN	ECM-Receptor	KEGG: mmu04512
937	Lhx1/Coro6	B cells	Tnr	Sdc4	3.78893e-08	0	TNR_SDC4	Tnr - Sdc4	TENASCIN	ECM-Receptor	KEGG: mmu04512
938	Oligodendrocytes	B cells	Tnr	Sdc4	4.00129e-07	0	TNR_SDC4	Tnr - Sdc4	TENASCIN	ECM-Receptor	KEGG: mmu04512
939	Tcf4/Nr4a2	B cells	Tnr	Sdc4	1.12431e-08	0	TNR_SDC4	Tnr - Sdc4	TENASCIN	ECM-Receptor	KEGG: mmu04512
940	Hcrt	Astrocytes	Thbs3	Sdc4	2.68466e-06	0	THBS3_SDC4	Thbs3 - Sdc4	THBS	ECM-Receptor	KEGG: mmu04512
941	Hcrt	B cells	Thbs3	Sdc4	1.47097e-08	0	THBS3_SDC4	Thbs3 - Sdc4	THBS	ECM-Receptor	KEGG: mmu04512
942	Endothelial cells	AgRP	Lama4	Sv2a	6.5385e-07	0	LAMA4_SV2A	Lama4 - Sv2a	LAMININ	ECM-Receptor	KEGG: mmu04512
943	Endothelial cells	Avp	Lama4	Sv2a	3.62219e-07	0	LAMA4_SV2A	Lama4 - Sv2a	LAMININ	ECM-Receptor	KEGG: mmu04512
944	Endothelial cells	Avp/Rorb	Lama4	Sv2a	5.57113e-07	0	LAMA4_SV2A	Lama4 - Sv2a	LAMININ	ECM-Receptor	KEGG: mmu04512
945	Endothelial cells	Col11a1	Lama4	Sv2a	1.36086e-06	0	LAMA4_SV2A	Lama4 - Sv2a	LAMININ	ECM-Receptor	KEGG: mmu04512
946	Endothelial cells	Col25a1/Six3	Lama4	Sv2a	8.63373e-07	0	LAMA4_SV2A	Lama4 - Sv2a	LAMININ	ECM-Receptor	KEGG: mmu04512
947	Endothelial cells	Coro6	Lama4	Sv2a	1.13255e-06	0	LAMA4_SV2A	Lama4 - Sv2a	LAMININ	ECM-Receptor	KEGG: mmu04512
948	Endothelial cells	Coro6/Trh	Lama4	Sv2a	1.13301e-06	0	LAMA4_SV2A	Lama4 - Sv2a	LAMININ	ECM-Receptor	KEGG: mmu04512
949	Endothelial cells	Ebf3/Synpr	Lama4	Sv2a	3.04331e-06	0	LAMA4_SV2A	Lama4 - Sv2a	LAMININ	ECM-Receptor	KEGG: mmu04512
950	Endothelial cells	Gad2/Slc32a1	Lama4	Sv2a	7.55541e-06	0	LAMA4_SV2A	Lama4 - Sv2a	LAMININ	ECM-Receptor	KEGG: mmu04512
951	Endothelial cells	Gal	Lama4	Sv2a	3.0163e-06	0	LAMA4_SV2A	Lama4 - Sv2a	LAMININ	ECM-Receptor	KEGG: mmu04512
952	Endothelial cells	Gal/Gad2/Slc32a1	Lama4	Sv2a	1.70307e-06	0	LAMA4_SV2A	Lama4 - Sv2a	LAMININ	ECM-Receptor	KEGG: mmu04512
953	Endothelial cells	Gal/Ghrh	Lama4	Sv2a	7.52414e-07	0	LAMA4_SV2A	Lama4 - Sv2a	LAMININ	ECM-Receptor	KEGG: mmu04512
954	Endothelial cells	Hcrt	Lama4	Sv2a	3.90349e-07	0	LAMA4_SV2A	Lama4 - Sv2a	LAMININ	ECM-Receptor	KEGG: mmu04512
955	Endothelial cells	Hdc	Lama4	Sv2a	6.3707e-07	0	LAMA4_SV2A	Lama4 - Sv2a	LAMININ	ECM-Receptor	KEGG: mmu04512
956	Endothelial cells	Lhx1	Lama4	Sv2a	3.37903e-06	0	LAMA4_SV2A	Lama4 - Sv2a	LAMININ	ECM-Receptor	KEGG: mmu04512
957	Endothelial cells	Lhx1/Coro6	Lama4	Sv2a	1.22548e-06	0	LAMA4_SV2A	Lama4 - Sv2a	LAMININ	ECM-Receptor	KEGG: mmu04512
958	Endothelial cells	Npw	Lama4	Sv2a	3.59103e-07	0	LAMA4_SV2A	Lama4 - Sv2a	LAMININ	ECM-Receptor	KEGG: mmu04512
959	Endothelial cells	Nr5a1	Lama4	Sv2a	4.28329e-06	0	LAMA4_SV2A	Lama4 - Sv2a	LAMININ	ECM-Receptor	KEGG: mmu04512
960	Endothelial cells	Oligodendrocytes	Lama4	Sv2a	2.13709e-06	0	LAMA4_SV2A	Lama4 - Sv2a	LAMININ	ECM-Receptor	KEGG: mmu04512
961	Endothelial cells	Oxt	Lama4	Sv2a	5.284e-08	0	LAMA4_SV2A	Lama4 - Sv2a	LAMININ	ECM-Receptor	KEGG: mmu04512
962	Endothelial cells	Pmch/Cartpt	Lama4	Sv2a	2.60412e-07	0	LAMA4_SV2A	Lama4 - Sv2a	LAMININ	ECM-Receptor	KEGG: mmu04512
963	Endothelial cells	POMC	Lama4	Sv2a	2.48506e-07	0	LAMA4_SV2A	Lama4 - Sv2a	LAMININ	ECM-Receptor	KEGG: mmu04512
964	Endothelial cells	Sst	Lama4	Sv2a	2.46121e-06	0	LAMA4_SV2A	Lama4 - Sv2a	LAMININ	ECM-Receptor	KEGG: mmu04512
965	Endothelial cells	Synpr	Lama4	Sv2a	2.81934e-06	0	LAMA4_SV2A	Lama4 - Sv2a	LAMININ	ECM-Receptor	KEGG: mmu04512
966	Endothelial cells	Tac1/Foxp2	Lama4	Sv2a	1.04588e-06	0	LAMA4_SV2A	Lama4 - Sv2a	LAMININ	ECM-Receptor	KEGG: mmu04512
967	Endothelial cells	Tac2-1	Lama4	Sv2a	3.94866e-07	0	LAMA4_SV2A	Lama4 - Sv2a	LAMININ	ECM-Receptor	KEGG: mmu04512
968	Endothelial cells	Tac2-2	Lama4	Sv2a	1.99769e-07	0	LAMA4_SV2A	Lama4 - Sv2a	LAMININ	ECM-Receptor	KEGG: mmu04512
969	Endothelial cells	Tcf4/Nr4a2	Lama4	Sv2a	5.89196e-07	0	LAMA4_SV2A	Lama4 - Sv2a	LAMININ	ECM-Receptor	KEGG: mmu04512
970	Endothelial cells	Trh/Tac1/Bdnf	Lama4	Sv2a	7.99824e-07	0	LAMA4_SV2A	Lama4 - Sv2a	LAMININ	ECM-Receptor	KEGG: mmu04512
971	Endothelial cells	unassigned	Lama4	Sv2a	4.22907e-06	0	LAMA4_SV2A	Lama4 - Sv2a	LAMININ	ECM-Receptor	KEGG: mmu04512
972	Endothelial cells	Vip/Vipr2	Lama4	Sv2a	6.4028e-07	0	LAMA4_SV2A	Lama4 - Sv2a	LAMININ	ECM-Receptor	KEGG: mmu04512
973	Endothelial cells	AgRP	Lamb2	Sv2a	5.17032e-07	0	LAMB2_SV2A	Lamb2 - Sv2a	LAMININ	ECM-Receptor	KEGG: mmu04512
974	Endothelial cells	Avp	Lamb2	Sv2a	2.86401e-07	0	LAMB2_SV2A	Lamb2 - Sv2a	LAMININ	ECM-Receptor	KEGG: mmu04512
975	Endothelial cells	Avp/Rorb	Lamb2	Sv2a	4.40571e-07	0	LAMB2_SV2A	Lamb2 - Sv2a	LAMININ	ECM-Receptor	KEGG: mmu04512
976	Endothelial cells	Col11a1	Lamb2	Sv2a	1.07931e-06	0	LAMB2_SV2A	Lamb2 - Sv2a	LAMININ	ECM-Receptor	KEGG: mmu04512
977	Endothelial cells	Col25a1/Six3	Lamb2	Sv2a	6.84262e-07	0	LAMB2_SV2A	Lamb2 - Sv2a	LAMININ	ECM-Receptor	KEGG: mmu04512
978	Endothelial cells	Coro6	Lamb2	Sv2a	8.97745e-07	0	LAMB2_SV2A	Lamb2 - Sv2a	LAMININ	ECM-Receptor	KEGG: mmu04512
979	Endothelial cells	Coro6/Trh	Lamb2	Sv2a	8.97776e-07	0	LAMB2_SV2A	Lamb2 - Sv2a	LAMININ	ECM-Receptor	KEGG: mmu04512
980	Endothelial cells	Ebf3/Synpr	Lamb2	Sv2a	2.41223e-06	0	LAMB2_SV2A	Lamb2 - Sv2a	LAMININ	ECM-Receptor	KEGG: mmu04512
981	Endothelial cells	Gad2/Slc32a1	Lamb2	Sv2a	5.98893e-06	0	LAMB2_SV2A	Lamb2 - Sv2a	LAMININ	ECM-Receptor	KEGG: mmu04512
982	Endothelial cells	Gal	Lamb2	Sv2a	2.3906e-06	0	LAMB2_SV2A	Lamb2 - Sv2a	LAMININ	ECM-Receptor	KEGG: mmu04512
983	Endothelial cells	Gal/Gad2/Slc32a1	Lamb2	Sv2a	1.34995e-06	0	LAMB2_SV2A	Lamb2 - Sv2a	LAMININ	ECM-Receptor	KEGG: mmu04512
984	Endothelial cells	Gal/Ghrh	Lamb2	Sv2a	5.95036e-07	0	LAMB2_SV2A	Lamb2 - Sv2a	LAMININ	ECM-Receptor	KEGG: mmu04512
985	Endothelial cells	Hcrt	Lamb2	Sv2a	3.09267e-07	0	LAMB2_SV2A	Lamb2 - Sv2a	LAMININ	ECM-Receptor	KEGG: mmu04512
986	Endothelial cells	Hdc	Lamb2	Sv2a	5.04544e-07	0	LAMB2_SV2A	Lamb2 - Sv2a	LAMININ	ECM-Receptor	KEGG: mmu04512
987	Endothelial cells	Lhx1	Lamb2	Sv2a	2.6783e-06	0	LAMB2_SV2A	Lamb2 - Sv2a	LAMININ	ECM-Receptor	KEGG: mmu04512
988	Endothelial cells	Lhx1/Coro6	Lamb2	Sv2a	9.71258e-07	0	LAMB2_SV2A	Lamb2 - Sv2a	LAMININ	ECM-Receptor	KEGG: mmu04512
989	Endothelial cells	Npw	Lamb2	Sv2a	2.84751e-07	0	LAMB2_SV2A	Lamb2 - Sv2a	LAMININ	ECM-Receptor	KEGG: mmu04512
990	Endothelial cells	Nr5a1	Lamb2	Sv2a	3.39457e-06	0	LAMB2_SV2A	Lamb2 - Sv2a	LAMININ	ECM-Receptor	KEGG: mmu04512
991	Endothelial cells	Oligodendrocytes	Lamb2	Sv2a	1.68945e-06	0	LAMB2_SV2A	Lamb2 - Sv2a	LAMININ	ECM-Receptor	KEGG: mmu04512
992	Endothelial cells	Oxt	Lamb2	Sv2a	4.17774e-08	0	LAMB2_SV2A	Lamb2 - Sv2a	LAMININ	ECM-Receptor	KEGG: mmu04512
993	Endothelial cells	Pmch/Cartpt	Lamb2	Sv2a	2.06351e-07	0	LAMB2_SV2A	Lamb2 - Sv2a	LAMININ	ECM-Receptor	KEGG: mmu04512
994	Endothelial cells	POMC	Lamb2	Sv2a	1.96513e-07	0	LAMB2_SV2A	Lamb2 - Sv2a	LAMININ	ECM-Receptor	KEGG: mmu04512
995	Endothelial cells	Sst	Lamb2	Sv2a	1.95035e-06	0	LAMB2_SV2A	Lamb2 - Sv2a	LAMININ	ECM-Receptor	KEGG: mmu04512
996	Endothelial cells	Synpr	Lamb2	Sv2a	2.23482e-06	0	LAMB2_SV2A	Lamb2 - Sv2a	LAMININ	ECM-Receptor	KEGG: mmu04512
997	Endothelial cells	Tac1/Foxp2	Lamb2	Sv2a	8.28862e-07	0	LAMB2_SV2A	Lamb2 - Sv2a	LAMININ	ECM-Receptor	KEGG: mmu04512
998	Endothelial cells	Tac2-1	Lamb2	Sv2a	3.13099e-07	0	LAMB2_SV2A	Lamb2 - Sv2a	LAMININ	ECM-Receptor	KEGG: mmu04512
999	Endothelial cells	Tac2-2	Lamb2	Sv2a	1.58194e-07	0	LAMB2_SV2A	Lamb2 - Sv2a	LAMININ	ECM-Receptor	KEGG: mmu04512
1000	Endothelial cells	Tcf4/Nr4a2	Lamb2	Sv2a	4.66937e-07	0	LAMB2_SV2A	Lamb2 - Sv2a	LAMININ	ECM-Receptor	KEGG: mmu04512
1001	Endothelial cells	Trh/Tac1/Bdnf	Lamb2	Sv2a	6.34048e-07	0	LAMB2_SV2A	Lamb2 - Sv2a	LAMININ	ECM-Receptor	KEGG: mmu04512
1002	Endothelial cells	unassigned	Lamb2	Sv2a	3.35211e-06	0	LAMB2_SV2A	Lamb2 - Sv2a	LAMININ	ECM-Receptor	KEGG: mmu04512
1003	Endothelial cells	Vip/Vipr2	Lamb2	Sv2a	5.06373e-07	0	LAMB2_SV2A	Lamb2 - Sv2a	LAMININ	ECM-Receptor	KEGG: mmu04512
1004	Endothelial cells	AgRP	Lamc1	Sv2a	6.29786e-07	0	LAMC1_SV2A	Lamc1 - Sv2a	LAMININ	ECM-Receptor	KEGG: mmu04512
1005	Endothelial cells	Avp	Lamc1	Sv2a	3.48883e-07	0	LAMC1_SV2A	Lamc1 - Sv2a	LAMININ	ECM-Receptor	KEGG: mmu04512
1006	Endothelial cells	Avp/Rorb	Lamc1	Sv2a	5.36617e-07	0	LAMC1_SV2A	Lamc1 - Sv2a	LAMININ	ECM-Receptor	KEGG: mmu04512
1007	Endothelial cells	Col11a1	Lamc1	Sv2a	1.31147e-06	0	LAMC1_SV2A	Lamc1 - Sv2a	LAMININ	ECM-Receptor	KEGG: mmu04512
1008	Endothelial cells	Col25a1/Six3	Lamc1	Sv2a	8.3193e-07	0	LAMC1_SV2A	Lamc1 - Sv2a	LAMININ	ECM-Receptor	KEGG: mmu04512
1009	Endothelial cells	Coro6	Lamc1	Sv2a	1.09134e-06	0	LAMC1_SV2A	Lamc1 - Sv2a	LAMININ	ECM-Receptor	KEGG: mmu04512
1010	Endothelial cells	Coro6/Trh	Lamc1	Sv2a	1.0917e-06	0	LAMC1_SV2A	Lamc1 - Sv2a	LAMININ	ECM-Receptor	KEGG: mmu04512
1011	Endothelial cells	Ebf3/Synpr	Lamc1	Sv2a	2.93253e-06	0	LAMC1_SV2A	Lamc1 - Sv2a	LAMININ	ECM-Receptor	KEGG: mmu04512
1012	Endothelial cells	Gad2/Slc32a1	Lamc1	Sv2a	7.28045e-06	0	LAMC1_SV2A	Lamc1 - Sv2a	LAMININ	ECM-Receptor	KEGG: mmu04512
1013	Endothelial cells	Gal	Lamc1	Sv2a	2.90646e-06	0	LAMC1_SV2A	Lamc1 - Sv2a	LAMININ	ECM-Receptor	KEGG: mmu04512
1014	Endothelial cells	Gal/Gad2/Slc32a1	Lamc1	Sv2a	1.64109e-06	0	LAMC1_SV2A	Lamc1 - Sv2a	LAMININ	ECM-Receptor	KEGG: mmu04512
1015	Endothelial cells	Gal/Ghrh	Lamc1	Sv2a	7.24737e-07	0	LAMC1_SV2A	Lamc1 - Sv2a	LAMININ	ECM-Receptor	KEGG: mmu04512
1016	Endothelial cells	Hcrt	Lamc1	Sv2a	3.76111e-07	0	LAMC1_SV2A	Lamc1 - Sv2a	LAMININ	ECM-Receptor	KEGG: mmu04512
1017	Endothelial cells	Hdc	Lamc1	Sv2a	6.13791e-07	0	LAMC1_SV2A	Lamc1 - Sv2a	LAMININ	ECM-Receptor	KEGG: mmu04512
1018	Endothelial cells	Lhx1	Lamc1	Sv2a	3.25602e-06	0	LAMC1_SV2A	Lamc1 - Sv2a	LAMININ	ECM-Receptor	KEGG: mmu04512
1019	Endothelial cells	Lhx1/Coro6	Lamc1	Sv2a	1.18085e-06	0	LAMC1_SV2A	Lamc1 - Sv2a	LAMININ	ECM-Receptor	KEGG: mmu04512
1020	Endothelial cells	Npw	Lamc1	Sv2a	3.46056e-07	0	LAMC1_SV2A	Lamc1 - Sv2a	LAMININ	ECM-Receptor	KEGG: mmu04512
1021	Endothelial cells	Nr5a1	Lamc1	Sv2a	4.12727e-06	0	LAMC1_SV2A	Lamc1 - Sv2a	LAMININ	ECM-Receptor	KEGG: mmu04512
1022	Endothelial cells	Oligodendrocytes	Lamc1	Sv2a	2.05834e-06	0	LAMC1_SV2A	Lamc1 - Sv2a	LAMININ	ECM-Receptor	KEGG: mmu04512
1023	Endothelial cells	Oxt	Lamc1	Sv2a	5.08941e-08	0	LAMC1_SV2A	Lamc1 - Sv2a	LAMININ	ECM-Receptor	KEGG: mmu04512
1024	Endothelial cells	Pmch/Cartpt	Lamc1	Sv2a	2.5092e-07	0	LAMC1_SV2A	Lamc1 - Sv2a	LAMININ	ECM-Receptor	KEGG: mmu04512
1025	Endothelial cells	POMC	Lamc1	Sv2a	2.39362e-07	0	LAMC1_SV2A	Lamc1 - Sv2a	LAMININ	ECM-Receptor	KEGG: mmu04512
1026	Endothelial cells	Sst	Lamc1	Sv2a	2.37152e-06	0	LAMC1_SV2A	Lamc1 - Sv2a	LAMININ	ECM-Receptor	KEGG: mmu04512
1027	Endothelial cells	Synpr	Lamc1	Sv2a	2.71674e-06	0	LAMC1_SV2A	Lamc1 - Sv2a	LAMININ	ECM-Receptor	KEGG: mmu04512
1028	Endothelial cells	Tac1/Foxp2	Lamc1	Sv2a	1.00778e-06	0	LAMC1_SV2A	Lamc1 - Sv2a	LAMININ	ECM-Receptor	KEGG: mmu04512
1029	Endothelial cells	Tac2-1	Lamc1	Sv2a	3.80517e-07	0	LAMC1_SV2A	Lamc1 - Sv2a	LAMININ	ECM-Receptor	KEGG: mmu04512
1030	Endothelial cells	Tac2-2	Lamc1	Sv2a	1.92466e-07	0	LAMC1_SV2A	Lamc1 - Sv2a	LAMININ	ECM-Receptor	KEGG: mmu04512
1031	Endothelial cells	Tcf4/Nr4a2	Lamc1	Sv2a	5.67732e-07	0	LAMC1_SV2A	Lamc1 - Sv2a	LAMININ	ECM-Receptor	KEGG: mmu04512
1032	Endothelial cells	Trh/Tac1/Bdnf	Lamc1	Sv2a	7.70727e-07	0	LAMC1_SV2A	Lamc1 - Sv2a	LAMININ	ECM-Receptor	KEGG: mmu04512
1033	Endothelial cells	unassigned	Lamc1	Sv2a	4.07513e-06	0	LAMC1_SV2A	Lamc1 - Sv2a	LAMININ	ECM-Receptor	KEGG: mmu04512
1034	Endothelial cells	Vip/Vipr2	Lamc1	Sv2a	6.16731e-07	0	LAMC1_SV2A	Lamc1 - Sv2a	LAMININ	ECM-Receptor	KEGG: mmu04512
1035	Endothelial cells	Hdc	Lama4	Sv2c	1.82285e-07	0	LAMA4_SV2C	Lama4 - Sv2c	LAMININ	ECM-Receptor	KEGG: mmu04512
1036	Endothelial cells	Hdc	Lamb2	Sv2c	1.44051e-07	0	LAMB2_SV2C	Lamb2 - Sv2c	LAMININ	ECM-Receptor	KEGG: mmu04512
1037	Endothelial cells	Hdc	Lamc1	Sv2c	1.75557e-07	0	LAMC1_SV2C	Lamc1 - Sv2c	LAMININ	ECM-Receptor	KEGG: mmu04512
1038	Hcrt	AgRP	Thbs3	Cd47	7.80706e-07	0	THBS3_CD47	Thbs3 - Cd47	THBS	ECM-Receptor	KEGG: mmu04512
1039	Hcrt	Avp	Thbs3	Cd47	3.92393e-07	0	THBS3_CD47	Thbs3 - Cd47	THBS	ECM-Receptor	KEGG: mmu04512
1040	Hcrt	Avp/Rorb	Thbs3	Cd47	5.66203e-07	0	THBS3_CD47	Thbs3 - Cd47	THBS	ECM-Receptor	KEGG: mmu04512
1041	Hcrt	Col11a1	Thbs3	Cd47	4.80358e-07	0	THBS3_CD47	Thbs3 - Cd47	THBS	ECM-Receptor	KEGG: mmu04512
1042	Hcrt	Col25a1/Six3	Thbs3	Cd47	3.46842e-07	0	THBS3_CD47	Thbs3 - Cd47	THBS	ECM-Receptor	KEGG: mmu04512
1043	Hcrt	Coro6	Thbs3	Cd47	4.09198e-07	0	THBS3_CD47	Thbs3 - Cd47	THBS	ECM-Receptor	KEGG: mmu04512
1044	Hcrt	Coro6/Trh	Thbs3	Cd47	4.63673e-07	0	THBS3_CD47	Thbs3 - Cd47	THBS	ECM-Receptor	KEGG: mmu04512
1045	Hcrt	Ebf3/Synpr	Thbs3	Cd47	1.13516e-06	0	THBS3_CD47	Thbs3 - Cd47	THBS	ECM-Receptor	KEGG: mmu04512
1046	Hcrt	Endothelial cells	Thbs3	Cd47	5.52894e-08	0	THBS3_CD47	Thbs3 - Cd47	THBS	ECM-Receptor	KEGG: mmu04512
1047	Hcrt	Gad2/Slc32a1	Thbs3	Cd47	2.92031e-06	0	THBS3_CD47	Thbs3 - Cd47	THBS	ECM-Receptor	KEGG: mmu04512
1048	Hcrt	Gal	Thbs3	Cd47	1.29924e-06	0	THBS3_CD47	Thbs3 - Cd47	THBS	ECM-Receptor	KEGG: mmu04512
1049	Hcrt	Gal/Gad2/Slc32a1	Thbs3	Cd47	7.17177e-07	0	THBS3_CD47	Thbs3 - Cd47	THBS	ECM-Receptor	KEGG: mmu04512
1050	Hcrt	Gal/Ghrh	Thbs3	Cd47	8.27934e-07	0	THBS3_CD47	Thbs3 - Cd47	THBS	ECM-Receptor	KEGG: mmu04512
1051	Hcrt	Hcrt	Thbs3	Cd47	4.24529e-07	0	THBS3_CD47	Thbs3 - Cd47	THBS	ECM-Receptor	KEGG: mmu04512
1052	Hcrt	Hdc	Thbs3	Cd47	8.00478e-07	0	THBS3_CD47	Thbs3 - Cd47	THBS	ECM-Receptor	KEGG: mmu04512
1053	Hcrt	Lhx1	Thbs3	Cd47	1.13066e-06	0	THBS3_CD47	Thbs3 - Cd47	THBS	ECM-Receptor	KEGG: mmu04512
1054	Hcrt	Lhx1/Coro6	Thbs3	Cd47	4.64834e-07	0	THBS3_CD47	Thbs3 - Cd47	THBS	ECM-Receptor	KEGG: mmu04512
1055	Hcrt	Microglial/Macrophages	Thbs3	Cd47	8.48607e-07	0	THBS3_CD47	Thbs3 - Cd47	THBS	ECM-Receptor	KEGG: mmu04512
1056	Hcrt	Npw	Thbs3	Cd47	1.46243e-07	0	THBS3_CD47	Thbs3 - Cd47	THBS	ECM-Receptor	KEGG: mmu04512
1057	Hcrt	Nr5a1	Thbs3	Cd47	1.65159e-06	0	THBS3_CD47	Thbs3 - Cd47	THBS	ECM-Receptor	KEGG: mmu04512
1058	Hcrt	Oxt	Thbs3	Cd47	1.54472e-07	0	THBS3_CD47	Thbs3 - Cd47	THBS	ECM-Receptor	KEGG: mmu04512
1059	Hcrt	Pmch/Cartpt	Thbs3	Cd47	6.77144e-08	0	THBS3_CD47	Thbs3 - Cd47	THBS	ECM-Receptor	KEGG: mmu04512
1060	Hcrt	POMC	Thbs3	Cd47	2.30266e-07	0	THBS3_CD47	Thbs3 - Cd47	THBS	ECM-Receptor	KEGG: mmu04512
1061	Hcrt	Sst	Thbs3	Cd47	1.08023e-06	0	THBS3_CD47	Thbs3 - Cd47	THBS	ECM-Receptor	KEGG: mmu04512
1062	Hcrt	Stromal cells	Thbs3	Cd47	2.15248e-06	0	THBS3_CD47	Thbs3 - Cd47	THBS	ECM-Receptor	KEGG: mmu04512
1063	Hcrt	Synpr	Thbs3	Cd47	1.06363e-06	0	THBS3_CD47	Thbs3 - Cd47	THBS	ECM-Receptor	KEGG: mmu04512
1064	Hcrt	Tac1/Foxp2	Thbs3	Cd47	3.68752e-07	0	THBS3_CD47	Thbs3 - Cd47	THBS	ECM-Receptor	KEGG: mmu04512
1065	Hcrt	Tac2-1	Thbs3	Cd47	1.22452e-07	0	THBS3_CD47	Thbs3 - Cd47	THBS	ECM-Receptor	KEGG: mmu04512
1066	Hcrt	Tac2-2	Thbs3	Cd47	1.11881e-07	0	THBS3_CD47	Thbs3 - Cd47	THBS	ECM-Receptor	KEGG: mmu04512
1067	Hcrt	Tcf4/Nr4a2	Thbs3	Cd47	6.15122e-07	0	THBS3_CD47	Thbs3 - Cd47	THBS	ECM-Receptor	KEGG: mmu04512
1068	Hcrt	Trh/Tac1/Bdnf	Thbs3	Cd47	3.17549e-07	0	THBS3_CD47	Thbs3 - Cd47	THBS	ECM-Receptor	KEGG: mmu04512
1069	Hcrt	unassigned	Thbs3	Cd47	1.75976e-06	0	THBS3_CD47	Thbs3 - Cd47	THBS	ECM-Receptor	KEGG: mmu04512
1070	Hcrt	Vip/Vipr2	Thbs3	Cd47	7.79058e-07	0	THBS3_CD47	Thbs3 - Cd47	THBS	ECM-Receptor	KEGG: mmu04512
1071	Avp	Endothelial cells	Agrn	Dag1	1.73441e-08	0.01	AGRN_DAG1	Agrn - Dag1	AGRN	ECM-Receptor	KEGG: mmu04512
1072	Col11a1	Endothelial cells	Agrn	Dag1	1.30428e-07	0.02	AGRN_DAG1	Agrn - Dag1	AGRN	ECM-Receptor	KEGG: mmu04512
1073	Col25a1/Six3	Endothelial cells	Agrn	Dag1	1.01849e-07	0.01	AGRN_DAG1	Agrn - Dag1	AGRN	ECM-Receptor	KEGG: mmu04512
1074	Coro6	Endothelial cells	Agrn	Dag1	1.19057e-07	0.02	AGRN_DAG1	Agrn - Dag1	AGRN	ECM-Receptor	KEGG: mmu04512
1075	Coro6/Trh	Endothelial cells	Agrn	Dag1	1.18766e-07	0.01	AGRN_DAG1	Agrn - Dag1	AGRN	ECM-Receptor	KEGG: mmu04512
1076	Ebf3/Synpr	Endothelial cells	Agrn	Dag1	3.39536e-07	0.02	AGRN_DAG1	Agrn - Dag1	AGRN	ECM-Receptor	KEGG: mmu04512
1077	Endothelial cells	Endothelial cells	Agrn	Dag1	1.38975e-07	0	AGRN_DAG1	Agrn - Dag1	AGRN	ECM-Receptor	KEGG: mmu04512
1078	Gad2/Slc32a1	Endothelial cells	Agrn	Dag1	8.56904e-07	0.01	AGRN_DAG1	Agrn - Dag1	AGRN	ECM-Receptor	KEGG: mmu04512
1079	Gal	Endothelial cells	Agrn	Dag1	3.32091e-07	0.01	AGRN_DAG1	Agrn - Dag1	AGRN	ECM-Receptor	KEGG: mmu04512
1080	Gal/Gad2/Slc32a1	Endothelial cells	Agrn	Dag1	1.83375e-07	0.02	AGRN_DAG1	Agrn - Dag1	AGRN	ECM-Receptor	KEGG: mmu04512
1081	Hcrt	Endothelial cells	Agrn	Dag1	2.47586e-08	0.02	AGRN_DAG1	Agrn - Dag1	AGRN	ECM-Receptor	KEGG: mmu04512
1082	Hdc	Endothelial cells	Agrn	Dag1	2.35862e-07	0	AGRN_DAG1	Agrn - Dag1	AGRN	ECM-Receptor	KEGG: mmu04512
1083	Lhx1	Endothelial cells	Agrn	Dag1	4.32208e-07	0.02	AGRN_DAG1	Agrn - Dag1	AGRN	ECM-Receptor	KEGG: mmu04512
1084	Lhx1/Coro6	Endothelial cells	Agrn	Dag1	1.60376e-07	0.02	AGRN_DAG1	Agrn - Dag1	AGRN	ECM-Receptor	KEGG: mmu04512
1085	Npw	Endothelial cells	Agrn	Dag1	3.36226e-08	0.01	AGRN_DAG1	Agrn - Dag1	AGRN	ECM-Receptor	KEGG: mmu04512
1086	Nr5a1	Endothelial cells	Agrn	Dag1	4.53352e-07	0.01	AGRN_DAG1	Agrn - Dag1	AGRN	ECM-Receptor	KEGG: mmu04512
1087	Pmch/Cartpt	Endothelial cells	Agrn	Dag1	3.20846e-08	0.02	AGRN_DAG1	Agrn - Dag1	AGRN	ECM-Receptor	KEGG: mmu04512
1088	POMC	Endothelial cells	Agrn	Dag1	5.21664e-08	0.02	AGRN_DAG1	Agrn - Dag1	AGRN	ECM-Receptor	KEGG: mmu04512
1089	Sst	Endothelial cells	Agrn	Dag1	2.84766e-07	0.02	AGRN_DAG1	Agrn - Dag1	AGRN	ECM-Receptor	KEGG: mmu04512
1090	Synpr	Endothelial cells	Agrn	Dag1	3.16092e-07	0.02	AGRN_DAG1	Agrn - Dag1	AGRN	ECM-Receptor	KEGG: mmu04512
1091	Tac1/Foxp2	Endothelial cells	Agrn	Dag1	1.03616e-07	0.02	AGRN_DAG1	Agrn - Dag1	AGRN	ECM-Receptor	KEGG: mmu04512
1092	Tac2-1	Endothelial cells	Agrn	Dag1	8.72926e-08	0	AGRN_DAG1	Agrn - Dag1	AGRN	ECM-Receptor	KEGG: mmu04512
1093	Tcf4/Nr4a2	Endothelial cells	Agrn	Dag1	6.48046e-08	0.01	AGRN_DAG1	Agrn - Dag1	AGRN	ECM-Receptor	KEGG: mmu04512
1094	Trh/Tac1/Bdnf	Endothelial cells	Agrn	Dag1	9.55769e-08	0.01	AGRN_DAG1	Agrn - Dag1	AGRN	ECM-Receptor	KEGG: mmu04512
1095	unassigned	Endothelial cells	Agrn	Dag1	4.68173e-07	0.01	AGRN_DAG1	Agrn - Dag1	AGRN	ECM-Receptor	KEGG: mmu04512
1096	Endothelial cells	Endothelial cells	Hspg2	Dag1	6.29206e-08	0	HSPG2_DAG1	Hspg2 - Dag1	HSPG	ECM-Receptor	KEGG: mmu04512
1097	Endothelial cells	Endothelial cells	Lama4	Dag1	4.04511e-08	0	LAMA4_DAG1	Lama4 - Dag1	LAMININ	ECM-Receptor	KEGG: mmu04512
1098	Endothelial cells	Endothelial cells	Lamb2	Dag1	3.19534e-08	0	LAMB2_DAG1	Lamb2 - Dag1	LAMININ	ECM-Receptor	KEGG: mmu04512
1099	Endothelial cells	Endothelial cells	Lamc1	Dag1	3.89552e-08	0	LAMC1_DAG1	Lamc1 - Dag1	LAMININ	ECM-Receptor	KEGG: mmu04512
1100	AgRP	B cells	App	Cd74	2.0097e-06	0	APP_CD74	App - Cd74	APP	Cell-Cell Contact	PMID: 19849849
1101	Astrocytes	B cells	App	Cd74	4.06516e-06	0	APP_CD74	App - Cd74	APP	Cell-Cell Contact	PMID: 19849849
1102	Avp	B cells	App	Cd74	1.29888e-06	0	APP_CD74	App - Cd74	APP	Cell-Cell Contact	PMID: 19849849
1103	Avp/Rorb	B cells	App	Cd74	1.86305e-06	0	APP_CD74	App - Cd74	APP	Cell-Cell Contact	PMID: 19849849
1104	B cells	B cells	App	Cd74	6.67187e-08	0	APP_CD74	App - Cd74	APP	Cell-Cell Contact	PMID: 19849849
1105	Col11a1	B cells	App	Cd74	1.42714e-06	0	APP_CD74	App - Cd74	APP	Cell-Cell Contact	PMID: 19849849
1106	Col25a1/Six3	B cells	App	Cd74	9.51391e-07	0	APP_CD74	App - Cd74	APP	Cell-Cell Contact	PMID: 19849849
1107	Coro6	B cells	App	Cd74	1.3265e-06	0	APP_CD74	App - Cd74	APP	Cell-Cell Contact	PMID: 19849849
1108	Coro6/Trh	B cells	App	Cd74	1.31412e-06	0	APP_CD74	App - Cd74	APP	Cell-Cell Contact	PMID: 19849849
1109	Ebf3/Synpr	B cells	App	Cd74	3.91301e-06	0	APP_CD74	App - Cd74	APP	Cell-Cell Contact	PMID: 19849849
1110	Endothelial cells	B cells	App	Cd74	5.74561e-07	0	APP_CD74	App - Cd74	APP	Cell-Cell Contact	PMID: 19849849
1111	Gad2/Slc32a1	B cells	App	Cd74	9.68489e-06	0	APP_CD74	App - Cd74	APP	Cell-Cell Contact	PMID: 19849849
1112	Gal	B cells	App	Cd74	4.33234e-06	0	APP_CD74	App - Cd74	APP	Cell-Cell Contact	PMID: 19849849
1113	Gal/Gad2/Slc32a1	B cells	App	Cd74	2.11717e-06	0	APP_CD74	App - Cd74	APP	Cell-Cell Contact	PMID: 19849849
1114	Gal/Ghrh	B cells	App	Cd74	9.1099e-07	0	APP_CD74	App - Cd74	APP	Cell-Cell Contact	PMID: 19849849
1115	Hcrt	B cells	App	Cd74	4.95544e-07	0	APP_CD74	App - Cd74	APP	Cell-Cell Contact	PMID: 19849849
1116	Hdc	B cells	App	Cd74	6.55421e-07	0	APP_CD74	App - Cd74	APP	Cell-Cell Contact	PMID: 19849849
1117	Interneurons	B cells	App	Cd74	4.44847e-07	0	APP_CD74	App - Cd74	APP	Cell-Cell Contact	PMID: 19849849
1118	Lhx1	B cells	App	Cd74	4.1969e-06	0	APP_CD74	App - Cd74	APP	Cell-Cell Contact	PMID: 19849849
1119	Lhx1/Coro6	B cells	App	Cd74	1.44002e-06	0	APP_CD74	App - Cd74	APP	Cell-Cell Contact	PMID: 19849849
1120	Microglial/Macrophages	B cells	App	Cd74	9.87885e-07	0	APP_CD74	App - Cd74	APP	Cell-Cell Contact	PMID: 19849849
1121	Npw	B cells	App	Cd74	3.87323e-07	0	APP_CD74	App - Cd74	APP	Cell-Cell Contact	PMID: 19849849
1122	Nr5a1	B cells	App	Cd74	5.31524e-06	0	APP_CD74	App - Cd74	APP	Cell-Cell Contact	PMID: 19849849
1123	Oligodendrocytes	B cells	App	Cd74	8.84964e-06	0	APP_CD74	App - Cd74	APP	Cell-Cell Contact	PMID: 19849849
1124	Oxt	B cells	App	Cd74	2.48509e-07	0	APP_CD74	App - Cd74	APP	Cell-Cell Contact	PMID: 19849849
1125	Pmch/Cartpt	B cells	App	Cd74	2.91035e-07	0	APP_CD74	App - Cd74	APP	Cell-Cell Contact	PMID: 19849849
1126	POMC	B cells	App	Cd74	7.73165e-07	0	APP_CD74	App - Cd74	APP	Cell-Cell Contact	PMID: 19849849
1127	Sst	B cells	App	Cd74	3.17072e-06	0	APP_CD74	App - Cd74	APP	Cell-Cell Contact	PMID: 19849849
1128	Stromal cells	B cells	App	Cd74	8.02718e-06	0	APP_CD74	App - Cd74	APP	Cell-Cell Contact	PMID: 19849849
1129	Synpr	B cells	App	Cd74	3.67165e-06	0	APP_CD74	App - Cd74	APP	Cell-Cell Contact	PMID: 19849849
1130	Tac1/Foxp2	B cells	App	Cd74	1.62881e-06	0	APP_CD74	App - Cd74	APP	Cell-Cell Contact	PMID: 19849849
1131	Tac2-1	B cells	App	Cd74	3.88877e-07	0	APP_CD74	App - Cd74	APP	Cell-Cell Contact	PMID: 19849849
1132	Tac2-2	B cells	App	Cd74	4.41345e-07	0	APP_CD74	App - Cd74	APP	Cell-Cell Contact	PMID: 19849849
1133	Tanycytes	B cells	App	Cd74	2.1474e-06	0	APP_CD74	App - Cd74	APP	Cell-Cell Contact	PMID: 19849849
1134	Tcf4/Nr4a2	B cells	App	Cd74	9.06573e-07	0	APP_CD74	App - Cd74	APP	Cell-Cell Contact	PMID: 19849849
1135	Trh/Tac1/Bdnf	B cells	App	Cd74	9.39105e-07	0	APP_CD74	App - Cd74	APP	Cell-Cell Contact	PMID: 19849849
1136	unassigned	B cells	App	Cd74	5.34681e-06	0	APP_CD74	App - Cd74	APP	Cell-Cell Contact	PMID: 19849849
1137	Vip/Vipr2	B cells	App	Cd74	2.12602e-06	0	APP_CD74	App - Cd74	APP	Cell-Cell Contact	PMID: 19849849
1138	Avp	Avp	Cadm1	Cadm1	1.31846e-05	0	CADM1_CADM1	Cadm1 - Cadm1	CADM	Cell-Cell Contact	PMID: 24503895
1139	Col11a1	Avp	Cadm1	Cadm1	1.41631e-05	0	CADM1_CADM1	Cadm1 - Cadm1	CADM	Cell-Cell Contact	PMID: 24503895
1140	Col25a1/Six3	Avp	Cadm1	Cadm1	1.0383e-05	0	CADM1_CADM1	Cadm1 - Cadm1	CADM	Cell-Cell Contact	PMID: 24503895
1141	Coro6	Avp	Cadm1	Cadm1	1.19295e-05	0	CADM1_CADM1	Cadm1 - Cadm1	CADM	Cell-Cell Contact	PMID: 24503895
1142	Coro6/Trh	Avp	Cadm1	Cadm1	1.29351e-05	0	CADM1_CADM1	Cadm1 - Cadm1	CADM	Cell-Cell Contact	PMID: 24503895
1143	Ebf3/Synpr	Avp	Cadm1	Cadm1	3.22855e-05	0	CADM1_CADM1	Cadm1 - Cadm1	CADM	Cell-Cell Contact	PMID: 24503895
1144	Gad2/Slc32a1	Avp	Cadm1	Cadm1	9.27896e-05	0	CADM1_CADM1	Cadm1 - Cadm1	CADM	Cell-Cell Contact	PMID: 24503895
1145	Gal	Avp	Cadm1	Cadm1	3.81065e-05	0	CADM1_CADM1	Cadm1 - Cadm1	CADM	Cell-Cell Contact	PMID: 24503895
1146	Gal/Gad2/Slc32a1	Avp	Cadm1	Cadm1	1.95312e-05	0	CADM1_CADM1	Cadm1 - Cadm1	CADM	Cell-Cell Contact	PMID: 24503895
1147	Hdc	Avp	Cadm1	Cadm1	7.71221e-06	0	CADM1_CADM1	Cadm1 - Cadm1	CADM	Cell-Cell Contact	PMID: 24503895
1148	Lhx1	Avp	Cadm1	Cadm1	3.87037e-05	0	CADM1_CADM1	Cadm1 - Cadm1	CADM	Cell-Cell Contact	PMID: 24503895
1149	Lhx1/Coro6	Avp	Cadm1	Cadm1	1.31668e-05	0	CADM1_CADM1	Cadm1 - Cadm1	CADM	Cell-Cell Contact	PMID: 24503895
1150	Nr5a1	Avp	Cadm1	Cadm1	4.99792e-05	0	CADM1_CADM1	Cadm1 - Cadm1	CADM	Cell-Cell Contact	PMID: 24503895
1151	Oligodendrocytes	Avp	Cadm1	Cadm1	3.35935e-05	0.02	CADM1_CADM1	Cadm1 - Cadm1	CADM	Cell-Cell Contact	PMID: 24503895
1152	Oxt	Avp	Cadm1	Cadm1	2.37586e-06	0	CADM1_CADM1	Cadm1 - Cadm1	CADM	Cell-Cell Contact	PMID: 24503895
1153	Sst	Avp	Cadm1	Cadm1	2.83112e-05	0	CADM1_CADM1	Cadm1 - Cadm1	CADM	Cell-Cell Contact	PMID: 24503895
1154	Synpr	Avp	Cadm1	Cadm1	3.60629e-05	0	CADM1_CADM1	Cadm1 - Cadm1	CADM	Cell-Cell Contact	PMID: 24503895
1155	Tac1/Foxp2	Avp	Cadm1	Cadm1	1.3346e-05	0	CADM1_CADM1	Cadm1 - Cadm1	CADM	Cell-Cell Contact	PMID: 24503895
1156	Tac2-1	Avp	Cadm1	Cadm1	5.31552e-06	0	CADM1_CADM1	Cadm1 - Cadm1	CADM	Cell-Cell Contact	PMID: 24503895
1157	Tanycytes	Avp	Cadm1	Cadm1	1.86324e-05	0.02	CADM1_CADM1	Cadm1 - Cadm1	CADM	Cell-Cell Contact	PMID: 24503895
1158	Tcf4/Nr4a2	Avp	Cadm1	Cadm1	5.27177e-06	0.01	CADM1_CADM1	Cadm1 - Cadm1	CADM	Cell-Cell Contact	PMID: 24503895
1159	Trh/Tac1/Bdnf	Avp	Cadm1	Cadm1	8.99984e-06	0	CADM1_CADM1	Cadm1 - Cadm1	CADM	Cell-Cell Contact	PMID: 24503895
1160	unassigned	Avp	Cadm1	Cadm1	5.1456e-05	0	CADM1_CADM1	Cadm1 - Cadm1	CADM	Cell-Cell Contact	PMID: 24503895
1161	Gad2/Slc32a1	Avp/Rorb	Cadm1	Cadm1	4.28784e-05	0.04	CADM1_CADM1	Cadm1 - Cadm1	CADM	Cell-Cell Contact	PMID: 24503895
1162	Avp	Col11a1	Cadm1	Cadm1	1.41631e-05	0	CADM1_CADM1	Cadm1 - Cadm1	CADM	Cell-Cell Contact	PMID: 24503895
1163	Col11a1	Col11a1	Cadm1	Cadm1	1.51997e-05	0.01	CADM1_CADM1	Cadm1 - Cadm1	CADM	Cell-Cell Contact	PMID: 24503895
1164	Col25a1/Six3	Col11a1	Cadm1	Cadm1	1.11403e-05	0	CADM1_CADM1	Cadm1 - Cadm1	CADM	Cell-Cell Contact	PMID: 24503895
1165	Coro6	Col11a1	Cadm1	Cadm1	1.27907e-05	0.02	CADM1_CADM1	Cadm1 - Cadm1	CADM	Cell-Cell Contact	PMID: 24503895
1166	Coro6/Trh	Col11a1	Cadm1	Cadm1	1.38673e-05	0	CADM1_CADM1	Cadm1 - Cadm1	CADM	Cell-Cell Contact	PMID: 24503895
1167	Ebf3/Synpr	Col11a1	Cadm1	Cadm1	3.46146e-05	0	CADM1_CADM1	Cadm1 - Cadm1	CADM	Cell-Cell Contact	PMID: 24503895
1168	Gad2/Slc32a1	Col11a1	Cadm1	Cadm1	9.96092e-05	0	CADM1_CADM1	Cadm1 - Cadm1	CADM	Cell-Cell Contact	PMID: 24503895
1169	Gal	Col11a1	Cadm1	Cadm1	4.09048e-05	0	CADM1_CADM1	Cadm1 - Cadm1	CADM	Cell-Cell Contact	PMID: 24503895
1170	Gal/Gad2/Slc32a1	Col11a1	Cadm1	Cadm1	2.09541e-05	0	CADM1_CADM1	Cadm1 - Cadm1	CADM	Cell-Cell Contact	PMID: 24503895
1171	Hdc	Col11a1	Cadm1	Cadm1	8.26235e-06	0.03	CADM1_CADM1	Cadm1 - Cadm1	CADM	Cell-Cell Contact	PMID: 24503895
1172	Lhx1	Col11a1	Cadm1	Cadm1	4.15195e-05	0	CADM1_CADM1	Cadm1 - Cadm1	CADM	Cell-Cell Contact	PMID: 24503895
1173	Lhx1/Coro6	Col11a1	Cadm1	Cadm1	1.41153e-05	0	CADM1_CADM1	Cadm1 - Cadm1	CADM	Cell-Cell Contact	PMID: 24503895
1174	Nr5a1	Col11a1	Cadm1	Cadm1	5.36078e-05	0	CADM1_CADM1	Cadm1 - Cadm1	CADM	Cell-Cell Contact	PMID: 24503895
1175	Oligodendrocytes	Col11a1	Cadm1	Cadm1	3.58777e-05	0.03	CADM1_CADM1	Cadm1 - Cadm1	CADM	Cell-Cell Contact	PMID: 24503895
1176	Oxt	Col11a1	Cadm1	Cadm1	2.55665e-06	0	CADM1_CADM1	Cadm1 - Cadm1	CADM	Cell-Cell Contact	PMID: 24503895
1177	Sst	Col11a1	Cadm1	Cadm1	3.03568e-05	0	CADM1_CADM1	Cadm1 - Cadm1	CADM	Cell-Cell Contact	PMID: 24503895
1178	Synpr	Col11a1	Cadm1	Cadm1	3.87282e-05	0	CADM1_CADM1	Cadm1 - Cadm1	CADM	Cell-Cell Contact	PMID: 24503895
1179	Tac1/Foxp2	Col11a1	Cadm1	Cadm1	1.4325e-05	0	CADM1_CADM1	Cadm1 - Cadm1	CADM	Cell-Cell Contact	PMID: 24503895
1180	Tac2-1	Col11a1	Cadm1	Cadm1	5.7154e-06	0	CADM1_CADM1	Cadm1 - Cadm1	CADM	Cell-Cell Contact	PMID: 24503895
1181	Tcf4/Nr4a2	Col11a1	Cadm1	Cadm1	5.64403e-06	0.04	CADM1_CADM1	Cadm1 - Cadm1	CADM	Cell-Cell Contact	PMID: 24503895
1182	Trh/Tac1/Bdnf	Col11a1	Cadm1	Cadm1	9.65592e-06	0	CADM1_CADM1	Cadm1 - Cadm1	CADM	Cell-Cell Contact	PMID: 24503895
1183	unassigned	Col11a1	Cadm1	Cadm1	5.52286e-05	0	CADM1_CADM1	Cadm1 - Cadm1	CADM	Cell-Cell Contact	PMID: 24503895
1184	Avp	Col25a1/Six3	Cadm1	Cadm1	1.0383e-05	0	CADM1_CADM1	Cadm1 - Cadm1	CADM	Cell-Cell Contact	PMID: 24503895
1185	Col11a1	Col25a1/Six3	Cadm1	Cadm1	1.11403e-05	0	CADM1_CADM1	Cadm1 - Cadm1	CADM	Cell-Cell Contact	PMID: 24503895
1186	Col25a1/Six3	Col25a1/Six3	Cadm1	Cadm1	8.16467e-06	0.03	CADM1_CADM1	Cadm1 - Cadm1	CADM	Cell-Cell Contact	PMID: 24503895
1187	Coro6	Col25a1/Six3	Cadm1	Cadm1	9.37264e-06	0.02	CADM1_CADM1	Cadm1 - Cadm1	CADM	Cell-Cell Contact	PMID: 24503895
1188	Coro6/Trh	Col25a1/Six3	Cadm1	Cadm1	1.01612e-05	0.02	CADM1_CADM1	Cadm1 - Cadm1	CADM	Cell-Cell Contact	PMID: 24503895
1189	Ebf3/Synpr	Col25a1/Six3	Cadm1	Cadm1	2.53642e-05	0	CADM1_CADM1	Cadm1 - Cadm1	CADM	Cell-Cell Contact	PMID: 24503895
1190	Gad2/Slc32a1	Col25a1/Six3	Cadm1	Cadm1	7.30119e-05	0	CADM1_CADM1	Cadm1 - Cadm1	CADM	Cell-Cell Contact	PMID: 24503895
1191	Gal	Col25a1/Six3	Cadm1	Cadm1	2.99821e-05	0	CADM1_CADM1	Cadm1 - Cadm1	CADM	Cell-Cell Contact	PMID: 24503895
1192	Gal/Gad2/Slc32a1	Col25a1/Six3	Cadm1	Cadm1	1.53568e-05	0	CADM1_CADM1	Cadm1 - Cadm1	CADM	Cell-Cell Contact	PMID: 24503895
1193	Lhx1	Col25a1/Six3	Cadm1	Cadm1	3.0428e-05	0	CADM1_CADM1	Cadm1 - Cadm1	CADM	Cell-Cell Contact	PMID: 24503895
1194	Lhx1/Coro6	Col25a1/Six3	Cadm1	Cadm1	1.03429e-05	0.01	CADM1_CADM1	Cadm1 - Cadm1	CADM	Cell-Cell Contact	PMID: 24503895
1195	Nr5a1	Col25a1/Six3	Cadm1	Cadm1	3.92858e-05	0	CADM1_CADM1	Cadm1 - Cadm1	CADM	Cell-Cell Contact	PMID: 24503895
1196	Oligodendrocytes	Col25a1/Six3	Cadm1	Cadm1	2.62654e-05	0.02	CADM1_CADM1	Cadm1 - Cadm1	CADM	Cell-Cell Contact	PMID: 24503895
1197	Oxt	Col25a1/Six3	Cadm1	Cadm1	1.87507e-06	0	CADM1_CADM1	Cadm1 - Cadm1	CADM	Cell-Cell Contact	PMID: 24503895
1198	Sst	Col25a1/Six3	Cadm1	Cadm1	2.22448e-05	0	CADM1_CADM1	Cadm1 - Cadm1	CADM	Cell-Cell Contact	PMID: 24503895
1199	Synpr	Col25a1/Six3	Cadm1	Cadm1	2.83897e-05	0	CADM1_CADM1	Cadm1 - Cadm1	CADM	Cell-Cell Contact	PMID: 24503895
1200	Tac1/Foxp2	Col25a1/Six3	Cadm1	Cadm1	1.04997e-05	0	CADM1_CADM1	Cadm1 - Cadm1	CADM	Cell-Cell Contact	PMID: 24503895
1201	Tac2-1	Col25a1/Six3	Cadm1	Cadm1	4.19092e-06	0	CADM1_CADM1	Cadm1 - Cadm1	CADM	Cell-Cell Contact	PMID: 24503895
1202	Trh/Tac1/Bdnf	Col25a1/Six3	Cadm1	Cadm1	7.07668e-06	0	CADM1_CADM1	Cadm1 - Cadm1	CADM	Cell-Cell Contact	PMID: 24503895
1203	unassigned	Col25a1/Six3	Cadm1	Cadm1	4.048e-05	0	CADM1_CADM1	Cadm1 - Cadm1	CADM	Cell-Cell Contact	PMID: 24503895
1204	Avp	Coro6	Cadm1	Cadm1	1.19295e-05	0	CADM1_CADM1	Cadm1 - Cadm1	CADM	Cell-Cell Contact	PMID: 24503895
1205	Col11a1	Coro6	Cadm1	Cadm1	1.27907e-05	0.02	CADM1_CADM1	Cadm1 - Cadm1	CADM	Cell-Cell Contact	PMID: 24503895
1206	Col25a1/Six3	Coro6	Cadm1	Cadm1	9.37264e-06	0.02	CADM1_CADM1	Cadm1 - Cadm1	CADM	Cell-Cell Contact	PMID: 24503895
1207	Coro6/Trh	Coro6	Cadm1	Cadm1	1.16575e-05	0.04	CADM1_CADM1	Cadm1 - Cadm1	CADM	Cell-Cell Contact	PMID: 24503895
1208	Ebf3/Synpr	Coro6	Cadm1	Cadm1	2.91007e-05	0.01	CADM1_CADM1	Cadm1 - Cadm1	CADM	Cell-Cell Contact	PMID: 24503895
1209	Gad2/Slc32a1	Coro6	Cadm1	Cadm1	8.38457e-05	0	CADM1_CADM1	Cadm1 - Cadm1	CADM	Cell-Cell Contact	PMID: 24503895
1210	Gal	Coro6	Cadm1	Cadm1	3.44295e-05	0	CADM1_CADM1	Cadm1 - Cadm1	CADM	Cell-Cell Contact	PMID: 24503895
1211	Gal/Gad2/Slc32a1	Coro6	Cadm1	Cadm1	1.76277e-05	0	CADM1_CADM1	Cadm1 - Cadm1	CADM	Cell-Cell Contact	PMID: 24503895
1212	Lhx1	Coro6	Cadm1	Cadm1	3.49252e-05	0	CADM1_CADM1	Cadm1 - Cadm1	CADM	Cell-Cell Contact	PMID: 24503895
1213	Lhx1/Coro6	Coro6	Cadm1	Cadm1	1.18657e-05	0.03	CADM1_CADM1	Cadm1 - Cadm1	CADM	Cell-Cell Contact	PMID: 24503895
1214	Nr5a1	Coro6	Cadm1	Cadm1	4.50875e-05	0	CADM1_CADM1	Cadm1 - Cadm1	CADM	Cell-Cell Contact	PMID: 24503895
1215	Oligodendrocytes	Coro6	Cadm1	Cadm1	3.00495e-05	0.04	CADM1_CADM1	Cadm1 - Cadm1	CADM	Cell-Cell Contact	PMID: 24503895
1216	Oxt	Coro6	Cadm1	Cadm1	2.15715e-06	0	CADM1_CADM1	Cadm1 - Cadm1	CADM	Cell-Cell Contact	PMID: 24503895
1217	Sst	Coro6	Cadm1	Cadm1	2.55239e-05	0.01	CADM1_CADM1	Cadm1 - Cadm1	CADM	Cell-Cell Contact	PMID: 24503895
1218	Synpr	Coro6	Cadm1	Cadm1	3.26115e-05	0	CADM1_CADM1	Cadm1 - Cadm1	CADM	Cell-Cell Contact	PMID: 24503895
1219	Tac1/Foxp2	Coro6	Cadm1	Cadm1	1.20565e-05	0	CADM1_CADM1	Cadm1 - Cadm1	CADM	Cell-Cell Contact	PMID: 24503895
1220	Tac2-1	Coro6	Cadm1	Cadm1	4.81852e-06	0	CADM1_CADM1	Cadm1 - Cadm1	CADM	Cell-Cell Contact	PMID: 24503895
1221	Trh/Tac1/Bdnf	Coro6	Cadm1	Cadm1	8.12343e-06	0	CADM1_CADM1	Cadm1 - Cadm1	CADM	Cell-Cell Contact	PMID: 24503895
1222	unassigned	Coro6	Cadm1	Cadm1	4.6481e-05	0	CADM1_CADM1	Cadm1 - Cadm1	CADM	Cell-Cell Contact	PMID: 24503895
1223	Avp	Coro6/Trh	Cadm1	Cadm1	1.29351e-05	0	CADM1_CADM1	Cadm1 - Cadm1	CADM	Cell-Cell Contact	PMID: 24503895
1224	Col11a1	Coro6/Trh	Cadm1	Cadm1	1.38673e-05	0	CADM1_CADM1	Cadm1 - Cadm1	CADM	Cell-Cell Contact	PMID: 24503895
1225	Col25a1/Six3	Coro6/Trh	Cadm1	Cadm1	1.01612e-05	0.02	CADM1_CADM1	Cadm1 - Cadm1	CADM	Cell-Cell Contact	PMID: 24503895
1226	Coro6	Coro6/Trh	Cadm1	Cadm1	1.16575e-05	0.04	CADM1_CADM1	Cadm1 - Cadm1	CADM	Cell-Cell Contact	PMID: 24503895
1227	Ebf3/Synpr	Coro6/Trh	Cadm1	Cadm1	3.15461e-05	0.02	CADM1_CADM1	Cadm1 - Cadm1	CADM	Cell-Cell Contact	PMID: 24503895
1228	Gad2/Slc32a1	Coro6/Trh	Cadm1	Cadm1	9.09061e-05	0	CADM1_CADM1	Cadm1 - Cadm1	CADM	Cell-Cell Contact	PMID: 24503895
1229	Gal	Coro6/Trh	Cadm1	Cadm1	3.73285e-05	0	CADM1_CADM1	Cadm1 - Cadm1	CADM	Cell-Cell Contact	PMID: 24503895
1230	Gal/Gad2/Slc32a1	Coro6/Trh	Cadm1	Cadm1	1.91107e-05	0.03	CADM1_CADM1	Cadm1 - Cadm1	CADM	Cell-Cell Contact	PMID: 24503895
1231	Lhx1	Coro6/Trh	Cadm1	Cadm1	3.78628e-05	0	CADM1_CADM1	Cadm1 - Cadm1	CADM	Cell-Cell Contact	PMID: 24503895
1232	Nr5a1	Coro6/Trh	Cadm1	Cadm1	4.8879e-05	0.01	CADM1_CADM1	Cadm1 - Cadm1	CADM	Cell-Cell Contact	PMID: 24503895
1233	Oligodendrocytes	Coro6/Trh	Cadm1	Cadm1	3.25586e-05	0.04	CADM1_CADM1	Cadm1 - Cadm1	CADM	Cell-Cell Contact	PMID: 24503895
1234	Oxt	Coro6/Trh	Cadm1	Cadm1	2.33952e-06	0	CADM1_CADM1	Cadm1 - Cadm1	CADM	Cell-Cell Contact	PMID: 24503895
1235	Sst	Coro6/Trh	Cadm1	Cadm1	2.76691e-05	0.02	CADM1_CADM1	Cadm1 - Cadm1	CADM	Cell-Cell Contact	PMID: 24503895
1236	Synpr	Coro6/Trh	Cadm1	Cadm1	3.53593e-05	0	CADM1_CADM1	Cadm1 - Cadm1	CADM	Cell-Cell Contact	PMID: 24503895
1237	Tac1/Foxp2	Coro6/Trh	Cadm1	Cadm1	1.30715e-05	0.01	CADM1_CADM1	Cadm1 - Cadm1	CADM	Cell-Cell Contact	PMID: 24503895
1238	Tac2-1	Coro6/Trh	Cadm1	Cadm1	5.22535e-06	0	CADM1_CADM1	Cadm1 - Cadm1	CADM	Cell-Cell Contact	PMID: 24503895
1239	Tcf4/Nr4a2	Coro6/Trh	Cadm1	Cadm1	5.13566e-06	0.04	CADM1_CADM1	Cadm1 - Cadm1	CADM	Cell-Cell Contact	PMID: 24503895
1240	unassigned	Coro6/Trh	Cadm1	Cadm1	5.03939e-05	0	CADM1_CADM1	Cadm1 - Cadm1	CADM	Cell-Cell Contact	PMID: 24503895
1241	Avp	Ebf3/Synpr	Cadm1	Cadm1	3.22855e-05	0	CADM1_CADM1	Cadm1 - Cadm1	CADM	Cell-Cell Contact	PMID: 24503895
1242	Col11a1	Ebf3/Synpr	Cadm1	Cadm1	3.46146e-05	0	CADM1_CADM1	Cadm1 - Cadm1	CADM	Cell-Cell Contact	PMID: 24503895
1243	Col25a1/Six3	Ebf3/Synpr	Cadm1	Cadm1	2.53642e-05	0	CADM1_CADM1	Cadm1 - Cadm1	CADM	Cell-Cell Contact	PMID: 24503895
1244	Coro6	Ebf3/Synpr	Cadm1	Cadm1	2.91007e-05	0.01	CADM1_CADM1	Cadm1 - Cadm1	CADM	Cell-Cell Contact	PMID: 24503895
1245	Coro6/Trh	Ebf3/Synpr	Cadm1	Cadm1	3.15461e-05	0.02	CADM1_CADM1	Cadm1 - Cadm1	CADM	Cell-Cell Contact	PMID: 24503895
1246	Ebf3/Synpr	Ebf3/Synpr	Cadm1	Cadm1	7.87493e-05	0.01	CADM1_CADM1	Cadm1 - Cadm1	CADM	Cell-Cell Contact	PMID: 24503895
1247	Gad2/Slc32a1	Ebf3/Synpr	Cadm1	Cadm1	0.000226909	0	CADM1_CADM1	Cadm1 - Cadm1	CADM	Cell-Cell Contact	PMID: 24503895
1248	Gal	Ebf3/Synpr	Cadm1	Cadm1	9.31753e-05	0	CADM1_CADM1	Cadm1 - Cadm1	CADM	Cell-Cell Contact	PMID: 24503895
1249	Gal/Gad2/Slc32a1	Ebf3/Synpr	Cadm1	Cadm1	4.77039e-05	0	CADM1_CADM1	Cadm1 - Cadm1	CADM	Cell-Cell Contact	PMID: 24503895
1250	Hdc	Ebf3/Synpr	Cadm1	Cadm1	1.87827e-05	0.04	CADM1_CADM1	Cadm1 - Cadm1	CADM	Cell-Cell Contact	PMID: 24503895
1251	Lhx1	Ebf3/Synpr	Cadm1	Cadm1	9.45136e-05	0	CADM1_CADM1	Cadm1 - Cadm1	CADM	Cell-Cell Contact	PMID: 24503895
1252	Lhx1/Coro6	Ebf3/Synpr	Cadm1	Cadm1	3.21096e-05	0.02	CADM1_CADM1	Cadm1 - Cadm1	CADM	Cell-Cell Contact	PMID: 24503895
1253	Nr5a1	Ebf3/Synpr	Cadm1	Cadm1	0.000122014	0	CADM1_CADM1	Cadm1 - Cadm1	CADM	Cell-Cell Contact	PMID: 24503895
1254	Oligodendrocytes	Ebf3/Synpr	Cadm1	Cadm1	8.13005e-05	0	CADM1_CADM1	Cadm1 - Cadm1	CADM	Cell-Cell Contact	PMID: 24503895
1255	Oxt	Ebf3/Synpr	Cadm1	Cadm1	5.83855e-06	0	CADM1_CADM1	Cadm1 - Cadm1	CADM	Cell-Cell Contact	PMID: 24503895
1256	Sst	Ebf3/Synpr	Cadm1	Cadm1	6.90704e-05	0	CADM1_CADM1	Cadm1 - Cadm1	CADM	Cell-Cell Contact	PMID: 24503895
1257	Synpr	Ebf3/Synpr	Cadm1	Cadm1	8.82572e-05	0	CADM1_CADM1	Cadm1 - Cadm1	CADM	Cell-Cell Contact	PMID: 24503895
1258	Tac1/Foxp2	Ebf3/Synpr	Cadm1	Cadm1	3.26278e-05	0	CADM1_CADM1	Cadm1 - Cadm1	CADM	Cell-Cell Contact	PMID: 24503895
1259	Tac2-1	Ebf3/Synpr	Cadm1	Cadm1	1.30413e-05	0	CADM1_CADM1	Cadm1 - Cadm1	CADM	Cell-Cell Contact	PMID: 24503895
1260	Tanycytes	Ebf3/Synpr	Cadm1	Cadm1	4.5086e-05	0.04	CADM1_CADM1	Cadm1 - Cadm1	CADM	Cell-Cell Contact	PMID: 24503895
1261	Trh/Tac1/Bdnf	Ebf3/Synpr	Cadm1	Cadm1	2.19835e-05	0.01	CADM1_CADM1	Cadm1 - Cadm1	CADM	Cell-Cell Contact	PMID: 24503895
1262	unassigned	Ebf3/Synpr	Cadm1	Cadm1	0.000125789	0	CADM1_CADM1	Cadm1 - Cadm1	CADM	Cell-Cell Contact	PMID: 24503895
1263	Avp	Gad2/Slc32a1	Cadm1	Cadm1	9.27896e-05	0	CADM1_CADM1	Cadm1 - Cadm1	CADM	Cell-Cell Contact	PMID: 24503895
1264	Avp/Rorb	Gad2/Slc32a1	Cadm1	Cadm1	4.28784e-05	0.04	CADM1_CADM1	Cadm1 - Cadm1	CADM	Cell-Cell Contact	PMID: 24503895
[truncated: 9,331 more rows]

## Sheet: fLFD
source	target	ligand	receptor	prob	pval	interaction_name	interaction_name_2	pathway_name	annotation	evidence
[truncated: 7,050 more rows]

[truncated: 1 more sheets: mLFD]
