# Supplementary material for: Maternal dietary fat during lactation shapes single nucleus transcriptomic profile of postnatal offspring hypothalamus in a sexually dimorphic manner in mice
Source: Nat Commun. 2024 Mar 16;15:2382. doi: 10.1038/s41467-024-46589-x (PMC10944494; doi:10.1038/s41467-024-46589-x)
Supplement: Supplementary file 11 — Source Data [file 41467_2024_46589_MOESM11_ESM.xlsx]

## Sheet: Fig1b
Maternal body weight (g)
		Baseline														Pregnancy							Lactation
diet	litter size	BL1	BL2	BL3	BL4	BL5	BL6	BL7	BL8	BL9	BL10	BL11	BL12	BL13	BL14	-7	-6	-5	-4	-3	-2	-1	L1	L2	L3	L4	L5	L6	L7	L8	L9	L10	L11	L12	L13	L14	L15	L16
LFD	6	21.07	21.09	21.44	21.74	20.58	20.29	20.97	20.34	20.1	20.91	20.52	20.36	20.08	20.45	27.89	29.32	31.42	33.63	34.34	36.94	38.9	24.17	25.91	25.74	26.55	26.09	26.7	27.03	27.09	27.79	27.25	27.15	28.42	30.51	29.15	29.27	29.67
LFD	6	21.24	21.51	21.1	20.88	20.98	21.04	21.4	21.39	21.61	21.68	21.48	21.1	20.98	21.17	28.8	30.02	32.19	33.82	36.05	38.12	39.89	26.51	27.4	27.32	27.54	27.82	28.67	29.08	29.84	29.81	31.13	30.55	30.89	27.65	28.95	29.14	29.72
LFD	6	21.33	21.83	22.23	21.74	21.58	21.27	21.54	21.38	21.44	21.8	21.75	21.32	21.53	21.42	28.98	30.59	32.11	34.32	35.5	37.73	39.32	27.89	28.44	27.23	28.45	28.12	30.46	29.75	30.21	30.48	31.78	31.42	30.68	31.06	30.01	28.61	31.4
LFD	6	20.26	21.44	20.78	20.53	20.26	19.8	19.74	20.07	20.03	20.42	19.91	19.98	20.38	20.63	27.1	28.79	30.07	32.2	34.51	36.13	37.28	23.54	26.32	26.39	27.3	27.84	27.79	28.465	29.14	30.34	30.47	29.68	29.28	29.53	29.03	28.67	30.39
LFD	6	21.06	22.11	21.61	20.83	20.69	20.35	20.22	19.85	20.22	20.61	20.38	20.33	20.15	20.15	27.39	28.81	30.38	32.46	33.95	36.53	37.62	25.19	26.55	26.65	27.67	27.43	28.24	28.62	29.09	28.61	28.93	29.43	28.4	29.03	28.15	27.71	29.31
LFD	6	21.07	20.42	20.27	20.81	20.38	19.76	19.88	20.25	20.23	20.39	19.9	19.93	20.3	20.17	30.66	31.47	34.06	35.83	37.4	40.34	42.53	28.38	29.12	30.14	30.5	29.78	30.76	31.23	30.55	30.06	31.05	32.37	33.23	32.95	32.25	33.3	34.96
LFD	6	21.54	21.77	22.21	21.54	21.18	21.06	21.54	21.5	21.18	21.58	20.95	20.8	20.74	20.8	30.84	31.61	33.38	35.53	37.8	39.83	42.13	27.76	28.99	29.53	29.78	29.79	30.76	30.61	32.17	32.1	32.82	33.48	34.45	36.08	33.49	33.61	35.05
LFD	5	20.3	21.15	21	19.59	19.29	19.93	20.21	19.61	19.88	20.06	20.5	19.77	19.78	19.92	29.53	30.59	32.35	33.74	35.13	36.25	37.76	27.35	28.86	29.26	29.77	28.9	29.38	29.6	30.88	31.16	31.01	33.2	33.92	31.52	30.83	31.91	32.04
LFD	6	21.56	22.28	22.54	21.39	21.2	22.32	23.25	23.71	22.91	22.3	22.12	22.84	22.17	21.87	30.58	32.28	33.83	36	38.45	40.11	42.5	28.01	29.81	30.23	29.99	29.78	30.22	31.12	31.01	30.51	31.48	33.17	32.57	32.32	31.72	31.23	32.26
HFD	6	21.56	21.18	20.95	20.51	21.46	20.63	20.38	20.47	21.02	21.17	21.32	21.11	21.33	20.76	28.83	30.81	31.99	33.53	35.81	37.97	39.3	25.91	28.23	27.08	27.95	28.57	29.19	30.11	30.02	31.07	31.6	32.81	32.74	34.47	33.43	31.99	32.94
HFD	6	20.79	21.04	20.73	20.48	20.96	20.93	20	20.26	20.41	20.11	20.63	19.96	19.41	20.76	27.94	28.7	30.21	31.76	33.61	34.97	36.49	24.17	26.58	28.27	28.45	28.77	28.74	29.24	29.61	30.27	29.64	30.4	31.45	30.4	29.34	28.74	29.19
HFD	6	21.62	21.33	21.06	20.79	21.49	20.85	20.47	20.81	20.74	20.66	20.56	20.53	20.67	21.03	28.53	29.29	31.46	32.82	34.89	37.25	39.01	25.54	27.42	28.17	28.49	29.36	28.92	29.81	30.33	30.26	30.43	31.02	32.62	33.94	32.46	32.62	33.11
HFD	6	20.24	19.9	19.93	19.7	19.97	19.36	19.88	19.45	19.28	19.44	19.78	19.73	19.45	19.46	28.38	30	32.08	34.47	35.93	38.91	40.56	26.25	26.44	26.73	27.02	27.66	27.95	28.26	30.17	32.24	31.42	30.5	30.27	30.4	30.01	29.85	30.84
HFD	6	21.44	21.79	21.89	21.59	20.93	21.69	21.04	20.15	20.15	21.24	21.4	20.95	21.1	20.99	30.02	32.12	32.77	35.29	35.99	39.27	40.78	28.38	28.41	28.93	29.11	29.8	31.43	30.99	32.03	32.13	32.24	33.29	33.81	31.78	32.52	31.73	31.85
HFD	6	22.2	22.97	22.43	22.03	21.84	21.67	21.74	22.22	22.46	22.98	21.76	21.65	22.06	22.69	28.63	31.05	32.48	34.95	36.79	39.08	41.11	28.25	28.15	28.05	28.95	29.95	29.68	30.53	30.24	30.72	32.51	34.3	34.08	34.58	32.27	31.12	30.45

## Sheet: Fig1c
Maternal body fat mass (g)
DIET	before mating	L1	L10	L16
LFD	1.12	1.69	1.88	2.3
LFD	2.4	2.06	2.29	2.14
LFD	1.41	2.18	2.33	2.27
LFD	2.5	1.5	4.09	3.3
LFD	1.84	1.88	2.66	2.53
LFD	1.23	3.42	3.81	4.36
LFD	1.32	3.05	4.15	4.22
LFD	1.24	4.04	3.63	4.31
LFD	2.11	3.41	3.17	2.6
HFD	1.99	1.69	1.87	2.33
HFD	1.52	2.06	3.05	2.6
HFD	2.84	2.88	4.32	4.97
HFD	1.77	2.62	3.08	2.83
HFD	1.42	3.05	3.96	3.53
HFD	1.9	3.71	4.33

## Sheet: Fig1d
Maternal body lean mass (g)
DIET	before mating	L1	L10	L16
LFD	17.83	21.42	24.15	25.85
LFD	17.89	22.88	27.8	26.12
LFD	18.69	24.17	27.85	27.73
LFD	17.27	20.47	25.16	25.47
LFD	17.22	21.89	24.76	25.15
LFD	17.32	23.59	26.22	28.98
LFD	17.69	22.17	26.02	26.29
LFD	18.3	23.69	27.21	29.59
LFD	18.6	23.35	27.1	28.54
HFD	17.32	22.64	27.74	29.12
HFD	17.05	20.88	25.29	25.38
HFD	17.19	21.41	26.21	26.98
HFD	16.73	21.85	26.69	26.57
HFD	18.07	24.13	27.07	27
HFD	18.84	23.08	27.29

## Sheet: Fig1e
Maternal food intake (g)
		Baseline														Pregnancy						Lactation
diet	litter size	BL1	BL2	BL3	BL4	BL5	BL6	BL7	BL8	BL9	BL10	BL11	BL12	BL13	BL14	-7	-6	-5	-4	-3	-2	L1	L2	L3	L4	L5	L6	L7	L8	L9	L10	L11	L12	L13	L14	L15
LFD	6	3.65076	3.92718		3.58403	3.86046	3.92718	2.86913	3.10743	3.83186	3.29807	3.72701	3.42199	4.2608	4.14642	5.97656	5.29026	5.30932	4.17502	4.71834	4.57536	6.28159	6.71053	7.44449	7.63513	8.3119	9.39855	9.15072	9.2651	9.7417	8.88382	9.58919	10.9046	11.2192	9.98954	7.12994
LFD	6	3.74608	3.50778	3.56497	4.58489	4.0225	3.88906	4.29893	3.90812	3.24088	2.44019	2.96445	3.22182	3.77467	3.34573	3.83186	4.95664	4.71834	4.56583	4.5563	4.48004	7.03462	6.57708	7.24432	7.597	8.25471	10.571	9.3223	10.0753	10.5805	11.915	11.2192	3.91765	8.82663	9.62732	6.74866
LFD	6	3.51731	4.24174	3.56497	4.16548	3.50778	3.66029	3.80327	3.76514	3.46012	3.39339	3.86046	4.09876	3.99391	3.27901	5.01383	5.02336	4.78506	3.74608	5.15681	4.72787	7.1204	7.01555	7.94969	8.62646	10.1039	11.0095	10.3803	10.876	11.9245	11.9722	12.2391	9.45574	8.22612	10.3613	8.45488
LFD	6	4.03204	3.55544	3.22182	3.91765	3.25041	3.7842	3.89859	3.53637	3.25041	2.70709	4.09876	4.27987	3.88906	3.46012	4.34659	4.47051	4.81366	4.33706	4.13689	3.79374	7.42543	6.17674	7.10134	7.33011	6.92023	8.35956	8.71225	8.54067	9.28417	9.42715	9.72264	9.2937	7.47309	8.90289	7.84484
LFD	6	4.24174	3.42199	2.97398	4.25127	2.73568	3.65076	3.3362	3.65076	3.38386	2.60224	3.3362	3.43152	3.45058	3.14556	4.38472	4.96617	4.07016	4.0797	4.38472	4.2894	6.71053	6.36738	7.58747	7.74952	8.50254	9.90375	9.00774	9.04587	9.80843	10.8093	9.43668	9.17932	8.1022	10.0181	6.98696
LFD	6	3.61263	3.37433	3.6031	4.16548	3.18369	3.98438	3.91765	3.39339	3.23135	3.19322	3.62216	3.62216	3.29807	3.04071	4.86132	5.29026	4.68974	4.32753	6.07188	6.4627	7.56841	8.91242	9.55106	9.03634	11.5528	12.0294	9.03634	10.571	12.0008	12.4679	12.0008	10.0658	11.2573	11.2478	9.7703
LFD	6	4.36566	3.49824	3.99391	3.71748	4.51817	4.65162	3.58403	3.3362	3.53637	3.86999	3.56497	3.73654	4.42285		3.61263	4.61349	5.43324	5.11868	5.43324	5.43324	4.81366	6.48176	6.80585	7.94969	8.22612	9.57966	10.266	9.60826	11.3621	11.8387	12.9254	10.9046	7.24432	11.324	7.84484
LFD	5	5.31886	4.93758	4.32753	3.67935	3.95578	4.09876	3.96531	4.09876	3.94625	2.56411	3.24088	4.47051	4.69928	2.56411	4.56583	5.42371	5.22354	5.05196	5.29979	4.83272	5.60482	7.15853	8.08314	7.57794	8.72178	10.3708	10.4757	10.1039	10.285	10.3422	9.93234	7.00602	8.38816	10.876	6.94883
LFD	6	3.49824	3.96531	3.71748	3.71748	4.46098	4.14642	3.00258	3.96531	4.01297	4.00344	2.94539	4.25127	4.09876	3.40292	4.35612	4.54676	4.7946	5.57622	5.11868	5.42371	4.95664	7.09181	7.80671	7.01555	9.35089	10.3613	9.5034	10.571	10.5138	11.4098	10.8665	9.51294	10.571	11.2573	8.8457
HFD	6	3.26084	3.6937		4.32855	3.4436	3.93417	3.35703	3.62636	4.0015	3.21275	4.24198	3.34741	3.79951	4.10731	4.62674	4.23236	5.00188	5.64635	5.7714	4.68445	6.54092	6.09845	7.35853	9.0611	9.29195	9.36891	9.50357	9.37852	9.88833	10.8214	11.8121	11.1003	8.86872	9.78252	7.48358
HFD	6	3.41474	4.15541	3.51093	3.78027	3.82836	2.97227	3.50132	3.31856	3.26084	3.77065	3.6937	3.35703	4.03998	3.32817	5.70407	4.72293	5.13655	4.81912	3.76103	5.33855	6.56016	7.14692	7.10844	7.81063	7.62787	8.36853	8.58015	9.15729	8.83024	9.85947	11.1003	6.82949	8.71481	9.25348	7.31044
HFD	6	3.78989	3.59751	3.20313	4.52093	2.90494	3.35703	4.01112	3.76103	2.97227	3.05884	3.17427	4.12655	4.22274	3.85722	3.75141	3.87646	3.78989	4.21312	4.54017	4.78064	6.01187	7.34892	7.45472	7.24311	7.1373	7.80101	8.33005	7.94529	8.40701	9.48433	8.70519	8.48396	7.28158	8.29158	6.65635
HFD	6	3.66484	3.18389	3.22236	4.23236	3.10694	3.88608	3.12617	3.18389	3.26084	3.0396	3.31856	3.39551	3.36665	3.00113	4.50169	5.17502	4.90569	4.39588	5.20388	4.34779	6.15616	5.89645	6.27159	7.32006	7.14692	8.3012	8.811	9.37853	7.94529	8.95529	9.76328	8.89758	7.6471	9.98452	6.1273
HFD	6	4.30931	3.77065	3.99189	3.53017	4.17465	3.43398	3.13579	3.70332	4.97302	3.29932	3.43398	3.95341	3.34741	3.39551	5.20388	4.55941	5.2135	4.95379	5.52131	5.63673	6.05035	6.60825	7.60863	7.92606	8.58977	8.79177	9.417	8.95529	10.4559	10.5617	11.3504	9.17653	10.4751	10.3597	6.40625
HFD	6	3.97265	4.6556	3.82836	3.83798	3.77065	4.86721	3.91493	3.10694	3.72255	2.6837	3.23198	3.65522	3.66484	3.65522	4.4055	4.27084	5.32893	4.77102	5.07883	4.97302	4.29007	5.75216	6.22349	7.92606	7.80101	8.20501	9.53243	8.76291	9.90757	9.96528	9.44586	10.7252	7.88758	8.07034	4.53055

## Sheet: Fig1f
maternal energy intake (kJ)
	Lactation
diet	L1	L2	L3	L4	L5	L6	L7	L8	L9	L10	L11	L12	L13	L14	L15
LFD	114.538	122.359	135.742	139.218	151.558	171.372	166.853	168.939	177.629	161.987	174.848	198.834	204.569	182.148	130.007
LFD	128.268	119.926	132.092	138.523	150.516	192.75	169.982	183.712	192.924	217.257	204.569	71.4341	160.944	175.544	123.054
LFD	129.833	127.921	144.954	157.294	184.234	200.745	189.274	198.312	217.431	218.3	223.166	172.415	149.994	188.927	154.166
LFD	135.395	112.626	129.485	133.656	126.183	152.427	158.858	155.73	169.287	171.894	177.282	169.46	136.264	162.334	143.042
LFD	122.359	116.102	138.349	141.304	155.035	180.584	164.246	164.941	178.846	197.095	172.067	167.375	147.735	182.67	127.399
LFD	138.002	162.508	174.153	164.768	210.652	219.343	164.768	192.75	218.821	227.338	218.821	183.539	205.264	205.091	178.151
LFD	87.7718	118.188	124.097	144.954	149.994	174.675	187.189	175.196	207.176	215.866	235.68	198.834	132.092	206.481	143.042
LFD	102.198	130.528	147.387	138.175	159.032	189.1	191.012	184.234	187.536	188.579	181.105	127.747	152.949	198.312	126.704
LFD	90.3789	129.311	142.347	127.921	170.503	188.927	173.284	192.75	191.708	208.045	198.138	173.458	192.75	205.264	161.292
HFD	151.102	140.88	169.99	209.32	214.653	216.431	219.542	216.653	228.43	249.985	272.872	256.429	204.876	225.986	172.878
HFD	151.546	165.101	164.212	180.433	176.211	193.321	198.21	211.543	203.987	227.764	256.429	157.768	201.321	213.765	168.878
HFD	138.88	169.767	172.212	167.323	164.879	180.211	192.433	183.544	194.21	219.098	201.099	195.988	168.212	191.544	153.768
HFD	142.213	136.214	144.88	169.101	165.101	191.766	203.543	216.653	183.544	206.876	225.542	205.543	176.656	230.652	141.547
HFD	139.769	152.657	175.767	183.1	198.432	203.099	217.542	206.876	241.541	243.985	262.206	211.987	241.985	239.319	147.991
HFD	99.105	132.881	143.769	183.1	180.211	189.544	220.209	202.432	228.875	230.208	218.209	247.762	182.211	186.433	104.66

## Sheet: Fig1g
maternal MEI/DEE/MEO (KJ/day)
DIET	MEI	DEE	MEO
LFD	177.707	85.1513	92.5553
LFD	154.642	53.6714	100.971
LFD	137.131	85.6856	51.4452
LFD	192.526	97.6529	94.8735
LFD	149.471	46.6082	102.863
LFD	156.359	97.6069	58.7526
LFD	158.846	61.8269	97.0193
LFD	184.86	93.5507	91.3089
HFD	164.449	38.6972	125.752
HFD	184.393	67.9027	116.49
HFD	221.131	60.6779	160.453

## Sheet: Fig1h
Litter mass (g)
		Lactation
diet	litter size	L1	L2	L3	L4	L5	L6	L7	L8	L9	L10	L11	L12	L13	L14	L15	L16
LFD	6	8.41	10.3	12.81	15.4	18.58	20.91	24.16	26.81	29.54	32.25	33.9	36.11	37.6	39.72	26.36	27.32
LFD	6	8.19	10.47	12.99	16.48	19.26	22.46	26.16	29.64	33.28	36.34	39.58	42.17	40.16	40.35	27.99	28.96
LFD	6	9.79	12.59	15.88	19.16	23.06	26.01	31.02	34.25	37.48	40.13	43.61	46.63	47.96	47.29	32.01	32.51
LFD	6	6.72	7.47	8.74	9.92	11.65	13.42	16.37	18.51	20.77	23.04	25.48	27.86	29.89	31.25	23.01	23.27
LFD	6	7.56	9.16	11.75	14.36	17.66	21.1	24.87	28.05	31.7	35.07	37.21	38.69	40.43	40.95	29.37	29.74
LFD	6	9.22	11.84	15.55	19.67	23.75	27.8	31.37	34.83	37.98	41.97	45.13	47.28	48.87	48.25	32.5	33.46
LFD	6	7.67	8.62	10.18	12.73	15.64	18.57	21.23	23.68	26.47	29.79	31.83	34.2	35.8	35.51	24.33	24.89
LFD	5	8.34	10.29	12.95	16.36	19.93	22.92	26.48	30.03	33.13	35.87	36.67	37.24	37.82	37.2	22.78	23.86
LFD	6	7.75	9.3	11.69	15.06	18.44	21.65	25.75	29	32.01	35.21	37.32	39.77	40.61	42.29	30.18	30.87
HFD	6	9.09	11.46	14.6	17.77	21.46	25.54	29.54	33.52	37.04	40.48	44.17	48.1	50.85	51.31	35.23	36.59
HFD	6	8.6	10	12.53	15.71	19.42	22.1	25.64	29.04	31.76	35.04	37.3	40.59	41.31	42.16	29.33	30.32
HFD	6	7.68	9.16	11.95	15.51	19.28	23.07	26.49	30.06	33.12	36.7	40.09	41.41	42.51	43.97	30.61	31.16
HFD	6	7.98	11.08	14.22	17.16	20.58	24.58	28.74	32.21	35.02	38	40.3	43.31	45.53	46.21	32.57	32.36
HFD	6	8.22	10.66	13.48	17.33	20.92	24.63	29.07	33.15	37.48	41.98	45.67	49.5	52.83	53.79	38.25	38.16
HFD	6	7.59	9.57	12.53	16.1	20.17	24.12	28.11	32.81	37	40.76	43.15	46.5	49.73	51.37	34.17	34.72

## Sheet: Fig1i
pup mass (g)
		Lactation
diet	litter size	L1	L2	L3	L4	L5	L6	L7	L8	L9	L10	L11	L12	L13	L14	L15	L16
LFD	6	1.40167	1.71667	2.135	2.56667	3.09667	3.485	4.02667	4.46833	4.92333	5.375	5.65	6.01833	6.26667	6.62	6.59	6.83
LFD	6	1.365	1.745	2.165	2.74667	3.21	3.74333	4.36	4.94	5.54667	6.05667	6.59667	7.02833	6.69333	6.725	6.9975	7.24
LFD	6	1.63167	2.09833	2.64667	3.19333	3.84333	4.335	5.17	5.70833	6.24667	6.68833	7.26833	7.77167	7.99333	7.88167	8.0025	8.1275
LFD	6	1.12	1.245	1.45667	1.65333	1.94167	2.23667	2.72833	3.085	3.46167	3.84	4.24667	4.64333	4.98167	5.20833	5.7525	5.8175
LFD	6	1.26	1.52667	1.95833	2.39333	2.94333	3.51667	4.145	4.675	5.28333	5.845	6.20167	6.44833	6.73833	6.825	7.3425	7.435
LFD	6	1.53667	1.97333	2.59167	3.27833	3.95833	4.63333	5.22833	5.805	6.33	6.995	7.52167	7.88	8.145	8.04167	8.125	8.365
LFD	6	1.27833	1.43667	1.69667	2.12167	2.60667	3.095	3.53833	3.94667	4.41167	4.965	5.305	5.7	5.96667	5.91833	6.0825	6.2225
LFD	5	1.668	2.058	2.59	3.272	3.986	4.584	5.296	6.006	6.626	7.174	7.334	7.448	7.564	7.44	7.59333	7.95333
LFD	6	1.29167	1.55	1.94833	2.51	3.07333	3.60833	4.29167	4.83333	5.335	5.86833	6.22	6.62833	6.76833	7.04833	7.545	7.7175
HFD	6	1.515	1.91	2.43333	2.96167	3.57667	4.25667	4.92333	5.58667	6.17333	6.74667	7.36167	8.01667	8.475	8.55167	8.8075	9.1475
HFD	6	1.43333	1.66667	2.08833	2.61833	3.23667	3.68333	4.27333	4.84	5.29333	5.84	6.21667	6.765	6.885	7.02667	7.3325	7.58
HFD	6	1.28	1.52667	1.99167	2.585	3.21333	3.845	4.415	5.01	5.52	6.11667	6.68167	6.90167	7.085	7.32833	7.6525	7.79
HFD	6	1.33	1.84667	2.37	2.86	3.43	4.09667	4.79	5.36833	5.83667	6.33333	6.71667	7.21833	7.58833	7.70167	8.1425	8.09
HFD	6	1.37	1.77667	2.24667	2.88833	3.48667	4.105	4.845	5.525	6.24667	6.99667	7.61167	8.25	8.805	8.965	9.5625	9.54
HFD	6	1.265	1.595	2.08833	2.68333	3.36167	4.02	4.685	5.46833	6.16667	6.79333	7.19167	7.75	8.28833	8.56167	8.5425	8.68

## Sheet: Fig1j
litter fat/lean mass (g)
DIET	Lean	Fat
LFD	22.97	2.86
LFD	24.34	3.29
LFD	26.89	3.72
LFD	20.67	2.11
LFD	24.91	3.05
LFD	22.19	1.89
LFD	19.92	2.83
LFD	26.41	3.4
HFD	29.02	6.28
HFD	25.42	3.83
HFD	25.28	4.73
HFD	26.75	4.83
HFD	30	6.8

## Sheet: Fig6d
colocalized cell counts (NPY+S100β+)
DIET	males	females
LFD	21	17
LFD	27	36
LFD	13	19
LFD	30	33
LFD		52
HFD	52	33
HFD	33	37
HFD	22	33
HFD	45	55
HFD	55	39

[truncated: 2 more sheets: FigS1, FigS6j]
